# Supplementary material for: Cytosine base editors with minimized unguided DNA and RNA off-target events and high on-target activity
Source: Nat Commun. 2020 Apr 28;11:2052. doi: 10.1038/s41467-020-15887-5 (PMC7189382; doi:10.1038/s41467-020-15887-5)
Supplement: Supplementary file 3 — Source Data [file 41467_2020_15887_MOESM3_ESM.zip]

Archive with 38 entries (37 files):
- figure_source_data/
- __MACOSX/._figure_source_data
- figure_source_data/soucre data_Supp_Fig14.xlsx
- __MACOSX/figure_source_data/._soucre data_Supp_Fig14.xlsx
- figure_source_data/soucre data_Supp_Fig9.xlsx
- __MACOSX/figure_source_data/._soucre data_Supp_Fig9.xlsx
- figure_source_data/source data_Fig5.xlsx
- __MACOSX/figure_source_data/._source data_Fig5.xlsx
- figure_source_data/.DS_Store
- __MACOSX/figure_source_data/._.DS_Store
- figure_source_data/source data_Fig4.xlsx
- __MACOSX/figure_source_data/._source data_Fig4.xlsx
- figure_source_data/soucre data_Supp_Fig8.xlsx
- __MACOSX/figure_source_data/._soucre data_Supp_Fig8.xlsx
- figure_source_data/soucre data_Supp_Fig15.xlsx
- __MACOSX/figure_source_data/._soucre data_Supp_Fig15.xlsx
- figure_source_data/soucre data_Supp_Fig4.xlsx
- __MACOSX/figure_source_data/._soucre data_Supp_Fig4.xlsx
- figure_source_data/source data_Fig3.xlsx
- __MACOSX/figure_source_data/._source data_Fig3.xlsx
- figure_source_data/soucre data_Supp_Fig3.xlsx
- __MACOSX/figure_source_data/._soucre data_Supp_Fig3.xlsx
- figure_source_data/soucre data_Supp_Fig13.xlsx
- __MACOSX/figure_source_data/._soucre data_Supp_Fig13.xlsx
- figure_source_data/soucre data_Supp_Fig2.xlsx
- __MACOSX/figure_source_data/._soucre data_Supp_Fig2.xlsx
- figure_source_data/source data_Fig2.xlsx
- __MACOSX/figure_source_data/._source data_Fig2.xlsx
- figure_source_data/source data_Fig1.xlsx
- __MACOSX/figure_source_data/._source data_Fig1.xlsx
- figure_source_data/soucre data_Supp_Fig10.xlsx
- __MACOSX/figure_source_data/._soucre data_Supp_Fig10.xlsx
- figure_source_data/soucre data_Supp_Fig16.xlsx
- __MACOSX/figure_source_data/._soucre data_Supp_Fig16.xlsx
- figure_source_data/soucre data_Supp_Fig7.xlsx
- __MACOSX/figure_source_data/._soucre data_Supp_Fig7.xlsx
- figure_source_data/soucre data_Supp_Fig6.xlsx
- __MACOSX/figure_source_data/._soucre data_Supp_Fig6.xlsx
