# Supplementary material for: Cytosine base editors with minimized unguided DNA and RNA off-target events and high on-target activity
Source: Nat Commun. 2020 Apr 28;11:2052. doi: 10.1038/s41467-020-15887-5 (PMC7189382; doi:10.1038/s41467-020-15887-5)
Supplement: Supplementary file 3 — Source Data [file 41467_2020_15887_MOESM3_ESM.zip › figure_source_data/soucre data_Supp_Fig14.xlsx]

## Sheet: supp_fig_14
nCas9 D10A	1.80779	1.78054	2.01137
BE4-rAPOBEC1	0.922714	1.07729
BE4-rAPOBEC1 K34A H122A	0.959659	0.86685	1.06342
BE4-PpAPOBEC1	0.768238	0.771197	0.904571	1.06858	0.970826	0.98038
BE4-PpAPOBEC1 H122A	0.826897	0.9656
BE4-RrA3F	1.04237	0.905874
BE4-AmAPOBEC1	0.866301	0.752185
BE4-SsAPOBEC3B	0.955369	0.869098
