# Supplementary material for: Cytosine base editors with minimized unguided DNA and RNA off-target events and high on-target activity
Source: Nat Commun. 2020 Apr 28;11:2052. doi: 10.1038/s41467-020-15887-5 (PMC7189382; doi:10.1038/s41467-020-15887-5)
Supplement: Supplementary file 3 — Source Data [file 41467_2020_15887_MOESM3_ESM.zip › figure_source_data/soucre data_Supp_Fig9.xlsx]

## Sheet: supp_fig_9
	Editor name	Target Site	prior_base	target_site_position	next_base	percent C to T	cis_trans	replicate
8	BE4-rAPOBEC1	1	T	8	T	27.05	trans	1
9	BE4-rAPOBEC1	1	A	11	T	1.38	trans	1
10	BE4-rAPOBEC1	1	A	17	T	0.32	trans	1
11	BE4-rAPOBEC1	1	A	21	A	0.03	trans	1
64	BE4-PpAPOBEC1-H122A	1	T	8	T	0.32	trans	1
65	BE4-PpAPOBEC1-H122A	1	A	11	T	0.13	trans	1
66	BE4-PpAPOBEC1-H122A	1	A	17	T	0.07	trans	1
67	BE4-PpAPOBEC1-H122A	1	A	21	A	0	trans	1
72	BE4-PpAPOBEC1-R33A	1	T	8	T	1.49	trans	1
73	BE4-PpAPOBEC1-R33A	1	A	11	T	0.07	trans	1
74	BE4-PpAPOBEC1-R33A	1	A	17	T	0.14	trans	1
75	BE4-PpAPOBEC1-R33A	1	A	21	A	0.03	trans	1
96	BE4-RrA3F	1	T	8	T	5.41	trans	1
97	BE4-RrA3F	1	A	11	T	0.86	trans	1
98	BE4-RrA3F	1	A	17	T	0.33	trans	1
99	BE4-RrA3F	1	A	21	A	0.05	trans	1
104	BE4-AmAPOBEC1	1	T	8	T	0.27	trans	1
105	BE4-AmAPOBEC1	1	A	11	T	1.25	trans	1
106	BE4-AmAPOBEC1	1	A	17	T	0.82	trans	1
107	BE4-AmAPOBEC1	1	A	21	A	0.05	trans	1
108	BE4-SsAPOBEC3B	1	T	8	T	1.1	trans	1
109	BE4-SsAPOBEC3B	1	A	11	T	0.1	trans	1
110	BE4-SsAPOBEC3B	1	A	17	T	0.1	trans	1
111	BE4-SsAPOBEC3B	1	A	21	A	0.02	trans	1
116	BE4-RrA3F F130L	1	T	8	T	2.23	trans	1
117	BE4-RrA3F F130L	1	A	11	T	0.6	trans	1
118	BE4-RrA3F F130L	1	A	17	T	0.22	trans	1
119	BE4-RrA3F F130L	1	A	21	A	0.02	trans	1
136	BE4-SsAPOBEC3B R54Q	1	T	8	T	2.42	trans	1
137	BE4-SsAPOBEC3B R54Q	1	A	11	T	0.08	trans	1
138	BE4-SsAPOBEC3B R54Q	1	A	17	T	0.13	trans	1
139	BE4-SsAPOBEC3B R54Q	1	A	21	A	0.02	trans	1
140	BE4-PpAPOBEC1	1	T	8	T	10.36	trans	1
141	BE4-PpAPOBEC1	1	A	11	T	2.09	trans	1
142	BE4-PpAPOBEC1	1	A	17	T	1.51	trans	1
143	BE4-PpAPOBEC1	1	A	21	A	0.01	trans	1
184	BE4-rAPOBEC1	1	T	8	T	49.85	cis	1
185	BE4-rAPOBEC1	1	A	11	T	13.02	cis	1
186	BE4-rAPOBEC1	1	A	17	T	0.12	cis	1
187	BE4-rAPOBEC1	1	A	21	A	0.03	cis	1
240	BE4-PpAPOBEC1-H122A	1	T	8	T	37.57	cis	1
241	BE4-PpAPOBEC1-H122A	1	A	11	T	2.38	cis	1
242	BE4-PpAPOBEC1-H122A	1	A	17	T	0.06	cis	1
243	BE4-PpAPOBEC1-H122A	1	A	21	A	0.01	cis	1
248	BE4-PpAPOBEC1-R33A	1	T	8	T	54.59	cis	1
249	BE4-PpAPOBEC1-R33A	1	A	11	T	3.14	cis	1
250	BE4-PpAPOBEC1-R33A	1	A	17	T	0.04	cis	1
251	BE4-PpAPOBEC1-R33A	1	A	21	A	0.01	cis	1
272	BE4-RrA3F	1	T	8	T	64.97	cis	1
273	BE4-RrA3F	1	A	11	T	7.25	cis	1
274	BE4-RrA3F	1	A	17	T	0.03	cis	1
275	BE4-RrA3F	1	A	21	A	0.03	cis	1
280	BE4-AmAPOBEC1	1	T	8	T	38.84	cis	1
281	BE4-AmAPOBEC1	1	A	11	T	40.48	cis	1
282	BE4-AmAPOBEC1	1	A	17	T	3.89	cis	1
283	BE4-AmAPOBEC1	1	A	21	A	0.02	cis	1
284	BE4-SsAPOBEC3B	1	T	8	T	45.35	cis	1
285	BE4-SsAPOBEC3B	1	A	11	T	11.67	cis	1
286	BE4-SsAPOBEC3B	1	A	17	T	0.59	cis	1
287	BE4-SsAPOBEC3B	1	A	21	A	0.01	cis	1
292	BE4-RrA3F F130L	1	T	8	T	48.45	cis	1
293	BE4-RrA3F F130L	1	A	11	T	9.4	cis	1
294	BE4-RrA3F F130L	1	A	17	T	0.05	cis	1
295	BE4-RrA3F F130L	1	A	21	A	0.01	cis	1
312	BE4-SsAPOBEC3B R54Q	1	T	8	T	50.06	cis	1
313	BE4-SsAPOBEC3B R54Q	1	A	11	T	4.29	cis	1
314	BE4-SsAPOBEC3B R54Q	1	A	17	T	0.05	cis	1
315	BE4-SsAPOBEC3B R54Q	1	A	21	A	0.01	cis	1
316	BE4-PpAPOBEC1	1	T	8	T	55.5	cis	1
317	BE4-PpAPOBEC1	1	A	11	T	17.42	cis	1
318	BE4-PpAPOBEC1	1	A	17	T	0.31	cis	1
319	BE4-PpAPOBEC1	1	A	21	A	0.01	cis	1
366	BE4-rAPOBEC1	2	G	22	A	0.02	trans	1
367	BE4-rAPOBEC1	2	G	17	A	0.1	trans	1
368	BE4-rAPOBEC1	2	T	14	T	25.89	trans	1
369	BE4-rAPOBEC1	2	C	6	A	0.37	trans	1
370	BE4-rAPOBEC1	2	C	5	C	0.07	trans	1
371	BE4-rAPOBEC1	2	A	4	C	0.08	trans	1
372	BE4-rAPOBEC1	2	G	2	A	0.04	trans	1
464	BE4-PpAPOBEC1-H122A	2	G	22	A	0.04	trans	1
465	BE4-PpAPOBEC1-H122A	2	G	17	A	0.65	trans	1
466	BE4-PpAPOBEC1-H122A	2	T	14	T	0.29	trans	1
467	BE4-PpAPOBEC1-H122A	2	C	6	A	0.11	trans	1
468	BE4-PpAPOBEC1-H122A	2	C	5	C	0.04	trans	1
469	BE4-PpAPOBEC1-H122A	2	A	4	C	0.01	trans	1
470	BE4-PpAPOBEC1-H122A	2	G	2	A	0.04	trans	1
478	BE4-PpAPOBEC1-R33A	2	G	22	A	0.01	trans	1
479	BE4-PpAPOBEC1-R33A	2	G	17	A	0.11	trans	1
480	BE4-PpAPOBEC1-R33A	2	T	14	T	2.09	trans	1
481	BE4-PpAPOBEC1-R33A	2	C	6	A	0.04	trans	1
482	BE4-PpAPOBEC1-R33A	2	C	5	C	0.04	trans	1
483	BE4-PpAPOBEC1-R33A	2	A	4	C	0.04	trans	1
484	BE4-PpAPOBEC1-R33A	2	G	2	A	0.05	trans	1
520	BE4-RrA3F	2	G	22	A	0.01	trans	1
521	BE4-RrA3F	2	G	17	A	2.59	trans	1
522	BE4-RrA3F	2	T	14	T	10.59	trans	1
523	BE4-RrA3F	2	C	6	A	0.22	trans	1
524	BE4-RrA3F	2	C	5	C	0.48	trans	1
525	BE4-RrA3F	2	A	4	C	0.06	trans	1
526	BE4-RrA3F	2	G	2	A	0.12	trans	1
534	BE4-AmAPOBEC1	2	G	22	A	0.01	trans	1
535	BE4-AmAPOBEC1	2	G	17	A	0.27	trans	1
536	BE4-AmAPOBEC1	2	T	14	T	0.68	trans	1
537	BE4-AmAPOBEC1	2	C	6	A	0.14	trans	1
538	BE4-AmAPOBEC1	2	C	5	C	0.04	trans	1
539	BE4-AmAPOBEC1	2	A	4	C	0.07	trans	1
540	BE4-AmAPOBEC1	2	G	2	A	0.04	trans	1
541	BE4-SsAPOBEC3B	2	G	22	A	0.07	trans	1
542	BE4-SsAPOBEC3B	2	G	17	A	3.56	trans	1
543	BE4-SsAPOBEC3B	2	T	14	T	2	trans	1
544	BE4-SsAPOBEC3B	2	C	6	A	0.18	trans	1
545	BE4-SsAPOBEC3B	2	C	5	C	0.26	trans	1
546	BE4-SsAPOBEC3B	2	A	4	C	0.1	trans	1
547	BE4-SsAPOBEC3B	2	G	2	A	0.07	trans	1
555	BE4-RrA3F F130L	2	G	22	A	0.02	trans	1
556	BE4-RrA3F F130L	2	G	17	A	1.18	trans	1
557	BE4-RrA3F F130L	2	T	14	T	4.44	trans	1
558	BE4-RrA3F F130L	2	C	6	A	0.14	trans	1
559	BE4-RrA3F F130L	2	C	5	C	0.21	trans	1
560	BE4-RrA3F F130L	2	A	4	C	0.02	trans	1
561	BE4-RrA3F F130L	2	G	2	A	0.08	trans	1
590	BE4-SsAPOBEC3B R54Q	2	G	22	A	0.02	trans	1
591	BE4-SsAPOBEC3B R54Q	2	G	17	A	0.22	trans	1
592	BE4-SsAPOBEC3B R54Q	2	T	14	T	0.3	trans	1
593	BE4-SsAPOBEC3B R54Q	2	C	6	A	0.14	trans	1
594	BE4-SsAPOBEC3B R54Q	2	C	5	C	0.12	trans	1
595	BE4-SsAPOBEC3B R54Q	2	A	4	C	0.06	trans	1
596	BE4-SsAPOBEC3B R54Q	2	G	2	A	0.05	trans	1
597	BE4-PpAPOBEC1	2	G	22	A	0.06	trans	1
598	BE4-PpAPOBEC1	2	G	17	A	0.27	trans	1
599	BE4-PpAPOBEC1	2	T	14	T	13.83	trans	1
600	BE4-PpAPOBEC1	2	C	6	A	0.09	trans	1
601	BE4-PpAPOBEC1	2	C	5	C	0.05	trans	1
602	BE4-PpAPOBEC1	2	A	4	C	0.07	trans	1
603	BE4-PpAPOBEC1	2	G	2	A	0	trans	1
674	BE4-rAPOBEC1	2	G	22	A	0.02	cis	1
675	BE4-rAPOBEC1	2	G	17	A	0.08	cis	1
676	BE4-rAPOBEC1	2	T	14	T	26.54	cis	1
677	BE4-rAPOBEC1	2	C	6	A	22.41	cis	1
678	BE4-rAPOBEC1	2	C	5	C	14.32	cis	1
679	BE4-rAPOBEC1	2	A	4	C	10.7	cis	1
680	BE4-rAPOBEC1	2	G	2	A	0.55	cis	1
772	BE4-PpAPOBEC1-H122A	2	G	22	A	0.05	cis	1
773	BE4-PpAPOBEC1-H122A	2	G	17	A	1.07	cis	1
774	BE4-PpAPOBEC1-H122A	2	T	14	T	2.09	cis	1
775	BE4-PpAPOBEC1-H122A	2	C	6	A	18.67	cis	1
776	BE4-PpAPOBEC1-H122A	2	C	5	C	5.92	cis	1
777	BE4-PpAPOBEC1-H122A	2	A	4	C	1.71	cis	1
778	BE4-PpAPOBEC1-H122A	2	G	2	A	5.62	cis	1
786	BE4-PpAPOBEC1-R33A	2	G	22	A	0.04	cis	1
787	BE4-PpAPOBEC1-R33A	2	G	17	A	0.07	cis	1
788	BE4-PpAPOBEC1-R33A	2	T	14	T	8.82	cis	1
789	BE4-PpAPOBEC1-R33A	2	C	6	A	7.51	cis	1
790	BE4-PpAPOBEC1-R33A	2	C	5	C	3.81	cis	1
791	BE4-PpAPOBEC1-R33A	2	A	4	C	3.25	cis	1
792	BE4-PpAPOBEC1-R33A	2	G	2	A	0.2	cis	1
828	BE4-RrA3F	2	G	22	A	0.03	cis	1
829	BE4-RrA3F	2	G	17	A	6.65	cis	1
830	BE4-RrA3F	2	T	14	T	16.18	cis	1
831	BE4-RrA3F	2	C	6	A	11.9	cis	1
832	BE4-RrA3F	2	C	5	C	9.11	cis	1
833	BE4-RrA3F	2	A	4	C	2.01	cis	1
834	BE4-RrA3F	2	G	2	A	5.13	cis	1
842	BE4-AmAPOBEC1	2	G	22	A	0.04	cis	1
843	BE4-AmAPOBEC1	2	G	17	A	3.45	cis	1
844	BE4-AmAPOBEC1	2	T	14	T	14.79	cis	1
845	BE4-AmAPOBEC1	2	C	6	A	9.07	cis	1
846	BE4-AmAPOBEC1	2	C	5	C	4.49	cis	1
847	BE4-AmAPOBEC1	2	A	4	C	1.79	cis	1
848	BE4-AmAPOBEC1	2	G	2	A	0.94	cis	1
849	BE4-SsAPOBEC3B	2	G	22	A	0.04	cis	1
850	BE4-SsAPOBEC3B	2	G	17	A	8.21	cis	1
851	BE4-SsAPOBEC3B	2	T	14	T	19.5	cis	1
852	BE4-SsAPOBEC3B	2	C	6	A	26.78	cis	1
853	BE4-SsAPOBEC3B	2	C	5	C	28.58	cis	1
854	BE4-SsAPOBEC3B	2	A	4	C	20.44	cis	1
855	BE4-SsAPOBEC3B	2	G	2	A	27.51	cis	1
863	BE4-RrA3F F130L	2	G	22	A	0.06	cis	1
864	BE4-RrA3F F130L	2	G	17	A	6.67	cis	1
865	BE4-RrA3F F130L	2	T	14	T	9.04	cis	1
866	BE4-RrA3F F130L	2	C	6	A	31.58	cis	1
867	BE4-RrA3F F130L	2	C	5	C	25.08	cis	1
868	BE4-RrA3F F130L	2	A	4	C	6.83	cis	1
869	BE4-RrA3F F130L	2	G	2	A	12.96	cis	1
898	BE4-SsAPOBEC3B R54Q	2	G	22	A	0.09	cis	1
899	BE4-SsAPOBEC3B R54Q	2	G	17	A	1.66	cis	1
900	BE4-SsAPOBEC3B R54Q	2	T	14	T	10.43	cis	1
901	BE4-SsAPOBEC3B R54Q	2	C	6	A	23.57	cis	1
902	BE4-SsAPOBEC3B R54Q	2	C	5	C	24.47	cis	1
903	BE4-SsAPOBEC3B R54Q	2	A	4	C	17.36	cis	1
904	BE4-SsAPOBEC3B R54Q	2	G	2	A	18.57	cis	1
905	BE4-PpAPOBEC1	2	G	22	A	0.02	cis	1
906	BE4-PpAPOBEC1	2	G	17	A	0.16	cis	1
907	BE4-PpAPOBEC1	2	T	14	T	31.66	cis	1
908	BE4-PpAPOBEC1	2	C	6	A	15.61	cis	1
909	BE4-PpAPOBEC1	2	C	5	C	11.6	cis	1
910	BE4-PpAPOBEC1	2	A	4	C	11.15	cis	1
911	BE4-PpAPOBEC1	2	G	2	A	0.82	cis	1
992	BE4-RrA3F	3	C	22	G	0	trans	1
993	BE4-RrA3F	3	T	21	C	0.08	trans	1
994	BE4-RrA3F	3	C	19	T	0.02	trans	1
995	BE4-RrA3F	3	G	18	C	0.12	trans	1
996	BE4-RrA3F	3	C	16	G	1.92	trans	1
997	BE4-RrA3F	3	T	15	C	6.37	trans	1
998	BE4-RrA3F	3	C	12	G	6.5	trans	1
999	BE4-RrA3F	3	T	11	C	3.03	trans	1
1000	BE4-RrA3F	3	A	9	T	1.21	trans	1
1001	BE4-RrA3F	3	C	7	A	12.96	trans	1
1002	BE4-RrA3F	3	T	6	C	15.96	trans	1
1003	BE4-RrA3F	3	G	2	A	0.02	trans	1
1016	BE4-AmAPOBEC1	3	C	22	G	0.04	trans	1
1017	BE4-AmAPOBEC1	3	T	21	C	0.2	trans	1
1018	BE4-AmAPOBEC1	3	C	19	T	0	trans	1
1019	BE4-AmAPOBEC1	3	G	18	C	0.04	trans	1
1020	BE4-AmAPOBEC1	3	C	16	G	0.7	trans	1
1021	BE4-AmAPOBEC1	3	T	15	C	0.28	trans	1
1022	BE4-AmAPOBEC1	3	C	12	G	1.89	trans	1
1023	BE4-AmAPOBEC1	3	T	11	C	0.44	trans	1
1024	BE4-AmAPOBEC1	3	A	9	T	0.5	trans	1
1025	BE4-AmAPOBEC1	3	C	7	A	1.85	trans	1
1026	BE4-AmAPOBEC1	3	T	6	C	0.56	trans	1
1027	BE4-AmAPOBEC1	3	G	2	A	0.04	trans	1
1028	BE4-RrA3F F130L	3	C	22	G	0.02	trans	1
1029	BE4-RrA3F F130L	3	T	21	C	0.04	trans	1
1030	BE4-RrA3F F130L	3	C	19	T	0	trans	1
1031	BE4-RrA3F F130L	3	G	18	C	0.09	trans	1
1032	BE4-RrA3F F130L	3	C	16	G	1.24	trans	1
1033	BE4-RrA3F F130L	3	T	15	C	2.31	trans	1
1034	BE4-RrA3F F130L	3	C	12	G	4.66	trans	1
1035	BE4-RrA3F F130L	3	T	11	C	1.16	trans	1
1036	BE4-RrA3F F130L	3	A	9	T	0.55	trans	1
1037	BE4-RrA3F F130L	3	C	7	A	6.72	trans	1
1038	BE4-RrA3F F130L	3	T	6	C	7.85	trans	1
1039	BE4-RrA3F F130L	3	G	2	A	0.04	trans	1
1088	BE4-SsAPOBEC3B R54Q	3	C	22	G	0.07	trans	1
1089	BE4-SsAPOBEC3B R54Q	3	T	21	C	0.03	trans	1
1090	BE4-SsAPOBEC3B R54Q	3	C	19	T	0.06	trans	1
1091	BE4-SsAPOBEC3B R54Q	3	G	18	C	0.11	trans	1
1092	BE4-SsAPOBEC3B R54Q	3	C	16	G	2.39	trans	1
1093	BE4-SsAPOBEC3B R54Q	3	T	15	C	1.22	trans	1
1094	BE4-SsAPOBEC3B R54Q	3	C	12	G	0.39	trans	1
1095	BE4-SsAPOBEC3B R54Q	3	T	11	C	0.15	trans	1
1096	BE4-SsAPOBEC3B R54Q	3	A	9	T	0.7	trans	1
1097	BE4-SsAPOBEC3B R54Q	3	C	7	A	1.99	trans	1
1098	BE4-SsAPOBEC3B R54Q	3	T	6	C	1.15	trans	1
1099	BE4-SsAPOBEC3B R54Q	3	G	2	A	0.08	trans	1
1100	BE4-PpAPOBEC1	3	C	22	G	0.05	trans	1
1101	BE4-PpAPOBEC1	3	T	21	C	0.09	trans	1
1102	BE4-PpAPOBEC1	3	C	19	T	0.01	trans	1
1103	BE4-PpAPOBEC1	3	G	18	C	0.01	trans	1
1104	BE4-PpAPOBEC1	3	C	16	G	2.72	trans	1
1105	BE4-PpAPOBEC1	3	T	15	C	8.4	trans	1
1106	BE4-PpAPOBEC1	3	C	12	G	4.23	trans	1
1107	BE4-PpAPOBEC1	3	T	11	C	6.51	trans	1
1108	BE4-PpAPOBEC1	3	A	9	T	11.24	trans	1
1109	BE4-PpAPOBEC1	3	C	7	A	8.21	trans	1
1110	BE4-PpAPOBEC1	3	T	6	C	11.3	trans	1
1111	BE4-PpAPOBEC1	3	G	2	A	0.01	trans	1
1232	BE4-rAPOBEC1	3	C	22	G	0.08	cis	1
1233	BE4-rAPOBEC1	3	T	21	C	0.05	cis	1
1234	BE4-rAPOBEC1	3	C	19	T	0.02	cis	1
1235	BE4-rAPOBEC1	3	G	18	C	0.02	cis	1
1236	BE4-rAPOBEC1	3	C	16	G	1.07	cis	1
1237	BE4-rAPOBEC1	3	T	15	C	4.02	cis	1
1238	BE4-rAPOBEC1	3	C	12	G	8.3	cis	1
1239	BE4-rAPOBEC1	3	T	11	C	18.39	cis	1
1240	BE4-rAPOBEC1	3	A	9	T	38.25	cis	1
1241	BE4-rAPOBEC1	3	C	7	A	70.19	cis	1
1242	BE4-rAPOBEC1	3	T	6	C	64.82	cis	1
1243	BE4-rAPOBEC1	3	G	2	A	0.15	cis	1
1400	BE4-PpAPOBEC1-H122A	3	C	22	G	0.05	cis	1
1401	BE4-PpAPOBEC1-H122A	3	T	21	C	0.02	cis	1
1402	BE4-PpAPOBEC1-H122A	3	C	19	T	0.05	cis	1
1403	BE4-PpAPOBEC1-H122A	3	G	18	C	0.41	cis	1
1404	BE4-PpAPOBEC1-H122A	3	C	16	G	0.06	cis	1
1405	BE4-PpAPOBEC1-H122A	3	T	15	C	0.44	cis	1
1406	BE4-PpAPOBEC1-H122A	3	C	12	G	0.86	cis	1
1407	BE4-PpAPOBEC1-H122A	3	T	11	C	0.96	cis	1
1408	BE4-PpAPOBEC1-H122A	3	A	9	T	18.69	cis	1
1409	BE4-PpAPOBEC1-H122A	3	C	7	A	47.3	cis	1
1410	BE4-PpAPOBEC1-H122A	3	T	6	C	54.1	cis	1
1411	BE4-PpAPOBEC1-H122A	3	G	2	A	2.94	cis	1
1424	BE4-PpAPOBEC1-R33A	3	C	22	G	0.01	cis	1
1425	BE4-PpAPOBEC1-R33A	3	T	21	C	0.02	cis	1
1426	BE4-PpAPOBEC1-R33A	3	C	19	T	0.06	cis	1
1427	BE4-PpAPOBEC1-R33A	3	G	18	C	0.04	cis	1
1428	BE4-PpAPOBEC1-R33A	3	C	16	G	0.08	cis	1
1429	BE4-PpAPOBEC1-R33A	3	T	15	C	0.46	cis	1
1430	BE4-PpAPOBEC1-R33A	3	C	12	G	1.52	cis	1
1431	BE4-PpAPOBEC1-R33A	3	T	11	C	3.35	cis	1
1432	BE4-PpAPOBEC1-R33A	3	A	9	T	21.45	cis	1
1433	BE4-PpAPOBEC1-R33A	3	C	7	A	67.42	cis	1
1434	BE4-PpAPOBEC1-R33A	3	T	6	C	63.35	cis	1
1435	BE4-PpAPOBEC1-R33A	3	G	2	A	0.06	cis	1
1496	BE4-RrA3F	3	C	22	G	0.01	cis	1
1497	BE4-RrA3F	3	T	21	C	0.01	cis	1
1498	BE4-RrA3F	3	C	19	T	0.01	cis	1
1499	BE4-RrA3F	3	G	18	C	0.03	cis	1
1500	BE4-RrA3F	3	C	16	G	0.32	cis	1
1501	BE4-RrA3F	3	T	15	C	0.4	cis	1
1502	BE4-RrA3F	3	C	12	G	3.12	cis	1
1503	BE4-RrA3F	3	T	11	C	6.38	cis	1
1504	BE4-RrA3F	3	A	9	T	31.7	cis	1
1505	BE4-RrA3F	3	C	7	A	74.42	cis	1
1506	BE4-RrA3F	3	T	6	C	68.52	cis	1
1507	BE4-RrA3F	3	G	2	A	0.84	cis	1
1520	BE4-AmAPOBEC1	3	C	22	G	0.04	cis	1
1521	BE4-AmAPOBEC1	3	T	21	C	0.03	cis	1
1522	BE4-AmAPOBEC1	3	C	19	T	0.01	cis	1
1523	BE4-AmAPOBEC1	3	G	18	C	0.08	cis	1
1524	BE4-AmAPOBEC1	3	C	16	G	0.5	cis	1
1525	BE4-AmAPOBEC1	3	T	15	C	0.82	cis	1
1526	BE4-AmAPOBEC1	3	C	12	G	11.69	cis	1
1527	BE4-AmAPOBEC1	3	T	11	C	9.66	cis	1
1528	BE4-AmAPOBEC1	3	A	9	T	47.87	cis	1
1529	BE4-AmAPOBEC1	3	C	7	A	61.71	cis	1
1530	BE4-AmAPOBEC1	3	T	6	C	58.38	cis	1
1531	BE4-AmAPOBEC1	3	G	2	A	0.29	cis	1
1532	BE4-SsAPOBEC3B	3	C	22	G	0.03	cis	1
1533	BE4-SsAPOBEC3B	3	T	21	C	0.01	cis	1
1534	BE4-SsAPOBEC3B	3	C	19	T	0.06	cis	1
1535	BE4-SsAPOBEC3B	3	G	18	C	1.98	cis	1
1536	BE4-SsAPOBEC3B	3	C	16	G	5.69	cis	1
1537	BE4-SsAPOBEC3B	3	T	15	C	10.37	cis	1
1538	BE4-SsAPOBEC3B	3	C	12	G	25.13	cis	1
1539	BE4-SsAPOBEC3B	3	T	11	C	24.29	cis	1
1540	BE4-SsAPOBEC3B	3	A	9	T	19.36	cis	1
1541	BE4-SsAPOBEC3B	3	C	7	A	62.23	cis	1
1542	BE4-SsAPOBEC3B	3	T	6	C	56.75	cis	1
1543	BE4-SsAPOBEC3B	3	G	2	A	24.45	cis	1
1556	BE4-RrA3F F130L	3	C	22	G	0.02	cis	1
1557	BE4-RrA3F F130L	3	T	21	C	0.01	cis	1
1558	BE4-RrA3F F130L	3	C	19	T	0.02	cis	1
1559	BE4-RrA3F F130L	3	G	18	C	0.29	cis	1
1560	BE4-RrA3F F130L	3	C	16	G	0.32	cis	1
1561	BE4-RrA3F F130L	3	T	15	C	0.34	cis	1
1562	BE4-RrA3F F130L	3	C	12	G	2.77	cis	1
1563	BE4-RrA3F F130L	3	T	11	C	5.18	cis	1
1564	BE4-RrA3F F130L	3	A	9	T	42.57	cis	1
1565	BE4-RrA3F F130L	3	C	7	A	71.77	cis	1
1566	BE4-RrA3F F130L	3	T	6	C	64.31	cis	1
1567	BE4-RrA3F F130L	3	G	2	A	1.47	cis	1
1616	BE4-SsAPOBEC3B R54Q	3	C	22	G	0.03	cis	1
1617	BE4-SsAPOBEC3B R54Q	3	T	21	C	0	cis	1
1618	BE4-SsAPOBEC3B R54Q	3	C	19	T	0.01	cis	1
1619	BE4-SsAPOBEC3B R54Q	3	G	18	C	0.76	cis	1
1620	BE4-SsAPOBEC3B R54Q	3	C	16	G	0.62	cis	1
1621	BE4-SsAPOBEC3B R54Q	3	T	15	C	10.05	cis	1
1622	BE4-SsAPOBEC3B R54Q	3	C	12	G	26.43	cis	1
1623	BE4-SsAPOBEC3B R54Q	3	T	11	C	24.35	cis	1
1624	BE4-SsAPOBEC3B R54Q	3	A	9	T	13.39	cis	1
1625	BE4-SsAPOBEC3B R54Q	3	C	7	A	42.96	cis	1
1626	BE4-SsAPOBEC3B R54Q	3	T	6	C	53.05	cis	1
1627	BE4-SsAPOBEC3B R54Q	3	G	2	A	19.61	cis	1
1628	BE4-PpAPOBEC1	3	C	22	G	0.02	cis	1
1629	BE4-PpAPOBEC1	3	T	21	C	0.03	cis	1
1630	BE4-PpAPOBEC1	3	C	19	T	0.01	cis	1
1631	BE4-PpAPOBEC1	3	G	18	C	0.05	cis	1
1632	BE4-PpAPOBEC1	3	C	16	G	0.18	cis	1
1633	BE4-PpAPOBEC1	3	T	15	C	2.02	cis	1
1634	BE4-PpAPOBEC1	3	C	12	G	3.01	cis	1
1635	BE4-PpAPOBEC1	3	T	11	C	6.58	cis	1
1636	BE4-PpAPOBEC1	3	A	9	T	50.93	cis	1
1637	BE4-PpAPOBEC1	3	C	7	A	63.37	cis	1
1638	BE4-PpAPOBEC1	3	T	6	C	56.3	cis	1
1639	BE4-PpAPOBEC1	3	G	2	A	0.05	cis	1
1750	BE4-rAPOBEC1	4	G	2	C	0.02	trans	1
1751	BE4-rAPOBEC1	4	C	3	A	0.02	trans	1
1752	BE4-rAPOBEC1	4	A	5	A	0.1	trans	1
1753	BE4-rAPOBEC1	4	A	9	T	3.89	trans	1
1754	BE4-rAPOBEC1	4	T	14	C	16.51	trans	1
1755	BE4-rAPOBEC1	4	C	15	A	3.03	trans	1
1756	BE4-rAPOBEC1	4	G	21	A	0.04	trans	1
1848	BE4-PpAPOBEC1-H122A	4	G	2	C	0.03	trans	1
1849	BE4-PpAPOBEC1-H122A	4	C	3	A	0.04	trans	1
1850	BE4-PpAPOBEC1-H122A	4	A	5	A	0.07	trans	1
1851	BE4-PpAPOBEC1-H122A	4	A	9	T	0.08	trans	1
1852	BE4-PpAPOBEC1-H122A	4	T	14	C	0.11	trans	1
1853	BE4-PpAPOBEC1-H122A	4	C	15	A	0.07	trans	1
1854	BE4-PpAPOBEC1-H122A	4	G	21	A	0.06	trans	1
1862	BE4-PpAPOBEC1-R33A	4	G	2	C	0.03	trans	1
1863	BE4-PpAPOBEC1-R33A	4	C	3	A	0.01	trans	1
1864	BE4-PpAPOBEC1-R33A	4	A	5	A	0.01	trans	1
1865	BE4-PpAPOBEC1-R33A	4	A	9	T	0.09	trans	1
1866	BE4-PpAPOBEC1-R33A	4	T	14	C	0.62	trans	1
1867	BE4-PpAPOBEC1-R33A	4	C	15	A	0.07	trans	1
1868	BE4-PpAPOBEC1-R33A	4	G	21	A	0.03	trans	1
1904	BE4-RrA3F	4	G	2	C	0.05	trans	1
1905	BE4-RrA3F	4	C	3	A	0.03	trans	1
1906	BE4-RrA3F	4	A	5	A	0.05	trans	1
1907	BE4-RrA3F	4	A	9	T	0.72	trans	1
1908	BE4-RrA3F	4	T	14	C	10.86	trans	1
1909	BE4-RrA3F	4	C	15	A	0.91	trans	1
1910	BE4-RrA3F	4	G	21	A	0.05	trans	1
1918	BE4-AmAPOBEC1	4	G	2	C	0.01	trans	1
1919	BE4-AmAPOBEC1	4	C	3	A	0.02	trans	1
1920	BE4-AmAPOBEC1	4	A	5	A	0.06	trans	1
1921	BE4-AmAPOBEC1	4	A	9	T	0.09	trans	1
1922	BE4-AmAPOBEC1	4	T	14	C	1.91	trans	1
1923	BE4-AmAPOBEC1	4	C	15	A	0.24	trans	1
1924	BE4-AmAPOBEC1	4	G	21	A	0.08	trans	1
1925	BE4-SsAPOBEC3B	4	G	2	C	0.04	trans	1
1926	BE4-SsAPOBEC3B	4	C	3	A	0.07	trans	1
1927	BE4-SsAPOBEC3B	4	A	5	A	0.05	trans	1
1928	BE4-SsAPOBEC3B	4	A	9	T	0.02	trans	1
1929	BE4-SsAPOBEC3B	4	T	14	C	5.79	trans	1
1930	BE4-SsAPOBEC3B	4	C	15	A	2.46	trans	1
1931	BE4-SsAPOBEC3B	4	G	21	A	0.16	trans	1
1939	BE4-RrA3F F130L	4	G	2	C	0	trans	1
1940	BE4-RrA3F F130L	4	C	3	A	0.01	trans	1
1941	BE4-RrA3F F130L	4	A	5	A	0.02	trans	1
1942	BE4-RrA3F F130L	4	A	9	T	0.1	trans	1
1943	BE4-RrA3F F130L	4	T	14	C	3.86	trans	1
1944	BE4-RrA3F F130L	4	C	15	A	0.34	trans	1
1945	BE4-RrA3F F130L	4	G	21	A	0.06	trans	1
1974	BE4-SsAPOBEC3B R54Q	4	G	2	C	0.01	trans	1
1975	BE4-SsAPOBEC3B R54Q	4	C	3	A	0.04	trans	1
1976	BE4-SsAPOBEC3B R54Q	4	A	5	A	0.04	trans	1
1977	BE4-SsAPOBEC3B R54Q	4	A	9	T	0.01	trans	1
1978	BE4-SsAPOBEC3B R54Q	4	T	14	C	0.58	trans	1
1979	BE4-SsAPOBEC3B R54Q	4	C	15	A	0.16	trans	1
1980	BE4-SsAPOBEC3B R54Q	4	G	21	A	0.03	trans	1
1981	BE4-PpAPOBEC1	4	G	2	C	0.04	trans	1
1982	BE4-PpAPOBEC1	4	C	3	A	0.04	trans	1
1983	BE4-PpAPOBEC1	4	A	5	A	0.18	trans	1
1984	BE4-PpAPOBEC1	4	A	9	T	1.96	trans	1
1985	BE4-PpAPOBEC1	4	T	14	C	5.59	trans	1
1986	BE4-PpAPOBEC1	4	C	15	A	0.45	trans	1
1987	BE4-PpAPOBEC1	4	G	21	A	0.06	trans	1
2058	BE4-rAPOBEC1	4	G	2	C	0.09	cis	1
2059	BE4-rAPOBEC1	4	C	3	A	1.39	cis	1
2060	BE4-rAPOBEC1	4	A	5	A	8.47	cis	1
2061	BE4-rAPOBEC1	4	A	9	T	5.04	cis	1
2062	BE4-rAPOBEC1	4	T	14	C	3.65	cis	1
2063	BE4-rAPOBEC1	4	C	15	A	0.68	cis	1
2064	BE4-rAPOBEC1	4	G	21	A	0.07	cis	1
2156	BE4-PpAPOBEC1-H122A	4	G	2	C	0.26	cis	1
2157	BE4-PpAPOBEC1-H122A	4	C	3	A	0.52	cis	1
2158	BE4-PpAPOBEC1-H122A	4	A	5	A	2.05	cis	1
2159	BE4-PpAPOBEC1-H122A	4	A	9	T	0.33	cis	1
2160	BE4-PpAPOBEC1-H122A	4	T	14	C	0.09	cis	1
2161	BE4-PpAPOBEC1-H122A	4	C	15	A	0.04	cis	1
2162	BE4-PpAPOBEC1-H122A	4	G	21	A	0.05	cis	1
2170	BE4-PpAPOBEC1-R33A	4	G	2	C	0.02	cis	1
2171	BE4-PpAPOBEC1-R33A	4	C	3	A	0.17	cis	1
2172	BE4-PpAPOBEC1-R33A	4	A	5	A	3.48	cis	1
2173	BE4-PpAPOBEC1-R33A	4	A	9	T	0.53	cis	1
2174	BE4-PpAPOBEC1-R33A	4	T	14	C	0.31	cis	1
2175	BE4-PpAPOBEC1-R33A	4	C	15	A	0.06	cis	1
2176	BE4-PpAPOBEC1-R33A	4	G	21	A	0.05	cis	1
2212	BE4-RrA3F	4	G	2	C	0.68	cis	1
2213	BE4-RrA3F	4	C	3	A	0.21	cis	1
2214	BE4-RrA3F	4	A	5	A	9.09	cis	1
2215	BE4-RrA3F	4	A	9	T	6.24	cis	1
2216	BE4-RrA3F	4	T	14	C	1.47	cis	1
2217	BE4-RrA3F	4	C	15	A	0.3	cis	1
2218	BE4-RrA3F	4	G	21	A	0.02	cis	1
2226	BE4-AmAPOBEC1	4	G	2	C	0.3	cis	1
2227	BE4-AmAPOBEC1	4	C	3	A	0.7	cis	1
2228	BE4-AmAPOBEC1	4	A	5	A	4.52	cis	1
2229	BE4-AmAPOBEC1	4	A	9	T	1.57	cis	1
2230	BE4-AmAPOBEC1	4	T	14	C	7.65	cis	1
2231	BE4-AmAPOBEC1	4	C	15	A	4.59	cis	1
2232	BE4-AmAPOBEC1	4	G	21	A	0.04	cis	1
2233	BE4-SsAPOBEC3B	4	G	2	C	6.68	cis	1
2234	BE4-SsAPOBEC3B	4	C	3	A	3.12	cis	1
2235	BE4-SsAPOBEC3B	4	A	5	A	2.84	cis	1
2236	BE4-SsAPOBEC3B	4	A	9	T	1.03	cis	1
2237	BE4-SsAPOBEC3B	4	T	14	C	0.81	cis	1
2238	BE4-SsAPOBEC3B	4	C	15	A	0.25	cis	1
2239	BE4-SsAPOBEC3B	4	G	21	A	0.04	cis	1
2247	BE4-RrA3F F130L	4	G	2	C	3.07	cis	1
2248	BE4-RrA3F F130L	4	C	3	A	1.36	cis	1
2249	BE4-RrA3F F130L	4	A	5	A	5.85	cis	1
2250	BE4-RrA3F F130L	4	A	9	T	0.76	cis	1
2251	BE4-RrA3F F130L	4	T	14	C	0.42	cis	1
2252	BE4-RrA3F F130L	4	C	15	A	0.13	cis	1
2253	BE4-RrA3F F130L	4	G	21	A	0.04	cis	1
2282	BE4-SsAPOBEC3B R54Q	4	G	2	C	5.36	cis	1
2283	BE4-SsAPOBEC3B R54Q	4	C	3	A	1.86	cis	1
2284	BE4-SsAPOBEC3B R54Q	4	A	5	A	3.23	cis	1
2285	BE4-SsAPOBEC3B R54Q	4	A	9	T	0.39	cis	1
2286	BE4-SsAPOBEC3B R54Q	4	T	14	C	0.16	cis	1
2287	BE4-SsAPOBEC3B R54Q	4	C	15	A	0.12	cis	1
2288	BE4-SsAPOBEC3B R54Q	4	G	21	A	0.05	cis	1
2289	BE4-PpAPOBEC1	4	G	2	C	0.24	cis	1
2290	BE4-PpAPOBEC1	4	C	3	A	1.23	cis	1
2291	BE4-PpAPOBEC1	4	A	5	A	17.99	cis	1
2292	BE4-PpAPOBEC1	4	A	9	T	9.22	cis	1
2293	BE4-PpAPOBEC1	4	T	14	C	7.12	cis	1
2294	BE4-PpAPOBEC1	4	C	15	A	0.65	cis	1
2295	BE4-PpAPOBEC1	4	G	21	A	0.07	cis	1
2360	BE4-rAPOBEC1	5	G	2	C	0.04	trans	1
2361	BE4-rAPOBEC1	5	C	3	A	0.04	trans	1
2362	BE4-rAPOBEC1	5	A	5	A	0.04	trans	1
2363	BE4-rAPOBEC1	5	A	18	A	0.04	trans	1
2416	BE4-PpAPOBEC1-H122A	5	G	2	C	0.02	trans	1
2417	BE4-PpAPOBEC1-H122A	5	C	3	A	0.01	trans	1
2418	BE4-PpAPOBEC1-H122A	5	A	5	A	0.03	trans	1
2419	BE4-PpAPOBEC1-H122A	5	A	18	A	0.02	trans	1
2424	BE4-PpAPOBEC1-R33A	5	G	2	C	0.04	trans	1
2425	BE4-PpAPOBEC1-R33A	5	C	3	A	0.01	trans	1
2426	BE4-PpAPOBEC1-R33A	5	A	5	A	0.01	trans	1
2427	BE4-PpAPOBEC1-R33A	5	A	18	A	0.02	trans	1
2448	BE4-RrA3F	5	G	2	C	0.03	trans	1
2449	BE4-RrA3F	5	C	3	A	0.01	trans	1
2450	BE4-RrA3F	5	A	5	A	0.01	trans	1
2451	BE4-RrA3F	5	A	18	A	0.02	trans	1
2456	BE4-AmAPOBEC1	5	G	2	C	0.02	trans	1
2457	BE4-AmAPOBEC1	5	C	3	A	0.02	trans	1
2458	BE4-AmAPOBEC1	5	A	5	A	0.02	trans	1
2459	BE4-AmAPOBEC1	5	A	18	A	0.01	trans	1
2460	BE4-SsAPOBEC3B	5	G	2	C	0.02	trans	1
2461	BE4-SsAPOBEC3B	5	C	3	A	0.01	trans	1
2462	BE4-SsAPOBEC3B	5	A	5	A	0.03	trans	1
2463	BE4-SsAPOBEC3B	5	A	18	A	0.02	trans	1
2468	BE4-RrA3F F130L	5	G	2	C	0.02	trans	1
2469	BE4-RrA3F F130L	5	C	3	A	0.02	trans	1
2470	BE4-RrA3F F130L	5	A	5	A	0.02	trans	1
2471	BE4-RrA3F F130L	5	A	18	A	0.04	trans	1
2488	BE4-SsAPOBEC3B R54Q	5	G	2	C	0.05	trans	1
2489	BE4-SsAPOBEC3B R54Q	5	C	3	A	0.05	trans	1
2490	BE4-SsAPOBEC3B R54Q	5	A	5	A	0.04	trans	1
2491	BE4-SsAPOBEC3B R54Q	5	A	18	A	0.02	trans	1
2492	BE4-PpAPOBEC1	5	G	2	C	0.04	trans	1
2493	BE4-PpAPOBEC1	5	C	3	A	0.02	trans	1
2494	BE4-PpAPOBEC1	5	A	5	A	0.07	trans	1
2495	BE4-PpAPOBEC1	5	A	18	A	0.02	trans	1
2536	BE4-rAPOBEC1	5	G	2	C	0.1	cis	1
2537	BE4-rAPOBEC1	5	C	3	A	0.87	cis	1
2538	BE4-rAPOBEC1	5	A	5	A	22.46	cis	1
2539	BE4-rAPOBEC1	5	A	18	A	0.06	cis	1
2592	BE4-PpAPOBEC1-H122A	5	G	2	C	0.28	cis	1
2593	BE4-PpAPOBEC1-H122A	5	C	3	A	0.36	cis	1
2594	BE4-PpAPOBEC1-H122A	5	A	5	A	3	cis	1
2595	BE4-PpAPOBEC1-H122A	5	A	18	A	0.03	cis	1
2600	BE4-PpAPOBEC1-R33A	5	G	2	C	0.04	cis	1
2601	BE4-PpAPOBEC1-R33A	5	C	3	A	0.08	cis	1
2602	BE4-PpAPOBEC1-R33A	5	A	5	A	4.47	cis	1
2603	BE4-PpAPOBEC1-R33A	5	A	18	A	0.03	cis	1
2624	BE4-RrA3F	5	G	2	C	1.57	cis	1
2625	BE4-RrA3F	5	C	3	A	0.42	cis	1
2626	BE4-RrA3F	5	A	5	A	8.28	cis	1
2627	BE4-RrA3F	5	A	18	A	0.03	cis	1
2632	BE4-AmAPOBEC1	5	G	2	C	0.47	cis	1
2633	BE4-AmAPOBEC1	5	C	3	A	0.55	cis	1
2634	BE4-AmAPOBEC1	5	A	5	A	2.82	cis	1
2635	BE4-AmAPOBEC1	5	A	18	A	0.01	cis	1
2636	BE4-SsAPOBEC3B	5	G	2	C	10.18	cis	1
2637	BE4-SsAPOBEC3B	5	C	3	A	6.71	cis	1
2638	BE4-SsAPOBEC3B	5	A	5	A	5.19	cis	1
2639	BE4-SsAPOBEC3B	5	A	18	A	0.02	cis	1
2644	BE4-RrA3F F130L	5	G	2	C	5.15	cis	1
2645	BE4-RrA3F F130L	5	C	3	A	3.15	cis	1
2646	BE4-RrA3F F130L	5	A	5	A	6.65	cis	1
2647	BE4-RrA3F F130L	5	A	18	A	0.03	cis	1
2664	BE4-SsAPOBEC3B R54Q	5	G	2	C	7.33	cis	1
2665	BE4-SsAPOBEC3B R54Q	5	C	3	A	4.5	cis	1
2666	BE4-SsAPOBEC3B R54Q	5	A	5	A	4.04	cis	1
2667	BE4-SsAPOBEC3B R54Q	5	A	18	A	0.01	cis	1
2668	BE4-PpAPOBEC1	5	G	2	C	0.09	cis	1
2669	BE4-PpAPOBEC1	5	C	3	A	0.32	cis	1
2670	BE4-PpAPOBEC1	5	A	5	A	24.07	cis	1
2671	BE4-PpAPOBEC1	5	A	18	A	0.06	cis	1
2716	BE4-rAPOBEC1	6	A	14	T	0.4	trans	2
2717	BE4-rAPOBEC1	6	T	12	A	8.51	trans	2
2718	BE4-rAPOBEC1	6	G	7	A	0.06	trans	2
2719	BE4-rAPOBEC1	6	C	4	A	0.02	trans	2
2720	BE4-rAPOBEC1	6	C	3	C	0.02	trans	2
2721	BE4-rAPOBEC1	6	G	2	C	0.04	trans	2
2800	BE4-PpAPOBEC1-H122A	6	A	14	T	0.03	trans	2
2801	BE4-PpAPOBEC1-H122A	6	T	12	A	0.14	trans	2
2802	BE4-PpAPOBEC1-H122A	6	G	7	A	0.04	trans	2
2803	BE4-PpAPOBEC1-H122A	6	C	4	A	0.03	trans	2
2804	BE4-PpAPOBEC1-H122A	6	C	3	C	0	trans	2
2805	BE4-PpAPOBEC1-H122A	6	G	2	C	0.01	trans	2
2812	BE4-PpAPOBEC1-R33A	6	A	14	T	0	trans	2
2813	BE4-PpAPOBEC1-R33A	6	T	12	A	0.54	trans	2
2814	BE4-PpAPOBEC1-R33A	6	G	7	A	0.03	trans	2
2815	BE4-PpAPOBEC1-R33A	6	C	4	A	0.05	trans	2
2816	BE4-PpAPOBEC1-R33A	6	C	3	C	0.01	trans	2
2817	BE4-PpAPOBEC1-R33A	6	G	2	C	0.03	trans	2
2848	BE4-RrA3F	6	A	14	T	0.05	trans	2
2849	BE4-RrA3F	6	T	12	A	4.23	trans	2
2850	BE4-RrA3F	6	G	7	A	0.5	trans	2
2851	BE4-RrA3F	6	C	4	A	0.02	trans	2
2852	BE4-RrA3F	6	C	3	C	0.03	trans	2
2853	BE4-RrA3F	6	G	2	C	0.05	trans	2
2860	BE4-AmAPOBEC1	6	A	14	T	0.04	trans	2
2861	BE4-AmAPOBEC1	6	T	12	A	0.71	trans	2
2862	BE4-AmAPOBEC1	6	G	7	A	0.03	trans	2
2863	BE4-AmAPOBEC1	6	C	4	A	0.03	trans	2
2864	BE4-AmAPOBEC1	6	C	3	C	0.03	trans	2
2865	BE4-AmAPOBEC1	6	G	2	C	0.01	trans	2
2866	BE4-SsAPOBEC3B	6	A	14	T	0.05	trans	2
2867	BE4-SsAPOBEC3B	6	T	12	A	0.12	trans	2
2868	BE4-SsAPOBEC3B	6	G	7	A	0.08	trans	2
2869	BE4-SsAPOBEC3B	6	C	4	A	0.02	trans	2
2870	BE4-SsAPOBEC3B	6	C	3	C	0.01	trans	2
2871	BE4-SsAPOBEC3B	6	G	2	C	0.01	trans	2
2878	BE4-RrA3F F130L	6	A	14	T	0.02	trans	2
2879	BE4-RrA3F F130L	6	T	12	A	1.74	trans	2
2880	BE4-RrA3F F130L	6	G	7	A	0.35	trans	2
2881	BE4-RrA3F F130L	6	C	4	A	0.03	trans	2
2882	BE4-RrA3F F130L	6	C	3	C	0.01	trans	2
2883	BE4-RrA3F F130L	6	G	2	C	0.04	trans	2
2908	BE4-SsAPOBEC3B R54Q	6	A	14	T	0.02	trans	2
2909	BE4-SsAPOBEC3B R54Q	6	T	12	A	0.1	trans	2
2910	BE4-SsAPOBEC3B R54Q	6	G	7	A	0.07	trans	2
2911	BE4-SsAPOBEC3B R54Q	6	C	4	A	0.01	trans	2
2912	BE4-SsAPOBEC3B R54Q	6	C	3	C	0.02	trans	2
2913	BE4-SsAPOBEC3B R54Q	6	G	2	C	0.03	trans	2
2914	BE4-PpAPOBEC1	6	A	14	T	0.23	trans	2
2915	BE4-PpAPOBEC1	6	T	12	A	1.79	trans	2
2916	BE4-PpAPOBEC1	6	G	7	A	0.02	trans	2
2917	BE4-PpAPOBEC1	6	C	4	A	0.02	trans	2
2918	BE4-PpAPOBEC1	6	C	3	C	0.03	trans	2
2919	BE4-PpAPOBEC1	6	G	2	C	0.02	trans	2
2980	BE4-rAPOBEC1	6	A	14	T	1.33	cis	2
2981	BE4-rAPOBEC1	6	T	12	A	36.7	cis	2
2982	BE4-rAPOBEC1	6	G	7	A	15.21	cis	2
2983	BE4-rAPOBEC1	6	C	4	A	22.24	cis	2
2984	BE4-rAPOBEC1	6	C	3	C	7.26	cis	2
2985	BE4-rAPOBEC1	6	G	2	C	0.49	cis	2
3064	BE4-PpAPOBEC1-H122A	6	A	14	T	0.13	cis	2
3065	BE4-PpAPOBEC1-H122A	6	T	12	A	1.08	cis	2
3066	BE4-PpAPOBEC1-H122A	6	G	7	A	38.04	cis	2
3067	BE4-PpAPOBEC1-H122A	6	C	4	A	8.94	cis	2
3068	BE4-PpAPOBEC1-H122A	6	C	3	C	1.08	cis	2
3069	BE4-PpAPOBEC1-H122A	6	G	2	C	2.39	cis	2
3076	BE4-PpAPOBEC1-R33A	6	A	14	T	0.43	cis	1
3077	BE4-PpAPOBEC1-R33A	6	T	12	A	13.55	cis	1
3078	BE4-PpAPOBEC1-R33A	6	G	7	A	10.14	cis	1
3079	BE4-PpAPOBEC1-R33A	6	C	4	A	1.77	cis	1
3080	BE4-PpAPOBEC1-R33A	6	C	3	C	0.87	cis	1
3081	BE4-PpAPOBEC1-R33A	6	G	2	C	0.2	cis	1
3112	BE4-RrA3F	6	A	14	T	0.04	cis	2
3113	BE4-RrA3F	6	T	12	A	10.31	cis	2
3114	BE4-RrA3F	6	G	7	A	53.29	cis	2
3115	BE4-RrA3F	6	C	4	A	10.43	cis	2
3116	BE4-RrA3F	6	C	3	C	0.34	cis	2
3117	BE4-RrA3F	6	G	2	C	0.13	cis	2
3124	BE4-AmAPOBEC1	6	A	14	T	5.22	cis	1
3125	BE4-AmAPOBEC1	6	T	12	A	20.28	cis	1
3126	BE4-AmAPOBEC1	6	G	7	A	17.22	cis	1
3127	BE4-AmAPOBEC1	6	C	4	A	6.65	cis	1
3128	BE4-AmAPOBEC1	6	C	3	C	1.92	cis	1
3129	BE4-AmAPOBEC1	6	G	2	C	0.43	cis	1
3130	BE4-SsAPOBEC3B	6	A	14	T	2.21	cis	2
3131	BE4-SsAPOBEC3B	6	T	12	A	17.27	cis	2
3132	BE4-SsAPOBEC3B	6	G	7	A	43.46	cis	2
3133	BE4-SsAPOBEC3B	6	C	4	A	38.94	cis	2
3134	BE4-SsAPOBEC3B	6	C	3	C	19.94	cis	2
3135	BE4-SsAPOBEC3B	6	G	2	C	15.62	cis	2
3142	BE4-RrA3F F130L	6	A	14	T	0.14	cis	2
3143	BE4-RrA3F F130L	6	T	12	A	7.8	cis	2
3144	BE4-RrA3F F130L	6	G	7	A	46.04	cis	2
3145	BE4-RrA3F F130L	6	C	4	A	36	cis	2
3146	BE4-RrA3F F130L	6	C	3	C	3.35	cis	2
3147	BE4-RrA3F F130L	6	G	2	C	0.78	cis	2
3172	BE4-SsAPOBEC3B R54Q	6	A	14	T	2.2	cis	2
3173	BE4-SsAPOBEC3B R54Q	6	T	12	A	4.29	cis	2
3174	BE4-SsAPOBEC3B R54Q	6	G	7	A	44.98	cis	2
3175	BE4-SsAPOBEC3B R54Q	6	C	4	A	35.16	cis	2
3176	BE4-SsAPOBEC3B R54Q	6	C	3	C	26.2	cis	2
3177	BE4-SsAPOBEC3B R54Q	6	G	2	C	27.46	cis	2
3178	BE4-PpAPOBEC1	6	A	14	T	2.29	cis	2
3179	BE4-PpAPOBEC1	6	T	12	A	22.56	cis	2
3180	BE4-PpAPOBEC1	6	G	7	A	20.12	cis	2
3181	BE4-PpAPOBEC1	6	C	4	A	4.05	cis	2
3182	BE4-PpAPOBEC1	6	C	3	C	1.12	cis	2
3183	BE4-PpAPOBEC1	6	G	2	C	0.25	cis	2
3250	BE4-rAPOBEC1	7	G	2	C	0.03	trans	2
3251	BE4-rAPOBEC1	7	C	3	C	0.09	trans	2
3252	BE4-rAPOBEC1	7	C	4	A	0.03	trans	2
3253	BE4-rAPOBEC1	7	G	7	T	0	trans	2
3254	BE4-rAPOBEC1	7	T	9	C	25.53	trans	2
3255	BE4-rAPOBEC1	7	C	10	A	9.96	trans	2
3256	BE4-rAPOBEC1	7	G	13	C	0.04	trans	2
3257	BE4-rAPOBEC1	7	C	14	T	0.1	trans	2
3258	BE4-rAPOBEC1	7	T	16	T	4.47	trans	2
3376	BE4-PpAPOBEC1-H122A	7	G	2	C	0.04	trans	2
3377	BE4-PpAPOBEC1-H122A	7	C	3	C	0.04	trans	2
3378	BE4-PpAPOBEC1-H122A	7	C	4	A	0.05	trans	2
3379	BE4-PpAPOBEC1-H122A	7	G	7	T	0.11	trans	2
3380	BE4-PpAPOBEC1-H122A	7	T	9	C	0.12	trans	2
3381	BE4-PpAPOBEC1-H122A	7	C	10	A	0.08	trans	2
3382	BE4-PpAPOBEC1-H122A	7	G	13	C	0.13	trans	2
3383	BE4-PpAPOBEC1-H122A	7	C	14	T	0.04	trans	2
3384	BE4-PpAPOBEC1-H122A	7	T	16	T	0.18	trans	2
3394	BE4-PpAPOBEC1-R33A	7	G	2	C	0.02	trans	2
3395	BE4-PpAPOBEC1-R33A	7	C	3	C	0.02	trans	2
3396	BE4-PpAPOBEC1-R33A	7	C	4	A	0.03	trans	2
3397	BE4-PpAPOBEC1-R33A	7	G	7	T	0.02	trans	2
3398	BE4-PpAPOBEC1-R33A	7	T	9	C	1.85	trans	2
3399	BE4-PpAPOBEC1-R33A	7	C	10	A	0.07	trans	2
3400	BE4-PpAPOBEC1-R33A	7	G	13	C	0	trans	2
3401	BE4-PpAPOBEC1-R33A	7	C	14	T	0.07	trans	2
3402	BE4-PpAPOBEC1-R33A	7	T	16	T	2.35	trans	2
3448	BE4-RrA3F	7	G	2	C	0.13	trans	2
3449	BE4-RrA3F	7	C	3	C	0.02	trans	2
3450	BE4-RrA3F	7	C	4	A	0.01	trans	2
3451	BE4-RrA3F	7	G	7	T	1.9	trans	2
3452	BE4-RrA3F	7	T	9	C	1.88	trans	2
3453	BE4-RrA3F	7	C	10	A	2.64	trans	2
3454	BE4-RrA3F	7	G	13	C	6.58	trans	2
3455	BE4-RrA3F	7	C	14	T	0.24	trans	2
3456	BE4-RrA3F	7	T	16	T	0.23	trans	2
3466	BE4-AmAPOBEC1	7	G	2	C	0.03	trans	2
3467	BE4-AmAPOBEC1	7	C	3	C	0.03	trans	2
3468	BE4-AmAPOBEC1	7	C	4	A	0.03	trans	2
3469	BE4-AmAPOBEC1	7	G	7	T	0.03	trans	2
3470	BE4-AmAPOBEC1	7	T	9	C	0.1	trans	2
3471	BE4-AmAPOBEC1	7	C	10	A	0.83	trans	2
3472	BE4-AmAPOBEC1	7	G	13	C	0.07	trans	2
3473	BE4-AmAPOBEC1	7	C	14	T	0.03	trans	2
3474	BE4-AmAPOBEC1	7	T	16	T	0.03	trans	2
3475	BE4-SsAPOBEC3B	7	G	2	C	0.35	trans	2
3476	BE4-SsAPOBEC3B	7	C	3	C	0.05	trans	2
3477	BE4-SsAPOBEC3B	7	C	4	A	0.15	trans	2
3478	BE4-SsAPOBEC3B	7	G	7	T	0.5	trans	2
3479	BE4-SsAPOBEC3B	7	T	9	C	0.11	trans	2
3480	BE4-SsAPOBEC3B	7	C	10	A	0.35	trans	2
3481	BE4-SsAPOBEC3B	7	G	13	C	0.48	trans	2
3482	BE4-SsAPOBEC3B	7	C	14	T	0.03	trans	2
3483	BE4-SsAPOBEC3B	7	T	16	T	0.12	trans	2
3493	BE4-RrA3F F130L	7	G	2	C	0.1	trans	2
3494	BE4-RrA3F F130L	7	C	3	C	0	trans	2
3495	BE4-RrA3F F130L	7	C	4	A	0.03	trans	2
3496	BE4-RrA3F F130L	7	G	7	T	1.97	trans	2
3497	BE4-RrA3F F130L	7	T	9	C	0.99	trans	2
3498	BE4-RrA3F F130L	7	C	10	A	2.42	trans	2
3499	BE4-RrA3F F130L	7	G	13	C	6.64	trans	2
3500	BE4-RrA3F F130L	7	C	14	T	0.11	trans	2
3501	BE4-RrA3F F130L	7	T	16	T	0.08	trans	2
3538	BE4-SsAPOBEC3B R54Q	7	G	2	C	0.2	trans	2
3539	BE4-SsAPOBEC3B R54Q	7	C	3	C	0.1	trans	2
3540	BE4-SsAPOBEC3B R54Q	7	C	4	A	0.16	trans	2
3541	BE4-SsAPOBEC3B R54Q	7	G	7	T	0.41	trans	2
3542	BE4-SsAPOBEC3B R54Q	7	T	9	C	0.15	trans	2
3543	BE4-SsAPOBEC3B R54Q	7	C	10	A	0.1	trans	2
3544	BE4-SsAPOBEC3B R54Q	7	G	13	C	0.14	trans	2
3545	BE4-SsAPOBEC3B R54Q	7	C	14	T	0.03	trans	2
3546	BE4-SsAPOBEC3B R54Q	7	T	16	T	0.02	trans	2
3547	BE4-PpAPOBEC1	7	G	2	C	0.02	trans	2
3548	BE4-PpAPOBEC1	7	C	3	C	0.03	trans	2
3549	BE4-PpAPOBEC1	7	C	4	A	0.01	trans	2
3550	BE4-PpAPOBEC1	7	G	7	T	0.05	trans	2
3551	BE4-PpAPOBEC1	7	T	9	C	4.98	trans	2
3552	BE4-PpAPOBEC1	7	C	10	A	0.6	trans	2
3553	BE4-PpAPOBEC1	7	G	13	C	0.01	trans	2
3554	BE4-PpAPOBEC1	7	C	14	T	0.03	trans	2
3555	BE4-PpAPOBEC1	7	T	16	T	7.1	trans	2
3646	BE4-rAPOBEC1	7	G	2	C	0.71	cis	2
3647	BE4-rAPOBEC1	7	C	3	C	10.73	cis	2
3648	BE4-rAPOBEC1	7	C	4	A	18.54	cis	2
3649	BE4-rAPOBEC1	7	G	7	T	18.57	cis	2
3650	BE4-rAPOBEC1	7	T	9	C	40.16	cis	2
3651	BE4-rAPOBEC1	7	C	10	A	37.94	cis	2
3652	BE4-rAPOBEC1	7	G	13	C	0.07	cis	2
3653	BE4-rAPOBEC1	7	C	14	T	0.27	cis	2
3654	BE4-rAPOBEC1	7	T	16	T	5.19	cis	2
3772	BE4-PpAPOBEC1-H122A	7	G	2	C	7.09	cis	2
3773	BE4-PpAPOBEC1-H122A	7	C	3	C	5.26	cis	2
3774	BE4-PpAPOBEC1-H122A	7	C	4	A	16.82	cis	2
3775	BE4-PpAPOBEC1-H122A	7	G	7	T	37.43	cis	2
3776	BE4-PpAPOBEC1-H122A	7	T	9	C	25.78	cis	2
3777	BE4-PpAPOBEC1-H122A	7	C	10	A	8.54	cis	2
3778	BE4-PpAPOBEC1-H122A	7	G	13	C	1.86	cis	2
3779	BE4-PpAPOBEC1-H122A	7	C	14	T	0.06	cis	2
3780	BE4-PpAPOBEC1-H122A	7	T	16	T	0.21	cis	2
3790	BE4-PpAPOBEC1-R33A	7	G	2	C	0.4	cis	2
3791	BE4-PpAPOBEC1-R33A	7	C	3	C	2.77	cis	2
3792	BE4-PpAPOBEC1-R33A	7	C	4	A	4.73	cis	2
3793	BE4-PpAPOBEC1-R33A	7	G	7	T	24.34	cis	2
3794	BE4-PpAPOBEC1-R33A	7	T	9	C	45.18	cis	2
3795	BE4-PpAPOBEC1-R33A	7	C	10	A	19.59	cis	2
3796	BE4-PpAPOBEC1-R33A	7	G	13	C	0.05	cis	2
3797	BE4-PpAPOBEC1-R33A	7	C	14	T	0.1	cis	2
3798	BE4-PpAPOBEC1-R33A	7	T	16	T	1.37	cis	2
3844	BE4-RrA3F	7	G	2	C	14.95	cis	2
3845	BE4-RrA3F	7	C	3	C	4.67	cis	2
3846	BE4-RrA3F	7	C	4	A	17.49	cis	2
3847	BE4-RrA3F	7	G	7	T	50.92	cis	2
3848	BE4-RrA3F	7	T	9	C	48.3	cis	2
3849	BE4-RrA3F	7	C	10	A	33	cis	2
3850	BE4-RrA3F	7	G	13	C	4.06	cis	2
3851	BE4-RrA3F	7	C	14	T	0.16	cis	2
3852	BE4-RrA3F	7	T	16	T	0.2	cis	2
3862	BE4-AmAPOBEC1	7	G	2	C	13.57	cis	2
3863	BE4-AmAPOBEC1	7	C	3	C	3.45	cis	2
3864	BE4-AmAPOBEC1	7	C	4	A	11.26	cis	2
3865	BE4-AmAPOBEC1	7	G	7	T	18.55	cis	2
3866	BE4-AmAPOBEC1	7	T	9	C	23.81	cis	2
3867	BE4-AmAPOBEC1	7	C	10	A	30.56	cis	2
3868	BE4-AmAPOBEC1	7	G	13	C	0.68	cis	2
3869	BE4-AmAPOBEC1	7	C	14	T	0.22	cis	2
3870	BE4-AmAPOBEC1	7	T	16	T	0.28	cis	2
3871	BE4-SsAPOBEC3B	7	G	2	C	35.68	cis	2
3872	BE4-SsAPOBEC3B	7	C	3	C	31.17	cis	2
3873	BE4-SsAPOBEC3B	7	C	4	A	34.51	cis	2
3874	BE4-SsAPOBEC3B	7	G	7	T	34.84	cis	2
3875	BE4-SsAPOBEC3B	7	T	9	C	33.04	cis	2
3876	BE4-SsAPOBEC3B	7	C	10	A	32.46	cis	2
3877	BE4-SsAPOBEC3B	7	G	13	C	9.7	cis	2
3878	BE4-SsAPOBEC3B	7	C	14	T	1.72	cis	2
3879	BE4-SsAPOBEC3B	7	T	16	T	0.85	cis	2
3889	BE4-RrA3F F130L	7	G	2	C	31.4	cis	2
3890	BE4-RrA3F F130L	7	C	3	C	17.26	cis	2
3891	BE4-RrA3F F130L	7	C	4	A	37.04	cis	2
3892	BE4-RrA3F F130L	7	G	7	T	47.21	cis	2
3893	BE4-RrA3F F130L	7	T	9	C	45.21	cis	2
3894	BE4-RrA3F F130L	7	C	10	A	38.92	cis	2
3895	BE4-RrA3F F130L	7	G	13	C	8.38	cis	2
3896	BE4-RrA3F F130L	7	C	14	T	0.08	cis	2
3897	BE4-RrA3F F130L	7	T	16	T	0.15	cis	2
3934	BE4-SsAPOBEC3B R54Q	7	G	2	C	37.76	cis	2
3935	BE4-SsAPOBEC3B R54Q	7	C	3	C	28.58	cis	2
3936	BE4-SsAPOBEC3B R54Q	7	C	4	A	28.42	cis	2
3937	BE4-SsAPOBEC3B R54Q	7	G	7	T	38.58	cis	2
3938	BE4-SsAPOBEC3B R54Q	7	T	9	C	23.81	cis	2
3939	BE4-SsAPOBEC3B R54Q	7	C	10	A	12.96	cis	2
3940	BE4-SsAPOBEC3B R54Q	7	G	13	C	12.8	cis	2
3941	BE4-SsAPOBEC3B R54Q	7	C	14	T	6.34	cis	2
3942	BE4-SsAPOBEC3B R54Q	7	T	16	T	0.24	cis	2
3943	BE4-PpAPOBEC1	7	G	2	C	1.04	cis	2
3944	BE4-PpAPOBEC1	7	C	3	C	3.15	cis	2
3945	BE4-PpAPOBEC1	7	C	4	A	7.9	cis	2
3946	BE4-PpAPOBEC1	7	G	7	T	32.61	cis	2
3947	BE4-PpAPOBEC1	7	T	9	C	38.03	cis	2
3948	BE4-PpAPOBEC1	7	C	10	A	35.01	cis	2
3949	BE4-PpAPOBEC1	7	G	13	C	0.14	cis	2
3950	BE4-PpAPOBEC1	7	C	14	T	0.06	cis	2
3951	BE4-PpAPOBEC1	7	T	16	T	5.77	cis	2
4038	BE4-rAPOBEC1	8	A	19	A	0	trans	2
4039	BE4-rAPOBEC1	8	A	14	T	0.51	trans	2
4040	BE4-rAPOBEC1	8	G	12	A	0.13	trans	2
4041	BE4-rAPOBEC1	8	T	9	T	6.16	trans	2
4042	BE4-rAPOBEC1	8	C	4	T	0.04	trans	2
4043	BE4-rAPOBEC1	8	C	3	C	0	trans	2
4044	BE4-rAPOBEC1	8	G	2	C	0.05	trans	2
4136	BE4-PpAPOBEC1-H122A	8	A	19	A	0	trans	2
4137	BE4-PpAPOBEC1-H122A	8	A	14	T	0.1	trans	2
4138	BE4-PpAPOBEC1-H122A	8	G	12	A	0.29	trans	2
4139	BE4-PpAPOBEC1-H122A	8	T	9	T	0.27	trans	2
4140	BE4-PpAPOBEC1-H122A	8	C	4	T	0.04	trans	2
4141	BE4-PpAPOBEC1-H122A	8	C	3	C	0	trans	2
4142	BE4-PpAPOBEC1-H122A	8	G	2	C	0.09	trans	2
4150	BE4-PpAPOBEC1-R33A	8	A	19	A	0.01	trans	2
4151	BE4-PpAPOBEC1-R33A	8	A	14	T	0.02	trans	2
4152	BE4-PpAPOBEC1-R33A	8	G	12	A	0.01	trans	2
4153	BE4-PpAPOBEC1-R33A	8	T	9	T	0.36	trans	2
4154	BE4-PpAPOBEC1-R33A	8	C	4	T	0	trans	2
4155	BE4-PpAPOBEC1-R33A	8	C	3	C	0	trans	2
4156	BE4-PpAPOBEC1-R33A	8	G	2	C	0	trans	2
4192	BE4-RrA3F	8	A	19	A	0	trans	2
4193	BE4-RrA3F	8	A	14	T	0.18	trans	2
4194	BE4-RrA3F	8	G	12	A	4.42	trans	2
4195	BE4-RrA3F	8	T	9	T	0.82	trans	2
4196	BE4-RrA3F	8	C	4	T	0.14	trans	2
4197	BE4-RrA3F	8	C	3	C	0.15	trans	2
4198	BE4-RrA3F	8	G	2	C	0.14	trans	2
4206	BE4-AmAPOBEC1	8	A	19	A	0	trans	2
4207	BE4-AmAPOBEC1	8	A	14	T	0.07	trans	2
4208	BE4-AmAPOBEC1	8	G	12	A	0.45	trans	2
4209	BE4-AmAPOBEC1	8	T	9	T	0.17	trans	2
4210	BE4-AmAPOBEC1	8	C	4	T	0.01	trans	2
4211	BE4-AmAPOBEC1	8	C	3	C	0.01	trans	2
4212	BE4-AmAPOBEC1	8	G	2	C	0.1	trans	2
4213	BE4-SsAPOBEC3B	8	A	19	A	0	trans	2
4214	BE4-SsAPOBEC3B	8	A	14	T	0.09	trans	2
4215	BE4-SsAPOBEC3B	8	G	12	A	1.4	trans	2
4216	BE4-SsAPOBEC3B	8	T	9	T	0.38	trans	2
4217	BE4-SsAPOBEC3B	8	C	4	T	0.39	trans	2
4218	BE4-SsAPOBEC3B	8	C	3	C	0.28	trans	2
4219	BE4-SsAPOBEC3B	8	G	2	C	1.24	trans	2
4227	BE4-RrA3F F130L	8	A	19	A	0.04	trans	2
4228	BE4-RrA3F F130L	8	A	14	T	0.05	trans	2
4229	BE4-RrA3F F130L	8	G	12	A	2.23	trans	2
4230	BE4-RrA3F F130L	8	T	9	T	0.83	trans	2
4231	BE4-RrA3F F130L	8	C	4	T	0.21	trans	2
4232	BE4-RrA3F F130L	8	C	3	C	0.09	trans	2
4233	BE4-RrA3F F130L	8	G	2	C	0.18	trans	2
4262	BE4-SsAPOBEC3B R54Q	8	A	19	A	0	trans	2
4263	BE4-SsAPOBEC3B R54Q	8	A	14	T	0.1	trans	2
4264	BE4-SsAPOBEC3B R54Q	8	G	12	A	0.58	trans	2
4265	BE4-SsAPOBEC3B R54Q	8	T	9	T	0.02	trans	2
4266	BE4-SsAPOBEC3B R54Q	8	C	4	T	0.18	trans	2
4267	BE4-SsAPOBEC3B R54Q	8	C	3	C	0	trans	2
4268	BE4-SsAPOBEC3B R54Q	8	G	2	C	0.63	trans	2
4269	BE4-PpAPOBEC1	8	A	19	A	0	trans	2
4270	BE4-PpAPOBEC1	8	A	14	T	1.84	trans	2
4271	BE4-PpAPOBEC1	8	G	12	A	0.19	trans	2
4272	BE4-PpAPOBEC1	8	T	9	T	3.11	trans	2
4273	BE4-PpAPOBEC1	8	C	4	T	0.09	trans	2
4274	BE4-PpAPOBEC1	8	C	3	C	0.19	trans	2
4275	BE4-PpAPOBEC1	8	G	2	C	0.13	trans	2
4346	BE4-rAPOBEC1	8	A	19	A	0	cis	2
4347	BE4-rAPOBEC1	8	A	14	T	2.7	cis	2
4348	BE4-rAPOBEC1	8	G	12	A	0.4	cis	2
4349	BE4-rAPOBEC1	8	T	9	T	50.36	cis	2
4350	BE4-rAPOBEC1	8	C	4	T	25.28	cis	2
4351	BE4-rAPOBEC1	8	C	3	C	6.35	cis	2
4352	BE4-rAPOBEC1	8	G	2	C	0.32	cis	2
4444	BE4-PpAPOBEC1-H122A	8	A	19	A	0	cis	2
4445	BE4-PpAPOBEC1-H122A	8	A	14	T	0.18	cis	2
4446	BE4-PpAPOBEC1-H122A	8	G	12	A	9.13	cis	2
4447	BE4-PpAPOBEC1-H122A	8	T	9	T	22.47	cis	2
4448	BE4-PpAPOBEC1-H122A	8	C	4	T	17.36	cis	2
4449	BE4-PpAPOBEC1-H122A	8	C	3	C	2.46	cis	2
4450	BE4-PpAPOBEC1-H122A	8	G	2	C	3.84	cis	2
4458	BE4-PpAPOBEC1-R33A	8	A	19	A	0.02	cis	2
4459	BE4-PpAPOBEC1-R33A	8	A	14	T	0.37	cis	2
4460	BE4-PpAPOBEC1-R33A	8	G	12	A	0.3	cis	2
4461	BE4-PpAPOBEC1-R33A	8	T	9	T	41.4	cis	2
4462	BE4-PpAPOBEC1-R33A	8	C	4	T	2.46	cis	2
4463	BE4-PpAPOBEC1-R33A	8	C	3	C	1.12	cis	2
4464	BE4-PpAPOBEC1-R33A	8	G	2	C	0.21	cis	2
4500	BE4-RrA3F	8	A	19	A	0.09	cis	2
4501	BE4-RrA3F	8	A	14	T	0.64	cis	2
4502	BE4-RrA3F	8	G	12	A	12.66	cis	2
4503	BE4-RrA3F	8	T	9	T	49.32	cis	2
4504	BE4-RrA3F	8	C	4	T	12.65	cis	2
4505	BE4-RrA3F	8	C	3	C	3.48	cis	2
4506	BE4-RrA3F	8	G	2	C	13.17	cis	2
4514	BE4-AmAPOBEC1	8	A	19	A	0	cis	2
4515	BE4-AmAPOBEC1	8	A	14	T	19.05	cis	2
4516	BE4-AmAPOBEC1	8	G	12	A	38.95	cis	2
4517	BE4-AmAPOBEC1	8	T	9	T	18.03	cis	2
4518	BE4-AmAPOBEC1	8	C	4	T	8.99	cis	2
4519	BE4-AmAPOBEC1	8	C	3	C	2.72	cis	2
4520	BE4-AmAPOBEC1	8	G	2	C	11.42	cis	2
4521	BE4-SsAPOBEC3B	8	A	19	A	0.05	cis	2
4522	BE4-SsAPOBEC3B	8	A	14	T	2.22	cis	2
4523	BE4-SsAPOBEC3B	8	G	12	A	35.42	cis	2
4524	BE4-SsAPOBEC3B	8	T	9	T	29.68	cis	2
4525	BE4-SsAPOBEC3B	8	C	4	T	39.05	cis	2
4526	BE4-SsAPOBEC3B	8	C	3	C	35.73	cis	2
4527	BE4-SsAPOBEC3B	8	G	2	C	43.95	cis	2
4535	BE4-RrA3F F130L	8	A	19	A	0	cis	2
4536	BE4-RrA3F F130L	8	A	14	T	0.04	cis	2
4537	BE4-RrA3F F130L	8	G	12	A	11.74	cis	2
4538	BE4-RrA3F F130L	8	T	9	T	40.37	cis	2
4539	BE4-RrA3F F130L	8	C	4	T	32.07	cis	2
4540	BE4-RrA3F F130L	8	C	3	C	12.01	cis	2
4541	BE4-RrA3F F130L	8	G	2	C	22.86	cis	2
4570	BE4-SsAPOBEC3B R54Q	8	A	19	A	0.03	cis	2
4571	BE4-SsAPOBEC3B R54Q	8	A	14	T	3.78	cis	2
4572	BE4-SsAPOBEC3B R54Q	8	G	12	A	16.48	cis	2
4573	BE4-SsAPOBEC3B R54Q	8	T	9	T	18.7	cis	2
4574	BE4-SsAPOBEC3B R54Q	8	C	4	T	25.14	cis	2
4575	BE4-SsAPOBEC3B R54Q	8	C	3	C	26.37	cis	2
4576	BE4-SsAPOBEC3B R54Q	8	G	2	C	42.85	cis	2
4577	BE4-PpAPOBEC1	8	A	19	A	0.01	cis	2
4578	BE4-PpAPOBEC1	8	A	14	T	6.27	cis	2
4579	BE4-PpAPOBEC1	8	G	12	A	0.45	cis	2
4580	BE4-PpAPOBEC1	8	T	9	T	44.36	cis	2
4581	BE4-PpAPOBEC1	8	C	4	T	9.82	cis	2
4582	BE4-PpAPOBEC1	8	C	3	C	1.6	cis	2
4583	BE4-PpAPOBEC1	8	G	2	C	0.49	cis	2
4648	BE4-rAPOBEC1	9	T	10	T	0.59	trans	2
4649	BE4-rAPOBEC1	9	T	5	A	0.45	trans	2
4650	BE4-rAPOBEC1	9	C	3	T	0.05	trans	2
4651	BE4-rAPOBEC1	9	G	2	C	0.01	trans	2
4704	BE4-PpAPOBEC1-H122A	9	T	10	T	0.03	trans	2
4705	BE4-PpAPOBEC1-H122A	9	T	5	A	0.02	trans	2
4706	BE4-PpAPOBEC1-H122A	9	C	3	T	0.01	trans	2
4707	BE4-PpAPOBEC1-H122A	9	G	2	C	0.02	trans	2
4712	BE4-PpAPOBEC1-R33A	9	T	10	T	0.02	trans	2
4713	BE4-PpAPOBEC1-R33A	9	T	5	A	0.04	trans	2
4714	BE4-PpAPOBEC1-R33A	9	C	3	T	0.03	trans	2
4715	BE4-PpAPOBEC1-R33A	9	G	2	C	0.02	trans	2
4736	BE4-RrA3F	9	T	10	T	0.13	trans	2
4737	BE4-RrA3F	9	T	5	A	0.03	trans	2
4738	BE4-RrA3F	9	C	3	T	0.01	trans	2
4739	BE4-RrA3F	9	G	2	C	0.03	trans	2
4744	BE4-AmAPOBEC1	9	T	10	T	0.01	trans	2
4745	BE4-AmAPOBEC1	9	T	5	A	0	trans	2
4746	BE4-AmAPOBEC1	9	C	3	T	0.04	trans	2
4747	BE4-AmAPOBEC1	9	G	2	C	0.02	trans	2
4748	BE4-SsAPOBEC3B	9	T	10	T	0.07	trans	2
4749	BE4-SsAPOBEC3B	9	T	5	A	0.28	trans	2
4750	BE4-SsAPOBEC3B	9	C	3	T	0.17	trans	2
4751	BE4-SsAPOBEC3B	9	G	2	C	0.61	trans	2
4756	BE4-RrA3F F130L	9	T	10	T	0.03	trans	2
4757	BE4-RrA3F F130L	9	T	5	A	0.03	trans	2
4758	BE4-RrA3F F130L	9	C	3	T	0.01	trans	2
4759	BE4-RrA3F F130L	9	G	2	C	0.03	trans	2
4776	BE4-SsAPOBEC3B R54Q	9	T	10	T	0.05	trans	2
4777	BE4-SsAPOBEC3B R54Q	9	T	5	A	0.1	trans	2
4778	BE4-SsAPOBEC3B R54Q	9	C	3	T	0.06	trans	2
4779	BE4-SsAPOBEC3B R54Q	9	G	2	C	0.14	trans	2
4780	BE4-PpAPOBEC1	9	T	10	T	0.16	trans	2
4781	BE4-PpAPOBEC1	9	T	5	A	0.14	trans	2
4782	BE4-PpAPOBEC1	9	C	3	T	0	trans	2
4783	BE4-PpAPOBEC1	9	G	2	C	0.03	trans	2
4824	BE4-rAPOBEC1	9	T	10	T	7.22	cis	2
4825	BE4-rAPOBEC1	9	T	5	A	7.6	cis	2
4826	BE4-rAPOBEC1	9	C	3	T	2.04	cis	2
4827	BE4-rAPOBEC1	9	G	2	C	0.38	cis	2
4880	BE4-PpAPOBEC1-H122A	9	T	10	T	0.77	cis	2
4881	BE4-PpAPOBEC1-H122A	9	T	5	A	1.65	cis	2
4882	BE4-PpAPOBEC1-H122A	9	C	3	T	0.39	cis	2
4883	BE4-PpAPOBEC1-H122A	9	G	2	C	0.7	cis	2
4888	BE4-PpAPOBEC1-R33A	9	T	10	T	3.82	cis	2
4889	BE4-PpAPOBEC1-R33A	9	T	5	A	5.56	cis	2
4890	BE4-PpAPOBEC1-R33A	9	C	3	T	0.36	cis	2
4891	BE4-PpAPOBEC1-R33A	9	G	2	C	0.05	cis	2
4912	BE4-RrA3F	9	T	10	T	7.58	cis	2
4913	BE4-RrA3F	9	T	5	A	6.53	cis	2
4914	BE4-RrA3F	9	C	3	T	0.46	cis	2
4915	BE4-RrA3F	9	G	2	C	2.92	cis	2
4920	BE4-AmAPOBEC1	9	T	10	T	7.19	cis	2
4921	BE4-AmAPOBEC1	9	T	5	A	3.97	cis	2
4922	BE4-AmAPOBEC1	9	C	3	T	0.86	cis	2
4923	BE4-AmAPOBEC1	9	G	2	C	4.25	cis	2
4924	BE4-SsAPOBEC3B	9	T	10	T	1.67	cis	2
4925	BE4-SsAPOBEC3B	9	T	5	A	2.37	cis	2
4926	BE4-SsAPOBEC3B	9	C	3	T	1.99	cis	2
4927	BE4-SsAPOBEC3B	9	G	2	C	2.58	cis	2
4932	BE4-RrA3F F130L	9	T	10	T	2.75	cis	2
4933	BE4-RrA3F F130L	9	T	5	A	2.89	cis	2
4934	BE4-RrA3F F130L	9	C	3	T	1.06	cis	2
4935	BE4-RrA3F F130L	9	G	2	C	2.32	cis	2
4952	BE4-SsAPOBEC3B R54Q	9	T	10	T	2.05	cis	2
4953	BE4-SsAPOBEC3B R54Q	9	T	5	A	2.18	cis	2
4954	BE4-SsAPOBEC3B R54Q	9	C	3	T	1.5	cis	2
4955	BE4-SsAPOBEC3B R54Q	9	G	2	C	2.35	cis	2
4956	BE4-PpAPOBEC1	9	T	10	T	5.41	cis	2
4957	BE4-PpAPOBEC1	9	T	5	A	5.9	cis	2
4958	BE4-PpAPOBEC1	9	C	3	T	0.58	cis	2
4959	BE4-PpAPOBEC1	9	G	2	C	0.17	cis	2
5002	BE4-rAPOBEC1	10	G	2	C	0.01	trans	2
5003	BE4-rAPOBEC1	10	C	3	T	0.03	trans	2
5004	BE4-rAPOBEC1	10	G	7	A	0.07	trans	2
5005	BE4-rAPOBEC1	10	A	17	C	0.13	trans	2
5006	BE4-rAPOBEC1	10	C	18	A	0.04	trans	2
5072	BE4-PpAPOBEC1-H122A	10	G	2	C	0.04	trans	2
5073	BE4-PpAPOBEC1-H122A	10	C	3	T	0.03	trans	2
5074	BE4-PpAPOBEC1-H122A	10	G	7	A	0.47	trans	2
5075	BE4-PpAPOBEC1-H122A	10	A	17	C	0.05	trans	2
5076	BE4-PpAPOBEC1-H122A	10	C	18	A	0.02	trans	2
5082	BE4-PpAPOBEC1-R33A	10	G	2	C	0.01	trans	2
5083	BE4-PpAPOBEC1-R33A	10	C	3	T	0.01	trans	2
5084	BE4-PpAPOBEC1-R33A	10	G	7	A	0.02	trans	2
5085	BE4-PpAPOBEC1-R33A	10	A	17	C	0.26	trans	2
5086	BE4-PpAPOBEC1-R33A	10	C	18	A	0.06	trans	2
5112	BE4-RrA3F	10	G	2	C	0.01	trans	2
5113	BE4-RrA3F	10	C	3	T	0	trans	2
5114	BE4-RrA3F	10	G	7	A	0.71	trans	2
5115	BE4-RrA3F	10	A	17	C	0.05	trans	2
5116	BE4-RrA3F	10	C	18	A	0.01	trans	2
5122	BE4-AmAPOBEC1	10	G	2	C	0	trans	2
5123	BE4-AmAPOBEC1	10	C	3	T	0	trans	2
5124	BE4-AmAPOBEC1	10	G	7	A	0.02	trans	2
5125	BE4-AmAPOBEC1	10	A	17	C	0.08	trans	2
5126	BE4-AmAPOBEC1	10	C	18	A	0.05	trans	2
5127	BE4-SsAPOBEC3B	10	G	2	C	0.11	trans	2
5128	BE4-SsAPOBEC3B	10	C	3	T	0.03	trans	2
5129	BE4-SsAPOBEC3B	10	G	7	A	0.14	trans	2
5130	BE4-SsAPOBEC3B	10	A	17	C	0.01	trans	2
5131	BE4-SsAPOBEC3B	10	C	18	A	0.03	trans	2
5157	BE4-SsAPOBEC3B R54Q	10	G	2	C	0.04	trans	2
5158	BE4-SsAPOBEC3B R54Q	10	C	3	T	0.03	trans	2
5159	BE4-SsAPOBEC3B R54Q	10	G	7	A	0.44	trans	2
5160	BE4-SsAPOBEC3B R54Q	10	A	17	C	0	trans	2
5161	BE4-SsAPOBEC3B R54Q	10	C	18	A	0.03	trans	2
5162	BE4-PpAPOBEC1	10	G	2	C	0.02	trans	2
5163	BE4-PpAPOBEC1	10	C	3	T	0.05	trans	2
5164	BE4-PpAPOBEC1	10	G	7	A	0.07	trans	2
5165	BE4-PpAPOBEC1	10	A	17	C	0.39	trans	2
5166	BE4-PpAPOBEC1	10	C	18	A	0.06	trans	2
5217	BE4-rAPOBEC1	10	G	2	C	1.12	cis	2
5218	BE4-rAPOBEC1	10	C	3	T	14.45	cis	2
5219	BE4-rAPOBEC1	10	G	7	A	24.96	cis	2
5220	BE4-rAPOBEC1	10	A	17	C	0.17	cis	2
5221	BE4-rAPOBEC1	10	C	18	A	0.06	cis	2
5287	BE4-PpAPOBEC1-H122A	10	G	2	C	4.18	cis	2
5288	BE4-PpAPOBEC1-H122A	10	C	3	T	4.44	cis	2
5289	BE4-PpAPOBEC1-H122A	10	G	7	A	32.51	cis	2
5290	BE4-PpAPOBEC1-H122A	10	A	17	C	0.07	cis	2
5291	BE4-PpAPOBEC1-H122A	10	C	18	A	0.04	cis	2
5297	BE4-PpAPOBEC1-R33A	10	G	2	C	0.2	cis	2
5298	BE4-PpAPOBEC1-R33A	10	C	3	T	1.79	cis	2
5299	BE4-PpAPOBEC1-R33A	10	G	7	A	15.84	cis	2
5300	BE4-PpAPOBEC1-R33A	10	A	17	C	0.02	cis	2
5301	BE4-PpAPOBEC1-R33A	10	C	18	A	0.02	cis	2
5327	BE4-RrA3F	10	G	2	C	19.3	cis	2
5328	BE4-RrA3F	10	C	3	T	7.92	cis	2
5329	BE4-RrA3F	10	G	7	A	43.18	cis	2
5330	BE4-RrA3F	10	A	17	C	0.08	cis	2
5331	BE4-RrA3F	10	C	18	A	0.02	cis	2
5337	BE4-AmAPOBEC1	10	G	2	C	1.05	cis	2
5338	BE4-AmAPOBEC1	10	C	3	T	2.6	cis	2
5339	BE4-AmAPOBEC1	10	G	7	A	21.3	cis	2
5340	BE4-AmAPOBEC1	10	A	17	C	0.06	cis	2
5341	BE4-AmAPOBEC1	10	C	18	A	0.04	cis	2
5342	BE4-SsAPOBEC3B	10	G	2	C	41.71	cis	2
5343	BE4-SsAPOBEC3B	10	C	3	T	35.5	cis	2
5344	BE4-SsAPOBEC3B	10	G	7	A	37.81	cis	2
5345	BE4-SsAPOBEC3B	10	A	17	C	0.08	cis	2
5346	BE4-SsAPOBEC3B	10	C	18	A	0.08	cis	2
5352	BE4-RrA3F F130L	10	G	2	C	31.73	cis	2
5353	BE4-RrA3F F130L	10	C	3	T	16.63	cis	2
5354	BE4-RrA3F F130L	10	G	7	A	44.6	cis	2
5355	BE4-RrA3F F130L	10	A	17	C	0.06	cis	2
5356	BE4-RrA3F F130L	10	C	18	A	0.06	cis	2
5377	BE4-SsAPOBEC3B R54Q	10	G	2	C	27.78	cis	2
5378	BE4-SsAPOBEC3B R54Q	10	C	3	T	24.79	cis	2
5379	BE4-SsAPOBEC3B R54Q	10	G	7	A	41.22	cis	2
5380	BE4-SsAPOBEC3B R54Q	10	A	17	C	0.05	cis	2
5381	BE4-SsAPOBEC3B R54Q	10	C	18	A	0.04	cis	2
5382	BE4-PpAPOBEC1	10	G	2	C	0.98	cis	2
5383	BE4-PpAPOBEC1	10	C	3	T	5.49	cis	2
5384	BE4-PpAPOBEC1	10	G	7	A	35.29	cis	2
5385	BE4-PpAPOBEC1	10	A	17	C	0	cis	2
5386	BE4-PpAPOBEC1	10	C	18	A	0.01	cis	2
5439	BE4-rAPOBEC1	6	A	14	T	0.38	trans	1
5440	BE4-rAPOBEC1	6	T	12	A	9.44	trans	1
5441	BE4-rAPOBEC1	6	G	7	A	0.04	trans	1
5442	BE4-rAPOBEC1	6	C	4	A	0.02	trans	1
5443	BE4-rAPOBEC1	6	C	3	C	0.01	trans	1
5444	BE4-rAPOBEC1	6	G	2	C	0.04	trans	1
5511	BE4-PpAPOBEC1-H122A	6	A	14	T	0.05	trans	1
5512	BE4-PpAPOBEC1-H122A	6	T	12	A	0.2	trans	1
5513	BE4-PpAPOBEC1-H122A	6	G	7	A	0.1	trans	1
5514	BE4-PpAPOBEC1-H122A	6	C	4	A	0.05	trans	1
5515	BE4-PpAPOBEC1-H122A	6	C	3	C	0.03	trans	1
5516	BE4-PpAPOBEC1-H122A	6	G	2	C	0	trans	1
5523	BE4-PpAPOBEC1-R33A	6	A	14	T	0.08	trans	1
5524	BE4-PpAPOBEC1-R33A	6	T	12	A	0.7	trans	1
5525	BE4-PpAPOBEC1-R33A	6	G	7	A	0.03	trans	1
5526	BE4-PpAPOBEC1-R33A	6	C	4	A	0.14	trans	1
5527	BE4-PpAPOBEC1-R33A	6	C	3	C	0.05	trans	1
5528	BE4-PpAPOBEC1-R33A	6	G	2	C	0	trans	1
5559	BE4-RrA3F	6	A	14	T	0.06	trans	1
5560	BE4-RrA3F	6	T	12	A	6.32	trans	1
5561	BE4-RrA3F	6	G	7	A	0.79	trans	1
5562	BE4-RrA3F	6	C	4	A	0.07	trans	1
5563	BE4-RrA3F	6	C	3	C	0.03	trans	1
5564	BE4-RrA3F	6	G	2	C	0.02	trans	1
5571	BE4-AmAPOBEC1	6	A	14	T	0.06	trans	1
5572	BE4-AmAPOBEC1	6	T	12	A	1.66	trans	1
5573	BE4-AmAPOBEC1	6	G	7	A	0.43	trans	1
5574	BE4-AmAPOBEC1	6	C	4	A	0.85	trans	1
5575	BE4-AmAPOBEC1	6	C	3	C	0.56	trans	1
5576	BE4-AmAPOBEC1	6	G	2	C	0.03	trans	1
5577	BE4-SsAPOBEC3B	6	A	14	T	0.02	trans	1
5578	BE4-SsAPOBEC3B	6	T	12	A	0.47	trans	1
5579	BE4-SsAPOBEC3B	6	G	7	A	0.3	trans	1
5580	BE4-SsAPOBEC3B	6	C	4	A	0.2	trans	1
5581	BE4-SsAPOBEC3B	6	C	3	C	0.15	trans	1
5582	BE4-SsAPOBEC3B	6	G	2	C	0.09	trans	1
5589	BE4-RrA3F F130L	6	A	14	T	0.01	trans	1
5590	BE4-RrA3F F130L	6	T	12	A	3.32	trans	1
5591	BE4-RrA3F F130L	6	G	7	A	0.75	trans	1
5592	BE4-RrA3F F130L	6	C	4	A	0.06	trans	1
5593	BE4-RrA3F F130L	6	C	3	C	0.02	trans	1
5594	BE4-RrA3F F130L	6	G	2	C	0.01	trans	1
5619	BE4-SsAPOBEC3B R54Q	6	A	14	T	0.02	trans	1
5620	BE4-SsAPOBEC3B R54Q	6	T	12	A	0.09	trans	1
5621	BE4-SsAPOBEC3B R54Q	6	G	7	A	0.15	trans	1
5622	BE4-SsAPOBEC3B R54Q	6	C	4	A	0.04	trans	1
5623	BE4-SsAPOBEC3B R54Q	6	C	3	C	0.02	trans	1
5624	BE4-SsAPOBEC3B R54Q	6	G	2	C	0.04	trans	1
5625	BE4-PpAPOBEC1	6	A	14	T	0.45	trans	1
5626	BE4-PpAPOBEC1	6	T	12	A	4.69	trans	1
5627	BE4-PpAPOBEC1	6	G	7	A	0.05	trans	1
5628	BE4-PpAPOBEC1	6	C	4	A	0.05	trans	1
5629	BE4-PpAPOBEC1	6	C	3	C	0.05	trans	1
5630	BE4-PpAPOBEC1	6	G	2	C	0.05	trans	1
5691	BE4-rAPOBEC1	6	A	14	T	1.54	cis	1
5692	BE4-rAPOBEC1	6	T	12	A	41.36	cis	1
5693	BE4-rAPOBEC1	6	G	7	A	16.29	cis	1
5694	BE4-rAPOBEC1	6	C	4	A	24.55	cis	1
5695	BE4-rAPOBEC1	6	C	3	C	9.09	cis	1
5696	BE4-rAPOBEC1	6	G	2	C	0.57	cis	1
5775	BE4-PpAPOBEC1-H122A	6	A	14	T	0.2	cis	1
5776	BE4-PpAPOBEC1-H122A	6	T	12	A	1.37	cis	1
5777	BE4-PpAPOBEC1-H122A	6	G	7	A	47.64	cis	1
5778	BE4-PpAPOBEC1-H122A	6	C	4	A	10.53	cis	1
5779	BE4-PpAPOBEC1-H122A	6	C	3	C	1.23	cis	1
5780	BE4-PpAPOBEC1-H122A	6	G	2	C	2.49	cis	1
5817	BE4-RrA3F	6	A	14	T	0.14	cis	1
5818	BE4-RrA3F	6	T	12	A	12.43	cis	1
5819	BE4-RrA3F	6	G	7	A	60.61	cis	1
5820	BE4-RrA3F	6	C	4	A	12.43	cis	1
5821	BE4-RrA3F	6	C	3	C	0.23	cis	1
5822	BE4-RrA3F	6	G	2	C	0.21	cis	1
5829	BE4-SsAPOBEC3B	6	A	14	T	3.21	cis	1
5830	BE4-SsAPOBEC3B	6	T	12	A	22.57	cis	1
5831	BE4-SsAPOBEC3B	6	G	7	A	53.74	cis	1
5832	BE4-SsAPOBEC3B	6	C	4	A	48.91	cis	1
5833	BE4-SsAPOBEC3B	6	C	3	C	25.91	cis	1
5834	BE4-SsAPOBEC3B	6	G	2	C	19.97	cis	1
5841	BE4-RrA3F F130L	6	A	14	T	0.28	cis	1
5842	BE4-RrA3F F130L	6	T	12	A	10.57	cis	1
5843	BE4-RrA3F F130L	6	G	7	A	56.37	cis	1
5844	BE4-RrA3F F130L	6	C	4	A	44.02	cis	1
5845	BE4-RrA3F F130L	6	C	3	C	4.09	cis	1
5846	BE4-RrA3F F130L	6	G	2	C	0.9	cis	1
5865	BE4-SsAPOBEC3B R54Q	6	A	14	T	3.37	cis	1
5866	BE4-SsAPOBEC3B R54Q	6	T	12	A	6.04	cis	1
5867	BE4-SsAPOBEC3B R54Q	6	G	7	A	56.11	cis	1
5868	BE4-SsAPOBEC3B R54Q	6	C	4	A	44.7	cis	1
5869	BE4-SsAPOBEC3B R54Q	6	C	3	C	34.86	cis	1
5870	BE4-SsAPOBEC3B R54Q	6	G	2	C	35.78	cis	1
5871	BE4-PpAPOBEC1	6	A	14	T	3.34	cis	1
5872	BE4-PpAPOBEC1	6	T	12	A	34.15	cis	1
5873	BE4-PpAPOBEC1	6	G	7	A	29.53	cis	1
5874	BE4-PpAPOBEC1	6	C	4	A	6.09	cis	1
5875	BE4-PpAPOBEC1	6	C	3	C	1.69	cis	1
5876	BE4-PpAPOBEC1	6	G	2	C	0.55	cis	1
5931	BE4-rAPOBEC1	7	G	2	C	0.03	trans	1
5932	BE4-rAPOBEC1	7	C	3	C	0.03	trans	1
5933	BE4-rAPOBEC1	7	C	4	A	0.03	trans	1
5934	BE4-rAPOBEC1	7	G	7	T	0.03	trans	1
5935	BE4-rAPOBEC1	7	T	9	C	23.13	trans	1
5936	BE4-rAPOBEC1	7	C	10	A	9.42	trans	1
5937	BE4-rAPOBEC1	7	G	13	C	0.03	trans	1
5938	BE4-rAPOBEC1	7	C	14	T	0.18	trans	1
5939	BE4-rAPOBEC1	7	T	16	T	3.97	trans	1
6057	BE4-PpAPOBEC1-H122A	7	G	2	C	0.04	trans	1
6058	BE4-PpAPOBEC1-H122A	7	C	3	C	0.02	trans	1
6059	BE4-PpAPOBEC1-H122A	7	C	4	A	0.04	trans	1
6060	BE4-PpAPOBEC1-H122A	7	G	7	T	0.11	trans	1
6061	BE4-PpAPOBEC1-H122A	7	T	9	C	0.15	trans	1
6062	BE4-PpAPOBEC1-H122A	7	C	10	A	0.09	trans	1
6063	BE4-PpAPOBEC1-H122A	7	G	13	C	0.26	trans	1
6064	BE4-PpAPOBEC1-H122A	7	C	14	T	0.07	trans	1
6065	BE4-PpAPOBEC1-H122A	7	T	16	T	0.17	trans	1
6075	BE4-PpAPOBEC1-R33A	7	G	2	C	0.02	trans	1
6076	BE4-PpAPOBEC1-R33A	7	C	3	C	0.02	trans	1
6077	BE4-PpAPOBEC1-R33A	7	C	4	A	0.05	trans	1
6078	BE4-PpAPOBEC1-R33A	7	G	7	T	0.05	trans	1
6079	BE4-PpAPOBEC1-R33A	7	T	9	C	1.82	trans	1
6080	BE4-PpAPOBEC1-R33A	7	C	10	A	0.08	trans	1
6081	BE4-PpAPOBEC1-R33A	7	G	13	C	0.03	trans	1
6082	BE4-PpAPOBEC1-R33A	7	C	14	T	0.01	trans	1
6083	BE4-PpAPOBEC1-R33A	7	T	16	T	2.37	trans	1
6129	BE4-RrA3F	7	G	2	C	0.12	trans	1
6130	BE4-RrA3F	7	C	3	C	0.04	trans	1
6131	BE4-RrA3F	7	C	4	A	0.05	trans	1
6132	BE4-RrA3F	7	G	7	T	1.95	trans	1
6133	BE4-RrA3F	7	T	9	C	2.2	trans	1
6134	BE4-RrA3F	7	C	10	A	3.07	trans	1
6135	BE4-RrA3F	7	G	13	C	6.35	trans	1
6136	BE4-RrA3F	7	C	14	T	0.41	trans	1
6137	BE4-RrA3F	7	T	16	T	0.32	trans	1
6147	BE4-AmAPOBEC1	7	G	2	C	0.05	trans	1
6148	BE4-AmAPOBEC1	7	C	3	C	0.04	trans	1
6149	BE4-AmAPOBEC1	7	C	4	A	0.03	trans	1
6150	BE4-AmAPOBEC1	7	G	7	T	0.02	trans	1
6151	BE4-AmAPOBEC1	7	T	9	C	0.11	trans	1
6152	BE4-AmAPOBEC1	7	C	10	A	0.84	trans	1
6153	BE4-AmAPOBEC1	7	G	13	C	0.11	trans	1
6154	BE4-AmAPOBEC1	7	C	14	T	0.03	trans	1
6155	BE4-AmAPOBEC1	7	T	16	T	0.01	trans	1
6156	BE4-SsAPOBEC3B	7	G	2	C	0.63	trans	1
6157	BE4-SsAPOBEC3B	7	C	3	C	0.13	trans	1
6158	BE4-SsAPOBEC3B	7	C	4	A	0.33	trans	1
6159	BE4-SsAPOBEC3B	7	G	7	T	0.68	trans	1
6160	BE4-SsAPOBEC3B	7	T	9	C	0.22	trans	1
6161	BE4-SsAPOBEC3B	7	C	10	A	0.44	trans	1
6162	BE4-SsAPOBEC3B	7	G	13	C	0.45	trans	1
6163	BE4-SsAPOBEC3B	7	C	14	T	0.03	trans	1
6164	BE4-SsAPOBEC3B	7	T	16	T	0.17	trans	1
6174	BE4-RrA3F F130L	7	G	2	C	0.07	trans	1
6175	BE4-RrA3F F130L	7	C	3	C	0.03	trans	1
6176	BE4-RrA3F F130L	7	C	4	A	0.03	trans	1
6177	BE4-RrA3F F130L	7	G	7	T	1.69	trans	1
6178	BE4-RrA3F F130L	7	T	9	C	1.22	trans	1
6179	BE4-RrA3F F130L	7	C	10	A	2.42	trans	1
6180	BE4-RrA3F F130L	7	G	13	C	6.41	trans	1
6181	BE4-RrA3F F130L	7	C	14	T	0.1	trans	1
6182	BE4-RrA3F F130L	7	T	16	T	0.16	trans	1
6219	BE4-SsAPOBEC3B R54Q	7	G	2	C	0.19	trans	1
6220	BE4-SsAPOBEC3B R54Q	7	C	3	C	0.11	trans	1
6221	BE4-SsAPOBEC3B R54Q	7	C	4	A	0.18	trans	1
6222	BE4-SsAPOBEC3B R54Q	7	G	7	T	0.56	trans	1
6223	BE4-SsAPOBEC3B R54Q	7	T	9	C	0.14	trans	1
6224	BE4-SsAPOBEC3B R54Q	7	C	10	A	0.14	trans	1
6225	BE4-SsAPOBEC3B R54Q	7	G	13	C	0.26	trans	1
6226	BE4-SsAPOBEC3B R54Q	7	C	14	T	0.05	trans	1
6227	BE4-SsAPOBEC3B R54Q	7	T	16	T	0.1	trans	1
6228	BE4-PpAPOBEC1	7	G	2	C	0.06	trans	1
6229	BE4-PpAPOBEC1	7	C	3	C	0.04	trans	1
6230	BE4-PpAPOBEC1	7	C	4	A	0.03	trans	1
6231	BE4-PpAPOBEC1	7	G	7	T	0.02	trans	1
6232	BE4-PpAPOBEC1	7	T	9	C	7.53	trans	1
6233	BE4-PpAPOBEC1	7	C	10	A	1.38	trans	1
6234	BE4-PpAPOBEC1	7	G	13	C	0.05	trans	1
6235	BE4-PpAPOBEC1	7	C	14	T	0.08	trans	1
6236	BE4-PpAPOBEC1	7	T	16	T	9.95	trans	1
6327	BE4-rAPOBEC1	7	G	2	C	0.76	cis	1
6328	BE4-rAPOBEC1	7	C	3	C	10.34	cis	1
6329	BE4-rAPOBEC1	7	C	4	A	18.52	cis	1
6330	BE4-rAPOBEC1	7	G	7	T	17.99	cis	1
6331	BE4-rAPOBEC1	7	T	9	C	41.87	cis	1
6332	BE4-rAPOBEC1	7	C	10	A	39.16	cis	1
6333	BE4-rAPOBEC1	7	G	13	C	0.11	cis	1
6334	BE4-rAPOBEC1	7	C	14	T	0.28	cis	1
6335	BE4-rAPOBEC1	7	T	16	T	5.42	cis	1
6453	BE4-PpAPOBEC1-H122A	7	G	2	C	6.65	cis	1
6454	BE4-PpAPOBEC1-H122A	7	C	3	C	4.75	cis	1
6455	BE4-PpAPOBEC1-H122A	7	C	4	A	17.13	cis	1
6456	BE4-PpAPOBEC1-H122A	7	G	7	T	36.73	cis	1
6457	BE4-PpAPOBEC1-H122A	7	T	9	C	26.4	cis	1
6458	BE4-PpAPOBEC1-H122A	7	C	10	A	8.7	cis	1
6459	BE4-PpAPOBEC1-H122A	7	G	13	C	1.77	cis	1
6460	BE4-PpAPOBEC1-H122A	7	C	14	T	0.08	cis	1
6461	BE4-PpAPOBEC1-H122A	7	T	16	T	0.17	cis	1
6471	BE4-PpAPOBEC1-R33A	7	G	2	C	0.4	cis	1
6472	BE4-PpAPOBEC1-R33A	7	C	3	C	2.32	cis	1
6473	BE4-PpAPOBEC1-R33A	7	C	4	A	3.69	cis	1
6474	BE4-PpAPOBEC1-R33A	7	G	7	T	20.9	cis	1
6475	BE4-PpAPOBEC1-R33A	7	T	9	C	41.88	cis	1
6476	BE4-PpAPOBEC1-R33A	7	C	10	A	17.46	cis	1
6477	BE4-PpAPOBEC1-R33A	7	G	13	C	0.06	cis	1
6478	BE4-PpAPOBEC1-R33A	7	C	14	T	0.06	cis	1
6479	BE4-PpAPOBEC1-R33A	7	T	16	T	0.93	cis	1
6525	BE4-RrA3F	7	G	2	C	15.18	cis	1
6526	BE4-RrA3F	7	C	3	C	4.87	cis	1
6527	BE4-RrA3F	7	C	4	A	17.28	cis	1
6528	BE4-RrA3F	7	G	7	T	49.2	cis	1
6529	BE4-RrA3F	7	T	9	C	48.75	cis	1
6530	BE4-RrA3F	7	C	10	A	34.01	cis	1
6531	BE4-RrA3F	7	G	13	C	4.37	cis	1
6532	BE4-RrA3F	7	C	14	T	0.18	cis	1
6533	BE4-RrA3F	7	T	16	T	0.23	cis	1
6543	BE4-AmAPOBEC1	7	G	2	C	12.45	cis	1
6544	BE4-AmAPOBEC1	7	C	3	C	3	cis	1
6545	BE4-AmAPOBEC1	7	C	4	A	10.11	cis	1
6546	BE4-AmAPOBEC1	7	G	7	T	16.13	cis	1
6547	BE4-AmAPOBEC1	7	T	9	C	22.98	cis	1
6548	BE4-AmAPOBEC1	7	C	10	A	29.3	cis	1
6549	BE4-AmAPOBEC1	7	G	13	C	0.77	cis	1
6550	BE4-AmAPOBEC1	7	C	14	T	0.16	cis	1
6551	BE4-AmAPOBEC1	7	T	16	T	0.17	cis	1
6552	BE4-SsAPOBEC3B	7	G	2	C	36.29	cis	1
6553	BE4-SsAPOBEC3B	7	C	3	C	31.05	cis	1
6554	BE4-SsAPOBEC3B	7	C	4	A	34.41	cis	1
6555	BE4-SsAPOBEC3B	7	G	7	T	34.13	cis	1
6556	BE4-SsAPOBEC3B	7	T	9	C	34.02	cis	1
6557	BE4-SsAPOBEC3B	7	C	10	A	32.73	cis	1
6558	BE4-SsAPOBEC3B	7	G	13	C	9.81	cis	1
6559	BE4-SsAPOBEC3B	7	C	14	T	1.98	cis	1
6560	BE4-SsAPOBEC3B	7	T	16	T	1.19	cis	1
6570	BE4-RrA3F F130L	7	G	2	C	30.47	cis	1
6571	BE4-RrA3F F130L	7	C	3	C	16.25	cis	1
6572	BE4-RrA3F F130L	7	C	4	A	35.42	cis	1
6573	BE4-RrA3F F130L	7	G	7	T	43.63	cis	1
6574	BE4-RrA3F F130L	7	T	9	C	44.31	cis	1
6575	BE4-RrA3F F130L	7	C	10	A	38.11	cis	1
6576	BE4-RrA3F F130L	7	G	13	C	7.99	cis	1
6577	BE4-RrA3F F130L	7	C	14	T	0.08	cis	1
6578	BE4-RrA3F F130L	7	T	16	T	0.2	cis	1
6615	BE4-SsAPOBEC3B R54Q	7	G	2	C	40.77	cis	1
6616	BE4-SsAPOBEC3B R54Q	7	C	3	C	30.4	cis	1
6617	BE4-SsAPOBEC3B R54Q	7	C	4	A	29.52	cis	1
6618	BE4-SsAPOBEC3B R54Q	7	G	7	T	40.53	cis	1
6619	BE4-SsAPOBEC3B R54Q	7	T	9	C	26	cis	1
6620	BE4-SsAPOBEC3B R54Q	7	C	10	A	14.42	cis	1
6621	BE4-SsAPOBEC3B R54Q	7	G	13	C	13.76	cis	1
6622	BE4-SsAPOBEC3B R54Q	7	C	14	T	7.14	cis	1
6623	BE4-SsAPOBEC3B R54Q	7	T	16	T	0.29	cis	1
6624	BE4-PpAPOBEC1	7	G	2	C	1.14	cis	1
6625	BE4-PpAPOBEC1	7	C	3	C	3.59	cis	1
6626	BE4-PpAPOBEC1	7	C	4	A	8.75	cis	1
6627	BE4-PpAPOBEC1	7	G	7	T	35.3	cis	1
6628	BE4-PpAPOBEC1	7	T	9	C	42.86	cis	1
6629	BE4-PpAPOBEC1	7	C	10	A	39.57	cis	1
6630	BE4-PpAPOBEC1	7	G	13	C	0.08	cis	1
6631	BE4-PpAPOBEC1	7	C	14	T	0.05	cis	1
6632	BE4-PpAPOBEC1	7	T	16	T	5.27	cis	1
6719	BE4-rAPOBEC1	8	A	19	A	0.02	trans	1
6720	BE4-rAPOBEC1	8	A	14	T	0.77	trans	1
6721	BE4-rAPOBEC1	8	G	12	A	0.05	trans	1
6722	BE4-rAPOBEC1	8	T	9	T	5.71	trans	1
6723	BE4-rAPOBEC1	8	C	4	T	0.06	trans	1
6724	BE4-rAPOBEC1	8	C	3	C	0.02	trans	1
6725	BE4-rAPOBEC1	8	G	2	C	0	trans	1
6817	BE4-PpAPOBEC1-H122A	8	A	19	A	0.04	trans	1
6818	BE4-PpAPOBEC1-H122A	8	A	14	T	0.07	trans	1
6819	BE4-PpAPOBEC1-H122A	8	G	12	A	0.21	trans	1
6820	BE4-PpAPOBEC1-H122A	8	T	9	T	0.1	trans	1
6821	BE4-PpAPOBEC1-H122A	8	C	4	T	0.08	trans	1
6822	BE4-PpAPOBEC1-H122A	8	C	3	C	0.02	trans	1
6823	BE4-PpAPOBEC1-H122A	8	G	2	C	0.09	trans	1
6831	BE4-PpAPOBEC1-R33A	8	A	19	A	0.02	trans	1
6832	BE4-PpAPOBEC1-R33A	8	A	14	T	0.09	trans	1
6833	BE4-PpAPOBEC1-R33A	8	G	12	A	0.02	trans	1
6834	BE4-PpAPOBEC1-R33A	8	T	9	T	0.32	trans	1
6835	BE4-PpAPOBEC1-R33A	8	C	4	T	0.06	trans	1
6836	BE4-PpAPOBEC1-R33A	8	C	3	C	0.01	trans	1
6837	BE4-PpAPOBEC1-R33A	8	G	2	C	0.03	trans	1
6873	BE4-RrA3F	8	A	19	A	0.01	trans	1
6874	BE4-RrA3F	8	A	14	T	0.39	trans	1
6875	BE4-RrA3F	8	G	12	A	4.34	trans	1
6876	BE4-RrA3F	8	T	9	T	1.32	trans	1
6877	BE4-RrA3F	8	C	4	T	0.07	trans	1
6878	BE4-RrA3F	8	C	3	C	0.06	trans	1
6879	BE4-RrA3F	8	G	2	C	0.24	trans	1
6887	BE4-AmAPOBEC1	8	A	19	A	0.04	trans	1
6888	BE4-AmAPOBEC1	8	A	14	T	0.05	trans	1
6889	BE4-AmAPOBEC1	8	G	12	A	0.33	trans	1
6890	BE4-AmAPOBEC1	8	T	9	T	0.12	trans	1
6891	BE4-AmAPOBEC1	8	C	4	T	0.1	trans	1
6892	BE4-AmAPOBEC1	8	C	3	C	0.04	trans	1
6893	BE4-AmAPOBEC1	8	G	2	C	0.04	trans	1
6894	BE4-SsAPOBEC3B	8	A	19	A	0.03	trans	1
6895	BE4-SsAPOBEC3B	8	A	14	T	0.09	trans	1
6896	BE4-SsAPOBEC3B	8	G	12	A	1.08	trans	1
6897	BE4-SsAPOBEC3B	8	T	9	T	0.19	trans	1
6898	BE4-SsAPOBEC3B	8	C	4	T	0.17	trans	1
6899	BE4-SsAPOBEC3B	8	C	3	C	0.08	trans	1
6900	BE4-SsAPOBEC3B	8	G	2	C	1.11	trans	1
6908	BE4-RrA3F F130L	8	A	19	A	0.03	trans	1
6909	BE4-RrA3F F130L	8	A	14	T	0.06	trans	1
6910	BE4-RrA3F F130L	8	G	12	A	2.27	trans	1
6911	BE4-RrA3F F130L	8	T	9	T	0.6	trans	1
6912	BE4-RrA3F F130L	8	C	4	T	0.03	trans	1
6913	BE4-RrA3F F130L	8	C	3	C	0.02	trans	1
6914	BE4-RrA3F F130L	8	G	2	C	0.12	trans	1
6943	BE4-SsAPOBEC3B R54Q	8	A	19	A	0.01	trans	1
6944	BE4-SsAPOBEC3B R54Q	8	A	14	T	0.06	trans	1
6945	BE4-SsAPOBEC3B R54Q	8	G	12	A	0.22	trans	1
6946	BE4-SsAPOBEC3B R54Q	8	T	9	T	0.13	trans	1
6947	BE4-SsAPOBEC3B R54Q	8	C	4	T	0.19	trans	1
6948	BE4-SsAPOBEC3B R54Q	8	C	3	C	0.09	trans	1
6949	BE4-SsAPOBEC3B R54Q	8	G	2	C	0.36	trans	1
6950	BE4-PpAPOBEC1	8	A	19	A	0	trans	1
6951	BE4-PpAPOBEC1	8	A	14	T	1.87	trans	1
6952	BE4-PpAPOBEC1	8	G	12	A	0.08	trans	1
6953	BE4-PpAPOBEC1	8	T	9	T	2.5	trans	1
6954	BE4-PpAPOBEC1	8	C	4	T	0.02	trans	1
6955	BE4-PpAPOBEC1	8	C	3	C	0.08	trans	1
6956	BE4-PpAPOBEC1	8	G	2	C	0.06	trans	1
7027	BE4-rAPOBEC1	8	A	19	A	0.05	cis	1
7028	BE4-rAPOBEC1	8	A	14	T	1.97	cis	1
7029	BE4-rAPOBEC1	8	G	12	A	0.29	cis	1
7030	BE4-rAPOBEC1	8	T	9	T	43.86	cis	1
7031	BE4-rAPOBEC1	8	C	4	T	20.28	cis	1
7032	BE4-rAPOBEC1	8	C	3	C	5.09	cis	1
7033	BE4-rAPOBEC1	8	G	2	C	0.34	cis	1
7125	BE4-PpAPOBEC1-H122A	8	A	19	A	0.01	cis	1
7126	BE4-PpAPOBEC1-H122A	8	A	14	T	0.42	cis	1
7127	BE4-PpAPOBEC1-H122A	8	G	12	A	8.27	cis	1
7128	BE4-PpAPOBEC1-H122A	8	T	9	T	26.58	cis	1
7129	BE4-PpAPOBEC1-H122A	8	C	4	T	20.21	cis	1
7130	BE4-PpAPOBEC1-H122A	8	C	3	C	1.97	cis	1
7131	BE4-PpAPOBEC1-H122A	8	G	2	C	4.33	cis	1
7139	BE4-PpAPOBEC1-R33A	8	A	19	A	0.04	cis	1
7140	BE4-PpAPOBEC1-R33A	8	A	14	T	0.56	cis	1
7141	BE4-PpAPOBEC1-R33A	8	G	12	A	0.27	cis	1
7142	BE4-PpAPOBEC1-R33A	8	T	9	T	47.35	cis	1
7143	BE4-PpAPOBEC1-R33A	8	C	4	T	3.78	cis	1
7144	BE4-PpAPOBEC1-R33A	8	C	3	C	1.05	cis	1
7145	BE4-PpAPOBEC1-R33A	8	G	2	C	0.17	cis	1
7181	BE4-RrA3F	8	A	19	A	0.01	cis	1
7182	BE4-RrA3F	8	A	14	T	0.4	cis	1
7183	BE4-RrA3F	8	G	12	A	11.63	cis	1
7184	BE4-RrA3F	8	T	9	T	48.83	cis	1
7185	BE4-RrA3F	8	C	4	T	13.27	cis	1
7186	BE4-RrA3F	8	C	3	C	3.26	cis	1
7187	BE4-RrA3F	8	G	2	C	12.34	cis	1
7195	BE4-AmAPOBEC1	8	A	19	A	0.01	cis	1
7196	BE4-AmAPOBEC1	8	A	14	T	17.69	cis	1
7197	BE4-AmAPOBEC1	8	G	12	A	40.4	cis	1
7198	BE4-AmAPOBEC1	8	T	9	T	21.21	cis	1
7199	BE4-AmAPOBEC1	8	C	4	T	9.87	cis	1
7200	BE4-AmAPOBEC1	8	C	3	C	2.89	cis	1
7201	BE4-AmAPOBEC1	8	G	2	C	11.58	cis	1
7202	BE4-SsAPOBEC3B	8	A	19	A	0.03	cis	1
7203	BE4-SsAPOBEC3B	8	A	14	T	2.23	cis	1
7204	BE4-SsAPOBEC3B	8	G	12	A	34.71	cis	1
7205	BE4-SsAPOBEC3B	8	T	9	T	31.7	cis	1
7206	BE4-SsAPOBEC3B	8	C	4	T	41.93	cis	1
7207	BE4-SsAPOBEC3B	8	C	3	C	38.3	cis	1
7208	BE4-SsAPOBEC3B	8	G	2	C	44.28	cis	1
7216	BE4-RrA3F F130L	8	A	19	A	0.01	cis	1
7217	BE4-RrA3F F130L	8	A	14	T	0.35	cis	1
7218	BE4-RrA3F F130L	8	G	12	A	14.12	cis	1
7219	BE4-RrA3F F130L	8	T	9	T	51.63	cis	1
7220	BE4-RrA3F F130L	8	C	4	T	40.78	cis	1
7221	BE4-RrA3F F130L	8	C	3	C	14.59	cis	1
7222	BE4-RrA3F F130L	8	G	2	C	27.43	cis	1
7251	BE4-SsAPOBEC3B R54Q	8	A	19	A	0.01	cis	1
7252	BE4-SsAPOBEC3B R54Q	8	A	14	T	4.01	cis	1
7253	BE4-SsAPOBEC3B R54Q	8	G	12	A	19.96	cis	1
7254	BE4-SsAPOBEC3B R54Q	8	T	9	T	25.76	cis	1
7255	BE4-SsAPOBEC3B R54Q	8	C	4	T	34.6	cis	1
7256	BE4-SsAPOBEC3B R54Q	8	C	3	C	34.91	cis	1
7257	BE4-SsAPOBEC3B R54Q	8	G	2	C	54.3	cis	1
7258	BE4-PpAPOBEC1	8	A	19	A	0.01	cis	1
7259	BE4-PpAPOBEC1	8	A	14	T	6.42	cis	1
7260	BE4-PpAPOBEC1	8	G	12	A	0.76	cis	1
7261	BE4-PpAPOBEC1	8	T	9	T	50.7	cis	1
7262	BE4-PpAPOBEC1	8	C	4	T	11.99	cis	1
7263	BE4-PpAPOBEC1	8	C	3	C	1.7	cis	1
7264	BE4-PpAPOBEC1	8	G	2	C	0.42	cis	1
7329	BE4-rAPOBEC1	9	T	10	T	0.47	trans	1
7330	BE4-rAPOBEC1	9	T	5	A	0.32	trans	1
7331	BE4-rAPOBEC1	9	C	3	T	0.08	trans	1
7332	BE4-rAPOBEC1	9	G	2	C	0.03	trans	1
7385	BE4-PpAPOBEC1-H122A	9	T	10	T	0.03	trans	1
7386	BE4-PpAPOBEC1-H122A	9	T	5	A	0.02	trans	1
7387	BE4-PpAPOBEC1-H122A	9	C	3	T	0.03	trans	1
7388	BE4-PpAPOBEC1-H122A	9	G	2	C	0.01	trans	1
7393	BE4-PpAPOBEC1-R33A	9	T	10	T	0.04	trans	1
7394	BE4-PpAPOBEC1-R33A	9	T	5	A	0.04	trans	1
7395	BE4-PpAPOBEC1-R33A	9	C	3	T	0.02	trans	1
7396	BE4-PpAPOBEC1-R33A	9	G	2	C	0.01	trans	1
7417	BE4-RrA3F	9	T	10	T	0.09	trans	1
7418	BE4-RrA3F	9	T	5	A	0.01	trans	1
7419	BE4-RrA3F	9	C	3	T	0.02	trans	1
7420	BE4-RrA3F	9	G	2	C	0.05	trans	1
7425	BE4-AmAPOBEC1	9	T	10	T	0.01	trans	1
7426	BE4-AmAPOBEC1	9	T	5	A	0.03	trans	1
7427	BE4-AmAPOBEC1	9	C	3	T	0.03	trans	1
7428	BE4-AmAPOBEC1	9	G	2	C	0.02	trans	1
7429	BE4-SsAPOBEC3B	9	T	10	T	0.03	trans	1
7430	BE4-SsAPOBEC3B	9	T	5	A	0.23	trans	1
7431	BE4-SsAPOBEC3B	9	C	3	T	0.14	trans	1
7432	BE4-SsAPOBEC3B	9	G	2	C	0.51	trans	1
7437	BE4-RrA3F F130L	9	T	10	T	0.04	trans	1
7438	BE4-RrA3F F130L	9	T	5	A	0.05	trans	1
7439	BE4-RrA3F F130L	9	C	3	T	0.02	trans	1
7440	BE4-RrA3F F130L	9	G	2	C	0.03	trans	1
7457	BE4-SsAPOBEC3B R54Q	9	T	10	T	0.02	trans	1
7458	BE4-SsAPOBEC3B R54Q	9	T	5	A	0.05	trans	1
7459	BE4-SsAPOBEC3B R54Q	9	C	3	T	0.04	trans	1
7460	BE4-SsAPOBEC3B R54Q	9	G	2	C	0.13	trans	1
7461	BE4-PpAPOBEC1	9	T	10	T	0.27	trans	1
7462	BE4-PpAPOBEC1	9	T	5	A	0.34	trans	1
7463	BE4-PpAPOBEC1	9	C	3	T	0.01	trans	1
7464	BE4-PpAPOBEC1	9	G	2	C	0.03	trans	1
7505	BE4-rAPOBEC1	9	T	10	T	7.47	cis	1
7506	BE4-rAPOBEC1	9	T	5	A	7.69	cis	1
7507	BE4-rAPOBEC1	9	C	3	T	2.37	cis	1
7508	BE4-rAPOBEC1	9	G	2	C	0.3	cis	1
7561	BE4-PpAPOBEC1-H122A	9	T	10	T	1.55	cis	1
7562	BE4-PpAPOBEC1-H122A	9	T	5	A	2.98	cis	1
7563	BE4-PpAPOBEC1-H122A	9	C	3	T	0.7	cis	1
7564	BE4-PpAPOBEC1-H122A	9	G	2	C	1.07	cis	1
7569	BE4-PpAPOBEC1-R33A	9	T	10	T	3.64	cis	1
7570	BE4-PpAPOBEC1-R33A	9	T	5	A	5.31	cis	1
7571	BE4-PpAPOBEC1-R33A	9	C	3	T	0.26	cis	1
7572	BE4-PpAPOBEC1-R33A	9	G	2	C	0.02	cis	1
7593	BE4-RrA3F	9	T	10	T	6.75	cis	1
7594	BE4-RrA3F	9	T	5	A	5.85	cis	1
7595	BE4-RrA3F	9	C	3	T	0.46	cis	1
7596	BE4-RrA3F	9	G	2	C	2.25	cis	1
7601	BE4-AmAPOBEC1	9	T	10	T	4.6	cis	1
7602	BE4-AmAPOBEC1	9	T	5	A	2	cis	1
7603	BE4-AmAPOBEC1	9	C	3	T	0.25	cis	1
7604	BE4-AmAPOBEC1	9	G	2	C	2.02	cis	1
7605	BE4-SsAPOBEC3B	9	T	10	T	1.59	cis	1
7606	BE4-SsAPOBEC3B	9	T	5	A	2.13	cis	1
7607	BE4-SsAPOBEC3B	9	C	3	T	2.1	cis	1
7608	BE4-SsAPOBEC3B	9	G	2	C	2.2	cis	1
7613	BE4-RrA3F F130L	9	T	10	T	3.62	cis	1
7614	BE4-RrA3F F130L	9	T	5	A	3.6	cis	1
7615	BE4-RrA3F F130L	9	C	3	T	1.51	cis	1
7616	BE4-RrA3F F130L	9	G	2	C	2.95	cis	1
7633	BE4-SsAPOBEC3B R54Q	9	T	10	T	2.59	cis	1
7634	BE4-SsAPOBEC3B R54Q	9	T	5	A	2.84	cis	1
7635	BE4-SsAPOBEC3B R54Q	9	C	3	T	2.08	cis	1
7636	BE4-SsAPOBEC3B R54Q	9	G	2	C	3.09	cis	1
7637	BE4-PpAPOBEC1	9	T	10	T	5.49	cis	1
7638	BE4-PpAPOBEC1	9	T	5	A	5.83	cis	1
7639	BE4-PpAPOBEC1	9	C	3	T	0.68	cis	1
7640	BE4-PpAPOBEC1	9	G	2	C	0.22	cis	1
7683	BE4-rAPOBEC1	10	G	2	C	0.03	trans	1
7684	BE4-rAPOBEC1	10	C	3	T	0.03	trans	1
7685	BE4-rAPOBEC1	10	G	7	A	0.27	trans	1
7686	BE4-rAPOBEC1	10	A	17	C	0.06	trans	1
7687	BE4-rAPOBEC1	10	C	18	A	0.04	trans	1
7753	BE4-PpAPOBEC1-H122A	10	G	2	C	0.02	trans	1
7754	BE4-PpAPOBEC1-H122A	10	C	3	T	0.06	trans	1
7755	BE4-PpAPOBEC1-H122A	10	G	7	A	0.42	trans	1
7756	BE4-PpAPOBEC1-H122A	10	A	17	C	0.01	trans	1
7757	BE4-PpAPOBEC1-H122A	10	C	18	A	0.04	trans	1
7763	BE4-PpAPOBEC1-R33A	10	G	2	C	0.05	trans	1
7764	BE4-PpAPOBEC1-R33A	10	C	3	T	0.03	trans	1
7765	BE4-PpAPOBEC1-R33A	10	G	7	A	0.05	trans	1
7766	BE4-PpAPOBEC1-R33A	10	A	17	C	0.23	trans	1
7767	BE4-PpAPOBEC1-R33A	10	C	18	A	0.02	trans	1
7793	BE4-RrA3F	10	G	2	C	0.03	trans	1
7794	BE4-RrA3F	10	C	3	T	0.03	trans	1
7795	BE4-RrA3F	10	G	7	A	0.92	trans	1
7796	BE4-RrA3F	10	A	17	C	0.05	trans	1
7797	BE4-RrA3F	10	C	18	A	0.01	trans	1
7803	BE4-AmAPOBEC1	10	G	2	C	0.08	trans	1
7804	BE4-AmAPOBEC1	10	C	3	T	0.06	trans	1
7805	BE4-AmAPOBEC1	10	G	7	A	0.09	trans	1
7806	BE4-AmAPOBEC1	10	A	17	C	0.02	trans	1
7807	BE4-AmAPOBEC1	10	C	18	A	0.03	trans	1
7808	BE4-SsAPOBEC3B	10	G	2	C	0.11	trans	1
7809	BE4-SsAPOBEC3B	10	C	3	T	0.06	trans	1
7810	BE4-SsAPOBEC3B	10	G	7	A	0.23	trans	1
7811	BE4-SsAPOBEC3B	10	A	17	C	0.04	trans	1
7812	BE4-SsAPOBEC3B	10	C	18	A	0.04	trans	1
7818	BE4-RrA3F F130L	10	G	2	C	0.05	trans	1
7819	BE4-RrA3F F130L	10	C	3	T	0.03	trans	1
7820	BE4-RrA3F F130L	10	G	7	A	0.66	trans	1
7821	BE4-RrA3F F130L	10	A	17	C	0.01	trans	1
7822	BE4-RrA3F F130L	10	C	18	A	0.04	trans	1
7843	BE4-SsAPOBEC3B R54Q	10	G	2	C	0.06	trans	1
7844	BE4-SsAPOBEC3B R54Q	10	C	3	T	0.07	trans	1
7845	BE4-SsAPOBEC3B R54Q	10	G	7	A	0.76	trans	1
7846	BE4-SsAPOBEC3B R54Q	10	A	17	C	0.02	trans	1
7847	BE4-SsAPOBEC3B R54Q	10	C	18	A	0.05	trans	1
7848	BE4-PpAPOBEC1	10	G	2	C	0.03	trans	1
7849	BE4-PpAPOBEC1	10	C	3	T	0.08	trans	1
7850	BE4-PpAPOBEC1	10	G	7	A	0.12	trans	1
7851	BE4-PpAPOBEC1	10	A	17	C	0.41	trans	1
7852	BE4-PpAPOBEC1	10	C	18	A	0.02	trans	1
7903	BE4-rAPOBEC1	10	G	2	C	1.02	cis	1
7904	BE4-rAPOBEC1	10	C	3	T	15.9	cis	1
7905	BE4-rAPOBEC1	10	G	7	A	26.6	cis	1
7906	BE4-rAPOBEC1	10	A	17	C	0.09	cis	1
7907	BE4-rAPOBEC1	10	C	18	A	0.06	cis	1
7973	BE4-PpAPOBEC1-H122A	10	G	2	C	6.24	cis	1
7974	BE4-PpAPOBEC1-H122A	10	C	3	T	6.64	cis	1
7975	BE4-PpAPOBEC1-H122A	10	G	7	A	47.77	cis	1
7976	BE4-PpAPOBEC1-H122A	10	A	17	C	0.02	cis	1
7977	BE4-PpAPOBEC1-H122A	10	C	18	A	0.01	cis	1
7983	BE4-PpAPOBEC1-R33A	10	G	2	C	0.33	cis	1
7984	BE4-PpAPOBEC1-R33A	10	C	3	T	2.5	cis	1
7985	BE4-PpAPOBEC1-R33A	10	G	7	A	19.65	cis	1
7986	BE4-PpAPOBEC1-R33A	10	A	17	C	0.03	cis	1
7987	BE4-PpAPOBEC1-R33A	10	C	18	A	0.02	cis	1
8013	BE4-RrA3F	10	G	2	C	22.72	cis	1
8014	BE4-RrA3F	10	C	3	T	10.74	cis	1
8015	BE4-RrA3F	10	G	7	A	46.99	cis	1
8016	BE4-RrA3F	10	A	17	C	0.01	cis	1
8017	BE4-RrA3F	10	C	18	A	0.04	cis	1
8023	BE4-AmAPOBEC1	10	G	2	C	1.93	cis	1
8024	BE4-AmAPOBEC1	10	C	3	T	3.81	cis	1
8025	BE4-AmAPOBEC1	10	G	7	A	29.09	cis	1
8026	BE4-AmAPOBEC1	10	A	17	C	0.03	cis	1
8027	BE4-AmAPOBEC1	10	C	18	A	0.03	cis	1
8028	BE4-SsAPOBEC3B	10	G	2	C	46.53	cis	1
8029	BE4-SsAPOBEC3B	10	C	3	T	41.34	cis	1
8030	BE4-SsAPOBEC3B	10	G	7	A	42.22	cis	1
8031	BE4-SsAPOBEC3B	10	A	17	C	0.07	cis	1
8032	BE4-SsAPOBEC3B	10	C	18	A	0.07	cis	1
8038	BE4-RrA3F F130L	10	G	2	C	38.6	cis	1
8039	BE4-RrA3F F130L	10	C	3	T	21.3	cis	1
8040	BE4-RrA3F F130L	10	G	7	A	53.42	cis	1
8041	BE4-RrA3F F130L	10	A	17	C	0.04	cis	1
8042	BE4-RrA3F F130L	10	C	18	A	0.04	cis	1
8063	BE4-SsAPOBEC3B R54Q	10	G	2	C	33.12	cis	1
8064	BE4-SsAPOBEC3B R54Q	10	C	3	T	29.17	cis	1
8065	BE4-SsAPOBEC3B R54Q	10	G	7	A	45.72	cis	1
8066	BE4-SsAPOBEC3B R54Q	10	A	17	C	0.03	cis	1
8067	BE4-SsAPOBEC3B R54Q	10	C	18	A	0.04	cis	1
8068	BE4-PpAPOBEC1	10	G	2	C	1.42	cis	1
8069	BE4-PpAPOBEC1	10	C	3	T	7.43	cis	1
8070	BE4-PpAPOBEC1	10	G	7	A	44.83	cis	1
8071	BE4-PpAPOBEC1	10	A	17	C	0.03	cis	1
8072	BE4-PpAPOBEC1	10	C	18	A	0.05	cis	1
8121	BE4-rAPOBEC1	1	T	8	T	22.45	trans	2
8122	BE4-rAPOBEC1	1	A	11	T	1.33	trans	2
8123	BE4-rAPOBEC1	1	A	17	T	0.28	trans	2
8124	BE4-rAPOBEC1	1	A	21	A	0.04	trans	2
8177	BE4-PpAPOBEC1-H122A	1	T	8	T	0.35	trans	2
8178	BE4-PpAPOBEC1-H122A	1	A	11	T	0.04	trans	2
8179	BE4-PpAPOBEC1-H122A	1	A	17	T	0.08	trans	2
8180	BE4-PpAPOBEC1-H122A	1	A	21	A	0.01	trans	2
8185	BE4-PpAPOBEC1-R33A	1	T	8	T	0.79	trans	2
8186	BE4-PpAPOBEC1-R33A	1	A	11	T	0.04	trans	2
8187	BE4-PpAPOBEC1-R33A	1	A	17	T	0.18	trans	2
8188	BE4-PpAPOBEC1-R33A	1	A	21	A	0.02	trans	2
8209	BE4-RrA3F	1	T	8	T	2.27	trans	2
8210	BE4-RrA3F	1	A	11	T	0.38	trans	2
8211	BE4-RrA3F	1	A	17	T	0.14	trans	2
8212	BE4-RrA3F	1	A	21	A	0.01	trans	2
8217	BE4-AmAPOBEC1	1	T	8	T	0.02	trans	2
8218	BE4-AmAPOBEC1	1	A	11	T	0.37	trans	2
8219	BE4-AmAPOBEC1	1	A	17	T	0.17	trans	2
8220	BE4-AmAPOBEC1	1	A	21	A	0.03	trans	2
8221	BE4-SsAPOBEC3B	1	T	8	T	0.33	trans	2
8222	BE4-SsAPOBEC3B	1	A	11	T	0.08	trans	2
8223	BE4-SsAPOBEC3B	1	A	17	T	0.04	trans	2
8224	BE4-SsAPOBEC3B	1	A	21	A	0	trans	2
8229	BE4-RrA3F F130L	1	T	8	T	0.9	trans	2
8230	BE4-RrA3F F130L	1	A	11	T	0.3	trans	2
8231	BE4-RrA3F F130L	1	A	17	T	0.1	trans	2
8232	BE4-RrA3F F130L	1	A	21	A	0.03	trans	2
8249	BE4-SsAPOBEC3B R54Q	1	T	8	T	0.65	trans	2
8250	BE4-SsAPOBEC3B R54Q	1	A	11	T	0.05	trans	2
8251	BE4-SsAPOBEC3B R54Q	1	A	17	T	0.03	trans	2
8252	BE4-SsAPOBEC3B R54Q	1	A	21	A	0.03	trans	2
8253	BE4-PpAPOBEC1	1	T	8	T	6.04	trans	2
8254	BE4-PpAPOBEC1	1	A	11	T	0.92	trans	2
8255	BE4-PpAPOBEC1	1	A	17	T	1.15	trans	2
8256	BE4-PpAPOBEC1	1	A	21	A	0.03	trans	2
8293	BE4-rAPOBEC1	1	T	8	T	34.93	cis	2
8294	BE4-rAPOBEC1	1	A	11	T	6.82	cis	2
8295	BE4-rAPOBEC1	1	A	17	T	0.12	cis	2
8296	BE4-rAPOBEC1	1	A	21	A	0.02	cis	2
8349	BE4-PpAPOBEC1-H122A	1	T	8	T	24.49	cis	2
8350	BE4-PpAPOBEC1-H122A	1	A	11	T	1.02	cis	2
8351	BE4-PpAPOBEC1-H122A	1	A	17	T	0	cis	2
8352	BE4-PpAPOBEC1-H122A	1	A	21	A	0	cis	2
8357	BE4-PpAPOBEC1-R33A	1	T	8	T	32.17	cis	2
8358	BE4-PpAPOBEC1-R33A	1	A	11	T	0.88	cis	2
8359	BE4-PpAPOBEC1-R33A	1	A	17	T	0.01	cis	2
8360	BE4-PpAPOBEC1-R33A	1	A	21	A	0.05	cis	2
8381	BE4-RrA3F	1	T	8	T	41.52	cis	2
8382	BE4-RrA3F	1	A	11	T	2.24	cis	2
8383	BE4-RrA3F	1	A	17	T	0.02	cis	2
8384	BE4-RrA3F	1	A	21	A	0.01	cis	2
8389	BE4-AmAPOBEC1	1	T	8	T	24.01	cis	2
8390	BE4-AmAPOBEC1	1	A	11	T	26.19	cis	2
8391	BE4-AmAPOBEC1	1	A	17	T	2.42	cis	2
8392	BE4-AmAPOBEC1	1	A	21	A	0.03	cis	2
8393	BE4-SsAPOBEC3B	1	T	8	T	20.85	cis	2
8394	BE4-SsAPOBEC3B	1	A	11	T	3.38	cis	2
8395	BE4-SsAPOBEC3B	1	A	17	T	0.16	cis	2
8396	BE4-SsAPOBEC3B	1	A	21	A	0.01	cis	2
8401	BE4-RrA3F F130L	1	T	8	T	39.18	cis	2
8402	BE4-RrA3F F130L	1	A	11	T	5.94	cis	2
8403	BE4-RrA3F F130L	1	A	17	T	0.01	cis	2
8404	BE4-RrA3F F130L	1	A	21	A	0	cis	2
8421	BE4-SsAPOBEC3B R54Q	1	T	8	T	29.79	cis	2
8422	BE4-SsAPOBEC3B R54Q	1	A	11	T	1.33	cis	2
8423	BE4-SsAPOBEC3B R54Q	1	A	17	T	0.13	cis	2
8424	BE4-SsAPOBEC3B R54Q	1	A	21	A	0.03	cis	2
8425	BE4-PpAPOBEC1	1	T	8	T	39.89	cis	2
8426	BE4-PpAPOBEC1	1	A	11	T	9	cis	2
8427	BE4-PpAPOBEC1	1	A	17	T	0.16	cis	2
8428	BE4-PpAPOBEC1	1	A	21	A	0.01	cis	2
8475	BE4-rAPOBEC1	2	G	22	A	0.01	trans	2
8476	BE4-rAPOBEC1	2	G	17	A	0.09	trans	2
8477	BE4-rAPOBEC1	2	T	14	T	18.54	trans	2
8478	BE4-rAPOBEC1	2	C	6	A	0.36	trans	2
8479	BE4-rAPOBEC1	2	C	5	C	0.07	trans	2
8480	BE4-rAPOBEC1	2	A	4	C	0.03	trans	2
8481	BE4-rAPOBEC1	2	G	2	A	0.01	trans	2
8573	BE4-PpAPOBEC1-H122A	2	G	22	A	0.01	trans	2
8574	BE4-PpAPOBEC1-H122A	2	G	17	A	0.33	trans	2
8575	BE4-PpAPOBEC1-H122A	2	T	14	T	0.23	trans	2
8576	BE4-PpAPOBEC1-H122A	2	C	6	A	0.03	trans	2
8577	BE4-PpAPOBEC1-H122A	2	C	5	C	0.03	trans	2
8578	BE4-PpAPOBEC1-H122A	2	A	4	C	0	trans	2
8579	BE4-PpAPOBEC1-H122A	2	G	2	A	0.03	trans	2
8587	BE4-PpAPOBEC1-R33A	2	G	22	A	0.02	trans	2
8588	BE4-PpAPOBEC1-R33A	2	G	17	A	0.05	trans	2
8589	BE4-PpAPOBEC1-R33A	2	T	14	T	1.14	trans	2
8590	BE4-PpAPOBEC1-R33A	2	C	6	A	0.04	trans	2
8591	BE4-PpAPOBEC1-R33A	2	C	5	C	0.02	trans	2
8592	BE4-PpAPOBEC1-R33A	2	A	4	C	0.01	trans	2
8593	BE4-PpAPOBEC1-R33A	2	G	2	A	0.03	trans	2
8629	BE4-RrA3F	2	G	22	A	0	trans	2
8630	BE4-RrA3F	2	G	17	A	1.1	trans	2
8631	BE4-RrA3F	2	T	14	T	4.43	trans	2
8632	BE4-RrA3F	2	C	6	A	0.09	trans	2
8633	BE4-RrA3F	2	C	5	C	0.15	trans	2
8634	BE4-RrA3F	2	A	4	C	0.03	trans	2
8635	BE4-RrA3F	2	G	2	A	0.05	trans	2
8643	BE4-AmAPOBEC1	2	G	22	A	0.03	trans	2
8644	BE4-AmAPOBEC1	2	G	17	A	0.16	trans	2
8645	BE4-AmAPOBEC1	2	T	14	T	0.35	trans	2
8646	BE4-AmAPOBEC1	2	C	6	A	0.06	trans	2
8647	BE4-AmAPOBEC1	2	C	5	C	0	trans	2
8648	BE4-AmAPOBEC1	2	A	4	C	0.01	trans	2
8649	BE4-AmAPOBEC1	2	G	2	A	0.03	trans	2
8650	BE4-SsAPOBEC3B	2	G	22	A	0.03	trans	2
8651	BE4-SsAPOBEC3B	2	G	17	A	1.75	trans	2
8652	BE4-SsAPOBEC3B	2	T	14	T	0.95	trans	2
8653	BE4-SsAPOBEC3B	2	C	6	A	0.14	trans	2
8654	BE4-SsAPOBEC3B	2	C	5	C	0.12	trans	2
8655	BE4-SsAPOBEC3B	2	A	4	C	0.04	trans	2
8656	BE4-SsAPOBEC3B	2	G	2	A	0.03	trans	2
8664	BE4-RrA3F F130L	2	G	22	A	0.03	trans	2
8665	BE4-RrA3F F130L	2	G	17	A	0.52	trans	2
8666	BE4-RrA3F F130L	2	T	14	T	2.26	trans	2
8667	BE4-RrA3F F130L	2	C	6	A	0.05	trans	2
8668	BE4-RrA3F F130L	2	C	5	C	0.12	trans	2
8669	BE4-RrA3F F130L	2	A	4	C	0.01	trans	2
8670	BE4-RrA3F F130L	2	G	2	A	0.04	trans	2
8699	BE4-SsAPOBEC3B R54Q	2	G	22	A	0.01	trans	2
8700	BE4-SsAPOBEC3B R54Q	2	G	17	A	0.16	trans	2
8701	BE4-SsAPOBEC3B R54Q	2	T	14	T	0.18	trans	2
8702	BE4-SsAPOBEC3B R54Q	2	C	6	A	0.11	trans	2
8703	BE4-SsAPOBEC3B R54Q	2	C	5	C	0.13	trans	2
8704	BE4-SsAPOBEC3B R54Q	2	A	4	C	0.04	trans	2
8705	BE4-SsAPOBEC3B R54Q	2	G	2	A	0.06	trans	2
8706	BE4-PpAPOBEC1	2	G	22	A	0.02	trans	2
8707	BE4-PpAPOBEC1	2	G	17	A	0.12	trans	2
8708	BE4-PpAPOBEC1	2	T	14	T	8.92	trans	2
8709	BE4-PpAPOBEC1	2	C	6	A	0.05	trans	2
8710	BE4-PpAPOBEC1	2	C	5	C	0.01	trans	2
8711	BE4-PpAPOBEC1	2	A	4	C	0.03	trans	2
8712	BE4-PpAPOBEC1	2	G	2	A	0.03	trans	2
8783	BE4-rAPOBEC1	2	G	22	A	0.01	cis	2
8784	BE4-rAPOBEC1	2	G	17	A	0.05	cis	2
8785	BE4-rAPOBEC1	2	T	14	T	16.81	cis	2
8786	BE4-rAPOBEC1	2	C	6	A	13.36	cis	2
8787	BE4-rAPOBEC1	2	C	5	C	7.72	cis	2
8788	BE4-rAPOBEC1	2	A	4	C	5.17	cis	2
8789	BE4-rAPOBEC1	2	G	2	A	0.14	cis	2
8881	BE4-PpAPOBEC1-H122A	2	G	22	A	0.05	cis	2
8882	BE4-PpAPOBEC1-H122A	2	G	17	A	0.33	cis	2
8883	BE4-PpAPOBEC1-H122A	2	T	14	T	0.65	cis	2
8884	BE4-PpAPOBEC1-H122A	2	C	6	A	5.98	cis	2
8885	BE4-PpAPOBEC1-H122A	2	C	5	C	1.38	cis	2
8886	BE4-PpAPOBEC1-H122A	2	A	4	C	0.3	cis	2
8887	BE4-PpAPOBEC1-H122A	2	G	2	A	1.79	cis	2
8895	BE4-PpAPOBEC1-R33A	2	G	22	A	0.01	cis	2
8896	BE4-PpAPOBEC1-R33A	2	G	17	A	0.05	cis	2
8897	BE4-PpAPOBEC1-R33A	2	T	14	T	2.93	cis	2
8898	BE4-PpAPOBEC1-R33A	2	C	6	A	1.71	cis	2
8899	BE4-PpAPOBEC1-R33A	2	C	5	C	0.74	cis	2
8900	BE4-PpAPOBEC1-R33A	2	A	4	C	0.72	cis	2
8901	BE4-PpAPOBEC1-R33A	2	G	2	A	0.02	cis	2
8937	BE4-RrA3F	2	G	22	A	0.01	cis	2
8938	BE4-RrA3F	2	G	17	A	3.91	cis	2
8939	BE4-RrA3F	2	T	14	T	10.42	cis	2
8940	BE4-RrA3F	2	C	6	A	5.7	cis	2
8941	BE4-RrA3F	2	C	5	C	4.44	cis	2
8942	BE4-RrA3F	2	A	4	C	0.79	cis	2
8943	BE4-RrA3F	2	G	2	A	2.34	cis	2
8951	BE4-AmAPOBEC1	2	G	22	A	0.01	cis	2
8952	BE4-AmAPOBEC1	2	G	17	A	1.25	cis	2
8953	BE4-AmAPOBEC1	2	T	14	T	5.76	cis	2
8954	BE4-AmAPOBEC1	2	C	6	A	3.6	cis	2
8955	BE4-AmAPOBEC1	2	C	5	C	1.57	cis	2
8956	BE4-AmAPOBEC1	2	A	4	C	0.6	cis	2
8957	BE4-AmAPOBEC1	2	G	2	A	0.26	cis	2
8958	BE4-SsAPOBEC3B	2	G	22	A	0.03	cis	2
8959	BE4-SsAPOBEC3B	2	G	17	A	3.28	cis	2
8960	BE4-SsAPOBEC3B	2	T	14	T	8.73	cis	2
8961	BE4-SsAPOBEC3B	2	C	6	A	12.86	cis	2
8962	BE4-SsAPOBEC3B	2	C	5	C	14.14	cis	2
8963	BE4-SsAPOBEC3B	2	A	4	C	9.61	cis	2
8964	BE4-SsAPOBEC3B	2	G	2	A	14.23	cis	2
8972	BE4-RrA3F F130L	2	G	22	A	0.05	cis	2
8973	BE4-RrA3F F130L	2	G	17	A	2.85	cis	2
8974	BE4-RrA3F F130L	2	T	14	T	4.19	cis	2
8975	BE4-RrA3F F130L	2	C	6	A	15.24	cis	2
8976	BE4-RrA3F F130L	2	C	5	C	11.69	cis	2
8977	BE4-RrA3F F130L	2	A	4	C	2.67	cis	2
8978	BE4-RrA3F F130L	2	G	2	A	5.85	cis	2
9007	BE4-SsAPOBEC3B R54Q	2	G	22	A	0.03	cis	2
9008	BE4-SsAPOBEC3B R54Q	2	G	17	A	0.58	cis	2
9009	BE4-SsAPOBEC3B R54Q	2	T	14	T	2.72	cis	2
9010	BE4-SsAPOBEC3B R54Q	2	C	6	A	7.99	cis	2
9011	BE4-SsAPOBEC3B R54Q	2	C	5	C	9.12	cis	2
9012	BE4-SsAPOBEC3B R54Q	2	A	4	C	5.88	cis	2
9013	BE4-SsAPOBEC3B R54Q	2	G	2	A	7.37	cis	2
9014	BE4-PpAPOBEC1	2	G	22	A	0.04	cis	2
9015	BE4-PpAPOBEC1	2	G	17	A	0.08	cis	2
9016	BE4-PpAPOBEC1	2	T	14	T	18.19	cis	2
9017	BE4-PpAPOBEC1	2	C	6	A	7.33	cis	2
9018	BE4-PpAPOBEC1	2	C	5	C	5	cis	2
9019	BE4-PpAPOBEC1	2	A	4	C	4.64	cis	2
9020	BE4-PpAPOBEC1	2	G	2	A	0.29	cis	2
9101	BE4-RrA3F	3	C	22	G	0.02	trans	2
9102	BE4-RrA3F	3	T	21	C	0.07	trans	2
9103	BE4-RrA3F	3	C	19	T	0.04	trans	2
9104	BE4-RrA3F	3	G	18	C	0.06	trans	2
9105	BE4-RrA3F	3	C	16	G	0.85	trans	2
9106	BE4-RrA3F	3	T	15	C	3.9	trans	2
9107	BE4-RrA3F	3	C	12	G	4.93	trans	2
9108	BE4-RrA3F	3	T	11	C	2.42	trans	2
9109	BE4-RrA3F	3	A	9	T	0.97	trans	2
9110	BE4-RrA3F	3	C	7	A	7.5	trans	2
9111	BE4-RrA3F	3	T	6	C	15.32	trans	2
9112	BE4-RrA3F	3	G	2	A	0	trans	2
9125	BE4-AmAPOBEC1	3	C	22	G	0.02	trans	2
9126	BE4-AmAPOBEC1	3	T	21	C	0	trans	2
9127	BE4-AmAPOBEC1	3	C	19	T	0	trans	2
9128	BE4-AmAPOBEC1	3	G	18	C	0.03	trans	2
9129	BE4-AmAPOBEC1	3	C	16	G	0.31	trans	2
9130	BE4-AmAPOBEC1	3	T	15	C	0.3	trans	2
9131	BE4-AmAPOBEC1	3	C	12	G	1.89	trans	2
9132	BE4-AmAPOBEC1	3	T	11	C	0.43	trans	2
9133	BE4-AmAPOBEC1	3	A	9	T	0.45	trans	2
9134	BE4-AmAPOBEC1	3	C	7	A	1.02	trans	2
9135	BE4-AmAPOBEC1	3	T	6	C	0.9	trans	2
9136	BE4-AmAPOBEC1	3	G	2	A	0.03	trans	2
9137	BE4-SsAPOBEC3B	3	C	22	G	0.03	trans	1
9138	BE4-SsAPOBEC3B	3	T	21	C	0.03	trans	1
9139	BE4-SsAPOBEC3B	3	C	19	T	0	trans	1
9140	BE4-SsAPOBEC3B	3	G	18	C	0.05	trans	1
9141	BE4-SsAPOBEC3B	3	C	16	G	2.15	trans	1
9142	BE4-SsAPOBEC3B	3	T	15	C	1.1	trans	1
9143	BE4-SsAPOBEC3B	3	C	12	G	1.86	trans	1
9144	BE4-SsAPOBEC3B	3	T	11	C	0.55	trans	1
9145	BE4-SsAPOBEC3B	3	A	9	T	0.13	trans	1
9146	BE4-SsAPOBEC3B	3	C	7	A	2.55	trans	1
9147	BE4-SsAPOBEC3B	3	T	6	C	7.93	trans	1
9148	BE4-SsAPOBEC3B	3	G	2	A	0.2	trans	1
9161	BE4-RrA3F F130L	3	C	22	G	0.03	trans	2
9162	BE4-RrA3F F130L	3	T	21	C	0.01	trans	2
9163	BE4-RrA3F F130L	3	C	19	T	0.01	trans	2
9164	BE4-RrA3F F130L	3	G	18	C	0.05	trans	2
9165	BE4-RrA3F F130L	3	C	16	G	0.62	trans	2
9166	BE4-RrA3F F130L	3	T	15	C	1.99	trans	2
9167	BE4-RrA3F F130L	3	C	12	G	4.51	trans	2
9168	BE4-RrA3F F130L	3	T	11	C	0.96	trans	2
9169	BE4-RrA3F F130L	3	A	9	T	0.24	trans	2
9170	BE4-RrA3F F130L	3	C	7	A	4.65	trans	2
9171	BE4-RrA3F F130L	3	T	6	C	11.97	trans	2
9172	BE4-RrA3F F130L	3	G	2	A	0	trans	2
9221	BE4-SsAPOBEC3B R54Q	3	C	22	G	0.01	trans	2
9222	BE4-SsAPOBEC3B R54Q	3	T	21	C	0.01	trans	2
9223	BE4-SsAPOBEC3B R54Q	3	C	19	T	0	trans	2
9224	BE4-SsAPOBEC3B R54Q	3	G	18	C	0.02	trans	2
9225	BE4-SsAPOBEC3B R54Q	3	C	16	G	1.13	trans	2
9226	BE4-SsAPOBEC3B R54Q	3	T	15	C	1.19	trans	2
9227	BE4-SsAPOBEC3B R54Q	3	C	12	G	0.25	trans	2
9228	BE4-SsAPOBEC3B R54Q	3	T	11	C	0.18	trans	2
9229	BE4-SsAPOBEC3B R54Q	3	A	9	T	0.44	trans	2
9230	BE4-SsAPOBEC3B R54Q	3	C	7	A	1.51	trans	2
9231	BE4-SsAPOBEC3B R54Q	3	T	6	C	2.36	trans	2
9232	BE4-SsAPOBEC3B R54Q	3	G	2	A	0.24	trans	2
9233	BE4-PpAPOBEC1	3	C	22	G	0.01	trans	2
9234	BE4-PpAPOBEC1	3	T	21	C	0.01	trans	2
9235	BE4-PpAPOBEC1	3	C	19	T	0.05	trans	2
9236	BE4-PpAPOBEC1	3	G	18	C	0	trans	2
9237	BE4-PpAPOBEC1	3	C	16	G	1.14	trans	2
9238	BE4-PpAPOBEC1	3	T	15	C	7.23	trans	2
9239	BE4-PpAPOBEC1	3	C	12	G	3.35	trans	2
9240	BE4-PpAPOBEC1	3	T	11	C	7.75	trans	2
9241	BE4-PpAPOBEC1	3	A	9	T	6.07	trans	2
9242	BE4-PpAPOBEC1	3	C	7	A	5.07	trans	2
9243	BE4-PpAPOBEC1	3	T	6	C	13.84	trans	2
9244	BE4-PpAPOBEC1	3	G	2	A	0.01	trans	2
9365	BE4-rAPOBEC1	3	C	22	G	0.04	cis	2
9366	BE4-rAPOBEC1	3	T	21	C	0.04	cis	2
9367	BE4-rAPOBEC1	3	C	19	T	0.02	cis	2
9368	BE4-rAPOBEC1	3	G	18	C	0.01	cis	2
9369	BE4-rAPOBEC1	3	C	16	G	0.38	cis	2
9370	BE4-rAPOBEC1	3	T	15	C	2.77	cis	2
9371	BE4-rAPOBEC1	3	C	12	G	6.01	cis	2
9372	BE4-rAPOBEC1	3	T	11	C	18.14	cis	2
9373	BE4-rAPOBEC1	3	A	9	T	22.55	cis	2
9374	BE4-rAPOBEC1	3	C	7	A	51.81	cis	2
9375	BE4-rAPOBEC1	3	T	6	C	49.1	cis	2
9376	BE4-rAPOBEC1	3	G	2	A	0.06	cis	2
9533	BE4-PpAPOBEC1-H122A	3	C	22	G	0.03	cis	2
9534	BE4-PpAPOBEC1-H122A	3	T	21	C	0.02	cis	2
9535	BE4-PpAPOBEC1-H122A	3	C	19	T	0.01	cis	2
9536	BE4-PpAPOBEC1-H122A	3	G	18	C	0.16	cis	2
9537	BE4-PpAPOBEC1-H122A	3	C	16	G	0.09	cis	2
9538	BE4-PpAPOBEC1-H122A	3	T	15	C	0.27	cis	2
9539	BE4-PpAPOBEC1-H122A	3	C	12	G	0.87	cis	2
9540	BE4-PpAPOBEC1-H122A	3	T	11	C	1.16	cis	2
9541	BE4-PpAPOBEC1-H122A	3	A	9	T	10.07	cis	2
9542	BE4-PpAPOBEC1-H122A	3	C	7	A	35.36	cis	2
9543	BE4-PpAPOBEC1-H122A	3	T	6	C	44.52	cis	2
9544	BE4-PpAPOBEC1-H122A	3	G	2	A	1.8	cis	2
9557	BE4-PpAPOBEC1-R33A	3	C	22	G	0.01	cis	2
9558	BE4-PpAPOBEC1-R33A	3	T	21	C	0.02	cis	2
9559	BE4-PpAPOBEC1-R33A	3	C	19	T	0.01	cis	2
9560	BE4-PpAPOBEC1-R33A	3	G	18	C	0.01	cis	2
9561	BE4-PpAPOBEC1-R33A	3	C	16	G	0.07	cis	2
9562	BE4-PpAPOBEC1-R33A	3	T	15	C	0.55	cis	2
9563	BE4-PpAPOBEC1-R33A	3	C	12	G	0.81	cis	2
9564	BE4-PpAPOBEC1-R33A	3	T	11	C	5.04	cis	2
9565	BE4-PpAPOBEC1-R33A	3	A	9	T	11.78	cis	2
9566	BE4-PpAPOBEC1-R33A	3	C	7	A	53.55	cis	2
9567	BE4-PpAPOBEC1-R33A	3	T	6	C	51.79	cis	2
9568	BE4-PpAPOBEC1-R33A	3	G	2	A	0.03	cis	2
9629	BE4-RrA3F	3	C	22	G	0.01	cis	2
9630	BE4-RrA3F	3	T	21	C	0.03	cis	2
9631	BE4-RrA3F	3	C	19	T	0.04	cis	2
9632	BE4-RrA3F	3	G	18	C	0.01	cis	2
9633	BE4-RrA3F	3	C	16	G	0.22	cis	2
9634	BE4-RrA3F	3	T	15	C	0.42	cis	2
9635	BE4-RrA3F	3	C	12	G	2.01	cis	2
9636	BE4-RrA3F	3	T	11	C	6.29	cis	2
9637	BE4-RrA3F	3	A	9	T	16.33	cis	2
9638	BE4-RrA3F	3	C	7	A	61.45	cis	2
9639	BE4-RrA3F	3	T	6	C	58.21	cis	2
9640	BE4-RrA3F	3	G	2	A	0.49	cis	2
9653	BE4-AmAPOBEC1	3	C	22	G	0.01	cis	2
9654	BE4-AmAPOBEC1	3	T	21	C	0	cis	2
9655	BE4-AmAPOBEC1	3	C	19	T	0.04	cis	2
9656	BE4-AmAPOBEC1	3	G	18	C	0	cis	2
9657	BE4-AmAPOBEC1	3	C	16	G	0.2	cis	2
9658	BE4-AmAPOBEC1	3	T	15	C	0.55	cis	2
9659	BE4-AmAPOBEC1	3	C	12	G	9.57	cis	2
9660	BE4-AmAPOBEC1	3	T	11	C	7.27	cis	2
9661	BE4-AmAPOBEC1	3	A	9	T	27.18	cis	2
9662	BE4-AmAPOBEC1	3	C	7	A	40.81	cis	2
9663	BE4-AmAPOBEC1	3	T	6	C	40.29	cis	2
9664	BE4-AmAPOBEC1	3	G	2	A	0.25	cis	2
9665	BE4-SsAPOBEC3B	3	C	22	G	0.05	cis	2
9666	BE4-SsAPOBEC3B	3	T	21	C	0	cis	2
9667	BE4-SsAPOBEC3B	3	C	19	T	0	cis	2
9668	BE4-SsAPOBEC3B	3	G	18	C	1.04	cis	2
9669	BE4-SsAPOBEC3B	3	C	16	G	3.14	cis	2
9670	BE4-SsAPOBEC3B	3	T	15	C	7.7	cis	2
[truncated: 2,657 more rows]
