# Supplementary material for: Cytosine base editors with minimized unguided DNA and RNA off-target events and high on-target activity
Source: Nat Commun. 2020 Apr 28;11:2052. doi: 10.1038/s41467-020-15887-5 (PMC7189382; doi:10.1038/s41467-020-15887-5)
Supplement: Supplementary file 3 — Source Data [file 41467_2020_15887_MOESM3_ESM.zip › figure_source_data/source data_Fig5.xlsx]

## Sheet: Fig5a
	1	2	3	4	5	6	7	8	9	10	11	12	14	15	16	17	18	19	20	21	22	23	24	25	26	27	28	29	30	31	32	33	34
BE4-PpAPOBEC1	52.5145	31.344	80.115	21.478	47.8727	38.32	54.3545	60.2997	15.4423	58.027	80.182	53.277	56.275	34.9827	64.6993	56.7973	46.7835	50.9215	18.703	59.419	39.763	38.7417	34.385	43.2023	48.1627	57.5937	35.0947	22.596	33.868	45.948	43.5783	38.1987	23.737
BE4-PpAPOBEC1 H122A	41.0233	15.3487	78.361	4.63267	8.88633	46.942	48.497	33.6923	6.50633	60.059	73.765	34.1387	45.2645	16.1647	38.0503	56.212	18.7227	47.7363	5.67267	59.962	41.0657	23.8127	19.306	18.6553	29.1403	46.544	4.60267	41.3547	13.34	9.177	49.151	3.65	0.802667
BE4-PpAPOBEC1 R33A	49.4057	6.055	71.7727	6.59067	12.3293	17.634	46.4453	53.3087	11.5437	32.395	38.449	51.245	51.029	16.528	56.79	49.361	27.9547	55.7217	12.2487	57.202	22.9047	32.785	27.457	27.6733	45.118	51.0407	7.88867	6.071	5.89433	22.3203	52.734	8.11667	3.577
BE4-RrA3F	63.0583	18.7507	76.8377	17.6027	12.755	58.714	54.153	59.1963	20.021	57.1253	14.015	51.7407	57.836	31.114	65.0933	60.848	36.9953	55.6487	23.9493	66.0453	49.4853	43.004	37.634	37.782	38.571	53.9783	41.7967	43.495	28.216	32.3437	46.8217	10.505	2.25067
BE4-RrA3F F130L	49.311	31.2637	72.906	11.6133	19.3563	60.482	49.108	57.6853	11.1083	59.8427	46.9915	45.9997	41.268	31.9973	61.183	62.4495	50.7513	51.408	14.9157	57.156	47.3153	29.6843	23.6045	36.2723	42.2513	47.3803	12.522	34.9517	42.7073	30.8103	49.7865	31.0377	5.90233
BE4-AmAPOBEC1	35.2543	16.1927	78.0327	12.4627	5.928	30.138	37.634	56.4767	13.1543	44.042	36.104	27.9127	32.719	28.0253	40.404	19.657	24.4507	45.1763	6.82733	55.2743	44.9863	28.3053	21.7395	27.0977	26.0527	34.067	19.1827	34.393	16.11	13.5917	40.4025	15.0583	16.1303
BE4-SsAPOBEC3B	36.9433	26.5993	65.9393	15.9263	28.3483	58.2325	44.019	57.5027	5.84433	62.239	68.216	38.5987	36.5777	19.8257	48.708	63.927	46.6983	42.6447	7.072	55.124	41.1103	20.984	13.4885	34.4727	22.2133	35.4903	19.3	26.5245	43.598	18.7633	41.005	19.8873	7.25633
BE4-SsAPOBEC3B R54Q	49.0847	21.3367	65.853	14.752	20.369	56.339	44.385	59.499	5.96833	47.9213	62.8035	40.725	42.9823	9.871	56.8445	60.122	18.6163	48.6927	4.30733	53.2617	44.017	26.373	10.8075	21.2283	21.1147	39.429	9.03033	45.2705	37.134	22.6633	51.15	3.24667	0.735667
BE4-rAPOBEC1	57.2153	35.6147	78.3737	21.6867	54.3077	47.3325	53.2003	61.2173	19.3247	46.1977	80.328	57.9117	49.7085	36.972	63.6247	59.929	51.0267	55.24	20.2273	59.5523	45.9117	40.278	34.535	41.0193	36.1817	54.6173	41.9117	12.7477	41.144	51.5133	51.092	47.107	28.6713
BE4-rAPOBEC1 YE1	35.5883	5.41467	67.537	4.218	8.321	12.769	12.788	23.2807	4.681	6.664	16.916	24.207	42.793	9.32467	44.1333	20.878	13.3087	45.8807	5.02633	47.104	12.398	20.9583	20.9365	11.3437	19.44	37.8907	5.939	4.3255	5.827	5.80867	31.4477	3.37867	0.25
BE4-rAPOBEC1 R33A	48.494	4.323	72.2455	2.35733	4.65567	8.349	41.4975	42.9483	7.77233	3.40633	35.182	33.378	53.236	12.9663	35.2327	33.4455	5.72267	55.846	7.123	55.6917	12.0243	33.296	30.0755	9.33833	7.847	23.9963	5.03767	0.9465	3.9	16.7957	40.3075	4.14967	1.345
BE4-rAPOBEC1 R33A K34A	20.432	0.396	59.733	0.253	0.966667	0.817	11.8697	10.08	1.53533	0.352667	3.079	11.2207	19.356	1.437	4.16167	6.8075	0.399333	24.6263	0.856667	10.1277	1.31067	20.905	9.825	0.72	0.476	2.21233	0.268667	0.145667	0.24	2.11333	8.62033	0.265	0.158

## Sheet: Fig5b
	FANCF	RNF2	HEK2	HEK3	HEK4	EMX1
BE4-PpAPOBEC1	51.892	62.095	61.4217	57.035	67.959	59.0173
BE4-PpAPOBEC1 H122A	44.8217	52.282	56.913	54.313	57.1203	53.4757
BE4-PpAPOBEC1 R33A	53.0017	61.05	60.5873	34.3283	67.3027	55.9907
BE4-RrA3F	58.6363	57.6727	52.0243	62.571	57.435	63.533
BE4-RrA3F F130L	49.901	61.013	65.128	72.3143	65.7013	54.003
BE4-AmAPOBEC1	44.2897	47.636	47.88	50.912	50.1703	54.9033
BE4-SsAPOBEC3B	43.003	61.043	61.3537	65.0077	70.401	53.395
BE4-SsAPOBEC3B R54Q	48.6617	41.5407	56.0673	55.322	57.981	55.8273
BE4-rAPOBEC1	51.9727	61.8093	63.5717	72.23	68.4377	60.082
BE4-rAPOBEC1 YE1	42.8593	53.397	39.606	27.245	44.522	54.329
BE4-rAPOBEC1 R33A	52.3065	58.0543	57.63	21.4393	56.6877	59.4517
BE4-rAPOBEC1 R33A K34A	42.77	54.2697	9.70567	1.198	6.36333	51.1187
