# Supplementary material for: Cytosine base editors with minimized unguided DNA and RNA off-target events and high on-target activity
Source: Nat Commun. 2020 Apr 28;11:2052. doi: 10.1038/s41467-020-15887-5 (PMC7189382; doi:10.1038/s41467-020-15887-5)
Supplement: Supplementary file 3 — Source Data [file 41467_2020_15887_MOESM3_ESM.zip › figure_source_data/source data_Fig4.xlsx]

## Sheet: Fig4a
	odds_ratio
BE4-rAPOBEC1	1.44072	1.22546	3.11124	2.12982	4.52539
BE4-PpAPOBEC1	2.22346	2.42362	2.90547	2.08149
BE4-PpAPOBEC1 H122A	0.983501	1.11336	3.5839	1.12398	1.1741
BE4-AmAPOBEC1	1.05175	1.01744	1.13314	1.4753	0.951298
BE4-SsAPOBEC3B	1.04616	1.13803	1.0898	1.07898
BE4-RrA3F F130L	1.50505	1.28297	1.36864	1.41915	1.59897
Cas9	1.12121	1.09654	1.0828	1.03384	1.10455
NC		1	1.16916	1.03616

## Sheet: Fig4b
	odds_ratio
BE4-rAPOBEC1	1.47416	1.79682	2.28446	2.35702	1.65115	1.14257	1.52553	2.05219
BE4-PpAPOBEC1	1.20817	1.68657	1.39895	1.40036	1.55653
BE4-PpAPOBEC1 H122A	1.2947	0.986754	0.972808	0.979048	1.22849
BE4-AmAPOBEC1	0.919439	1.09112	1.05654	0.879223	0.932012
BE4-SsAPOBEC3B	1.1787	1.06636	0.8928	1.23256	0.952911
BE4-SsAPOBEC3B R54Q	0.939127	1.09597	0.907757	1.30105	0.941305
BE4-RrA3F	0.880238	1.21528	1.18538	1.01386	1.02154
BE4-RrA3F F130L	1.01506	1.15445	1.05327	1.05675	1.01808
NC	0.961212	1.01081	0.906748	1

## Sheet: Fig4c
	mean % C to T (in trans assay)	mean odds_ratio
		mean	s.d.
BE4-rAPOBEC1	11.823	1.78549	0.3716
BE4-PpAPOBEC1	5.20945	1.45011	0.147686
BE4-PpAPOBEC1 H122A	0.263025	1.09236	0.127644
BE4-RrA3F	5.2967	1.06326	0.112324
BE4-RrA3F F130L	3.31765	1.05952	0.0461022
BE4-SsAPOBEC3B	1.79221	1.06467	0.117773
BE4-SsAPOBEC3B R54Q	0.604125	1.03704	0.134559
BE4-AmAPOBEC1	0.793825	0.975667	0.0755407

## Sheet: Fig4d
min	nCas9-2XUGI		BE4-rAPOBEC1		BE4-PpAPOBEC1 H122A		BE4-PpAPOBEC1 R33A		BE4-RrA3F		BE4-AmAPOBEC1		BE4-SsAPOBEC3B		BE4-RrA3F F130L		BE4-SsAPOBEC3B R54Q
5	0.07	0.078	0.6275	0.5195	0.072	0.0515	0.0565	0.038	0.052	0.0645	0.0795	0.0645	0.078	0.075	0.0605	0.068	0.0435	0.0935
30	0.0815	0.084	1.4915	1.084	0.09	0.077	0.108	0.07	0.062	0.077	0.0405	0.0775	0.0875	0.0985	0.091	0.0745	0.083	0.098
60	0.0795	0.0805	2.3915	1.9555	0.155	0.1275	0.1235	0.115	0.098	0.0985	0.083	0.067	0.1015	0.1185	0.1165	0.0775	0.0935	0.0915
120	0.096	0.087	2.764	2.2415	0.158	0.1535	0.148	0.1385	0.0895	0.0715	0.1045	0.088	0.14	0.1435	0.114	0.083	0.137	0.086
240	0.0755	0.102	3.3155	2.74	0.2185	0.1555	0.19	0.1505	0.1275	0.101	0.0985	0.103	0.157	0.1445	0.17	0.1245	0.1465	0.0795
360	0.0945	0.11	3.524	3.07	0.2255	0.2005	0.1855	0.15	0.092	0.0855	0.0895	0.0985	0.188	0.1955	0.17	0.108	0.1495	0.0895
480	0.103	0.1065	4.4595	3.966	0.455	0.3155	0.3485	0.3185	0.107	0.1095	0.0955	0.1015	0.2315	0.2375	0.292	0.1505	0.2155	0.134
600	0.126	0.122	4.563	4.043	0.4825	0.351	0.3665	0.3145	0.1235	0.1155	0.104	0.1295	0.2415	0.2615	0.3335	0.1525	0.2465	0.157
720	0.119	0.153	4.808	4.3025	0.528	0.3725	0.4185	0.354	0.1605	0.128	0.1105	0.1025	0.26	0.2395	0.312	0.208	0.258	0.137
960	0.1385	0.17	4.9675	4.4185	0.503	0.4265	0.425	0.33	0.154	0.144	0.1115	0.0775	0.232	0.321	0.3655	0.1815	0.334	0.1745
