# Supplementary material for: Cytosine base editors with minimized unguided DNA and RNA off-target events and high on-target activity
Source: Nat Commun. 2020 Apr 28;11:2052. doi: 10.1038/s41467-020-15887-5 (PMC7189382; doi:10.1038/s41467-020-15887-5)
Supplement: Supplementary file 3 — Source Data [file 41467_2020_15887_MOESM3_ESM.zip › figure_source_data/soucre data_Supp_Fig8.xlsx]

## Sheet: soucre data_Supp_Fig8
	Editor name	Target Site	max_C_to_T_rate	replicate	cis_trans
2	BE4-rAPOBEC1	1	27.052	1	trans
16	BE4-PpAPOBEC1-H122A	1	0.316	1	trans
18	BE4-PpAPOBEC1-R33A	1	1.493	1	trans
24	BE4-RrA3F	1	5.408	1	trans
26	BE4-AmAPOBEC1	1	1.254	1	trans
27	BE4-SsAPOBEC3B	1	1.096	1	trans
29	BE4-RrA3F F130L	1	2.235	1	trans
34	BE4-SsAPOBEC3B R54Q	1	2.419	1	trans
35	BE4-PpAPOBEC1	1	10.357	1	trans
46	BE4-rAPOBEC1	1	49.848	1	cis
60	BE4-PpAPOBEC1-H122A	1	37.57	1	cis
62	BE4-PpAPOBEC1-R33A	1	54.588	1	cis
68	BE4-RrA3F	1	64.969	1	cis
70	BE4-AmAPOBEC1	1	40.484	1	cis
71	BE4-SsAPOBEC3B	1	45.35	1	cis
73	BE4-RrA3F F130L	1	48.451	1	cis
78	BE4-SsAPOBEC3B R54Q	1	50.059	1	cis
79	BE4-PpAPOBEC1	1	55.499	1	cis
90	BE4-rAPOBEC1	2	25.893	1	trans
104	BE4-PpAPOBEC1-H122A	2	0.65	1	trans
106	BE4-PpAPOBEC1-R33A	2	2.095	1	trans
112	BE4-RrA3F	2	10.592	1	trans
114	BE4-AmAPOBEC1	2	0.683	1	trans
115	BE4-SsAPOBEC3B	2	3.564	1	trans
117	BE4-RrA3F F130L	2	4.439	1	trans
122	BE4-SsAPOBEC3B R54Q	2	0.299	1	trans
123	BE4-PpAPOBEC1	2	13.828	1	trans
134	BE4-rAPOBEC1	2	26.539	1	cis
148	BE4-PpAPOBEC1-H122A	2	18.666	1	cis
150	BE4-PpAPOBEC1-R33A	2	8.819	1	cis
156	BE4-RrA3F	2	16.176	1	cis
158	BE4-AmAPOBEC1	2	14.792	1	cis
159	BE4-SsAPOBEC3B	2	28.585	1	cis
161	BE4-RrA3F F130L	2	31.577	1	cis
166	BE4-SsAPOBEC3B R54Q	2	24.465	1	cis
167	BE4-PpAPOBEC1	2	31.656	1	cis
178	BE4-RrA3F	3	15.957	1	trans
180	BE4-AmAPOBEC1	3	1.891	1	trans
181	BE4-RrA3F F130L	3	7.851	1	trans
186	BE4-SsAPOBEC3B R54Q	3	2.387	1	trans
187	BE4-PpAPOBEC1	3	11.296	1	trans
198	BE4-rAPOBEC1	3	70.188	1	cis
212	BE4-PpAPOBEC1-H122A	3	54.104	1	cis
214	BE4-PpAPOBEC1-R33A	3	67.418	1	cis
220	BE4-RrA3F	3	74.423	1	cis
222	BE4-AmAPOBEC1	3	61.707	1	cis
223	BE4-SsAPOBEC3B	3	62.225	1	cis
225	BE4-RrA3F F130L	3	71.768	1	cis
230	BE4-SsAPOBEC3B R54Q	3	53.046	1	cis
231	BE4-PpAPOBEC1	3	63.371	1	cis
242	BE4-rAPOBEC1	4	16.507	1	trans
256	BE4-PpAPOBEC1-H122A	4	0.113	1	trans
258	BE4-PpAPOBEC1-R33A	4	0.615	1	trans
264	BE4-RrA3F	4	10.858	1	trans
266	BE4-AmAPOBEC1	4	1.907	1	trans
267	BE4-SsAPOBEC3B	4	5.793	1	trans
269	BE4-RrA3F F130L	4	3.862	1	trans
274	BE4-SsAPOBEC3B R54Q	4	0.577	1	trans
275	BE4-PpAPOBEC1	4	5.589	1	trans
286	BE4-rAPOBEC1	4	8.474	1	cis
300	BE4-PpAPOBEC1-H122A	4	2.046	1	cis
302	BE4-PpAPOBEC1-R33A	4	3.482	1	cis
308	BE4-RrA3F	4	9.087	1	cis
310	BE4-AmAPOBEC1	4	7.653	1	cis
311	BE4-SsAPOBEC3B	4	6.679	1	cis
313	BE4-RrA3F F130L	4	5.845	1	cis
318	BE4-SsAPOBEC3B R54Q	4	5.359	1	cis
319	BE4-PpAPOBEC1	4	17.993	1	cis
330	BE4-rAPOBEC1	5	0.045	1	trans
344	BE4-PpAPOBEC1-H122A	5	0.028	1	trans
346	BE4-PpAPOBEC1-R33A	5	0.036	1	trans
352	BE4-RrA3F	5	0.032	1	trans
354	BE4-AmAPOBEC1	5	0.022	1	trans
355	BE4-SsAPOBEC3B	5	0.027	1	trans
357	BE4-RrA3F F130L	5	0.041	1	trans
362	BE4-SsAPOBEC3B R54Q	5	0.054	1	trans
363	BE4-PpAPOBEC1	5	0.068	1	trans
374	BE4-rAPOBEC1	5	22.458	1	cis
388	BE4-PpAPOBEC1-H122A	5	2.995	1	cis
390	BE4-PpAPOBEC1-R33A	5	4.474	1	cis
396	BE4-RrA3F	5	8.281	1	cis
398	BE4-AmAPOBEC1	5	2.824	1	cis
399	BE4-SsAPOBEC3B	5	10.176	1	cis
401	BE4-RrA3F F130L	5	6.647	1	cis
406	BE4-SsAPOBEC3B R54Q	5	7.331	1	cis
407	BE4-PpAPOBEC1	5	24.075	1	cis
418	BE4-rAPOBEC1	6	9.445	1	trans
430	BE4-PpAPOBEC1-H122A	6	0.204	1	trans
432	BE4-PpAPOBEC1-R33A	6	0.697	1	trans
438	BE4-RrA3F	6	6.315	1	trans
440	BE4-AmAPOBEC1	6	1.662	1	trans
441	BE4-SsAPOBEC3B	6	0.468	1	trans
443	BE4-RrA3F F130L	6	3.324	1	trans
448	BE4-SsAPOBEC3B R54Q	6	0.155	1	trans
449	BE4-PpAPOBEC1	6	4.688	1	trans
460	BE4-rAPOBEC1	6	41.359	1	cis
474	BE4-PpAPOBEC1-H122A	6	47.642	1	cis
481	BE4-RrA3F	6	60.615	1	cis
483	BE4-SsAPOBEC3B	6	53.736	1	cis
485	BE4-RrA3F F130L	6	56.371	1	cis
489	BE4-SsAPOBEC3B R54Q	6	56.107	1	cis
490	BE4-PpAPOBEC1	6	34.155	1	cis
499	BE4-rAPOBEC1	7	23.127	1	trans
513	BE4-PpAPOBEC1-H122A	7	0.26	1	trans
515	BE4-PpAPOBEC1-R33A	7	2.371	1	trans
521	BE4-RrA3F	7	6.355	1	trans
523	BE4-AmAPOBEC1	7	0.838	1	trans
524	BE4-SsAPOBEC3B	7	0.682	1	trans
526	BE4-RrA3F F130L	7	6.409	1	trans
531	BE4-SsAPOBEC3B R54Q	7	0.56	1	trans
532	BE4-PpAPOBEC1	7	9.951	1	trans
543	BE4-rAPOBEC1	7	41.867	1	cis
557	BE4-PpAPOBEC1-H122A	7	36.731	1	cis
559	BE4-PpAPOBEC1-R33A	7	41.883	1	cis
565	BE4-RrA3F	7	49.199	1	cis
567	BE4-AmAPOBEC1	7	29.303	1	cis
568	BE4-SsAPOBEC3B	7	36.285	1	cis
570	BE4-RrA3F F130L	7	44.306	1	cis
575	BE4-SsAPOBEC3B R54Q	7	40.772	1	cis
576	BE4-PpAPOBEC1	7	42.861	1	cis
587	BE4-rAPOBEC1	8	5.708	1	trans
601	BE4-PpAPOBEC1-H122A	8	0.213	1	trans
603	BE4-PpAPOBEC1-R33A	8	0.318	1	trans
609	BE4-RrA3F	8	4.336	1	trans
611	BE4-AmAPOBEC1	8	0.325	1	trans
612	BE4-SsAPOBEC3B	8	1.115	1	trans
614	BE4-RrA3F F130L	8	2.267	1	trans
619	BE4-SsAPOBEC3B R54Q	8	0.365	1	trans
620	BE4-PpAPOBEC1	8	2.497	1	trans
631	BE4-rAPOBEC1	8	43.861	1	cis
645	BE4-PpAPOBEC1-H122A	8	26.577	1	cis
647	BE4-PpAPOBEC1-R33A	8	47.346	1	cis
653	BE4-RrA3F	8	48.826	1	cis
655	BE4-AmAPOBEC1	8	40.397	1	cis
656	BE4-SsAPOBEC3B	8	44.282	1	cis
658	BE4-RrA3F F130L	8	51.627	1	cis
663	BE4-SsAPOBEC3B R54Q	8	54.299	1	cis
664	BE4-PpAPOBEC1	8	50.702	1	cis
675	BE4-rAPOBEC1	9	0.475	1	trans
689	BE4-PpAPOBEC1-H122A	9	0.03	1	trans
691	BE4-PpAPOBEC1-R33A	9	0.04	1	trans
697	BE4-RrA3F	9	0.09	1	trans
699	BE4-AmAPOBEC1	9	0.033	1	trans
700	BE4-SsAPOBEC3B	9	0.515	1	trans
702	BE4-RrA3F F130L	9	0.046	1	trans
707	BE4-SsAPOBEC3B R54Q	9	0.129	1	trans
708	BE4-PpAPOBEC1	9	0.339	1	trans
719	BE4-rAPOBEC1	9	7.69	1	cis
733	BE4-PpAPOBEC1-H122A	9	2.975	1	cis
735	BE4-PpAPOBEC1-R33A	9	5.308	1	cis
741	BE4-RrA3F	9	6.75	1	cis
743	BE4-AmAPOBEC1	9	4.596	1	cis
744	BE4-SsAPOBEC3B	9	2.198	1	cis
746	BE4-RrA3F F130L	9	3.624	1	cis
751	BE4-SsAPOBEC3B R54Q	9	3.092	1	cis
752	BE4-PpAPOBEC1	9	5.829	1	cis
763	BE4-rAPOBEC1	10	0.267	1	trans
777	BE4-PpAPOBEC1-H122A	10	0.419	1	trans
779	BE4-PpAPOBEC1-R33A	10	0.233	1	trans
785	BE4-RrA3F	10	0.921	1	trans
787	BE4-AmAPOBEC1	10	0.087	1	trans
788	BE4-SsAPOBEC3B	10	0.227	1	trans
790	BE4-RrA3F F130L	10	0.655	1	trans
795	BE4-SsAPOBEC3B R54Q	10	0.763	1	trans
796	BE4-PpAPOBEC1	10	0.409	1	trans
807	BE4-rAPOBEC1	10	26.603	1	cis
821	BE4-PpAPOBEC1-H122A	10	47.771	1	cis
823	BE4-PpAPOBEC1-R33A	10	19.654	1	cis
829	BE4-RrA3F	10	46.991	1	cis
831	BE4-AmAPOBEC1	10	29.088	1	cis
832	BE4-SsAPOBEC3B	10	46.526	1	cis
834	BE4-RrA3F F130L	10	53.424	1	cis
839	BE4-SsAPOBEC3B R54Q	10	45.722	1	cis
840	BE4-PpAPOBEC1	10	44.835	1	cis
851	BE4-rAPOBEC1	1	22.45	2	trans
865	BE4-PpAPOBEC1-H122A	1	0.355	2	trans
867	BE4-PpAPOBEC1-R33A	1	0.788	2	trans
873	BE4-RrA3F	1	2.265	2	trans
875	BE4-AmAPOBEC1	1	0.369	2	trans
876	BE4-SsAPOBEC3B	1	0.334	2	trans
878	BE4-RrA3F F130L	1	0.904	2	trans
883	BE4-SsAPOBEC3B R54Q	1	0.647	2	trans
884	BE4-PpAPOBEC1	1	6.038	2	trans
894	BE4-rAPOBEC1	1	34.93	2	cis
908	BE4-PpAPOBEC1-H122A	1	24.491	2	cis
910	BE4-PpAPOBEC1-R33A	1	32.167	2	cis
916	BE4-RrA3F	1	41.521	2	cis
918	BE4-AmAPOBEC1	1	26.192	2	cis
919	BE4-SsAPOBEC3B	1	20.851	2	cis
921	BE4-RrA3F F130L	1	39.185	2	cis
926	BE4-SsAPOBEC3B R54Q	1	29.785	2	cis
927	BE4-PpAPOBEC1	1	39.892	2	cis
938	BE4-rAPOBEC1	2	18.536	2	trans
952	BE4-PpAPOBEC1-H122A	2	0.333	2	trans
954	BE4-PpAPOBEC1-R33A	2	1.144	2	trans
960	BE4-RrA3F	2	4.429	2	trans
962	BE4-AmAPOBEC1	2	0.353	2	trans
963	BE4-SsAPOBEC3B	2	1.745	2	trans
965	BE4-RrA3F F130L	2	2.258	2	trans
970	BE4-SsAPOBEC3B R54Q	2	0.182	2	trans
971	BE4-PpAPOBEC1	2	8.921	2	trans
982	BE4-rAPOBEC1	2	16.812	2	cis
996	BE4-PpAPOBEC1-H122A	2	5.977	2	cis
998	BE4-PpAPOBEC1-R33A	2	2.928	2	cis
1004	BE4-RrA3F	2	10.424	2	cis
1006	BE4-AmAPOBEC1	2	5.758	2	cis
1007	BE4-SsAPOBEC3B	2	14.23	2	cis
1009	BE4-RrA3F F130L	2	15.236	2	cis
1014	BE4-SsAPOBEC3B R54Q	2	9.119	2	cis
1015	BE4-PpAPOBEC1	2	18.194	2	cis
1026	BE4-RrA3F	3	15.32	2	trans
1028	BE4-AmAPOBEC1	3	1.894	2	trans
1029	BE4-SsAPOBEC3B	3	7.926	1	trans
1031	BE4-RrA3F F130L	3	11.975	2	trans
1036	BE4-SsAPOBEC3B R54Q	3	2.363	2	trans
1037	BE4-PpAPOBEC1	3	13.837	2	trans
1048	BE4-rAPOBEC1	3	51.81	2	cis
1062	BE4-PpAPOBEC1-H122A	3	44.52	2	cis
1064	BE4-PpAPOBEC1-R33A	3	53.551	2	cis
1070	BE4-RrA3F	3	61.45	2	cis
1072	BE4-AmAPOBEC1	3	40.813	2	cis
1073	BE4-SsAPOBEC3B	3	47.739	2	cis
1079	BE4-SsAPOBEC3B R54Q	3	31.976	2	cis
1080	BE4-PpAPOBEC1	3	55.925	2	cis
1090	BE4-rAPOBEC1	4	17.624	2	trans
1104	BE4-PpAPOBEC1-H122A	4	0.159	2	trans
1106	BE4-PpAPOBEC1-R33A	4	0.619	2	trans
1110	BE4-RrA3F	4	4.057	2	trans
1112	BE4-AmAPOBEC1	4	0.937	2	trans
1113	BE4-SsAPOBEC3B	4	3.572	2	trans
1115	BE4-RrA3F F130L	4	3.227	2	trans
1120	BE4-SsAPOBEC3B R54Q	4	0.245	2	trans
1121	BE4-PpAPOBEC1	4	3.737	2	trans
1132	BE4-rAPOBEC1	4	8.168	2	cis
1146	BE4-PpAPOBEC1-H122A	4	1.768	2	cis
1148	BE4-PpAPOBEC1-R33A	4	2.887	2	cis
1154	BE4-RrA3F	4	7.627	2	cis
1156	BE4-AmAPOBEC1	4	3.887	2	cis
1157	BE4-SsAPOBEC3B	4	5.914	2	cis
1159	BE4-RrA3F F130L	4	3.31	2	cis
1164	BE4-SsAPOBEC3B R54Q	4	3.82	2	cis
1165	BE4-PpAPOBEC1	4	9.639	2	cis
1176	BE4-rAPOBEC1	5	0.067	2	trans
1190	BE4-PpAPOBEC1-H122A	5	0.057	2	trans
1192	BE4-PpAPOBEC1-R33A	5	0.025	2	trans
1198	BE4-RrA3F	5	0.038	2	trans
1200	BE4-AmAPOBEC1	5	0.059	2	trans
1201	BE4-SsAPOBEC3B	5	0.038	2	trans
1203	BE4-RrA3F F130L	5	0.041	2	trans
1208	BE4-SsAPOBEC3B R54Q	5	0.043	2	trans
1209	BE4-PpAPOBEC1	5	0.048	2	trans
1220	BE4-rAPOBEC1	5	25.812	2	cis
1234	BE4-PpAPOBEC1-H122A	5	2.367	2	cis
1236	BE4-PpAPOBEC1-R33A	5	3.298	2	cis
1242	BE4-RrA3F	5	7.35	2	cis
1244	BE4-AmAPOBEC1	5	1.796	2	cis
1245	BE4-SsAPOBEC3B	5	6.001	2	cis
1247	BE4-RrA3F F130L	5	6.956	2	cis
1252	BE4-SsAPOBEC3B R54Q	5	3.751	2	cis
1253	BE4-PpAPOBEC1	5	23.142	2	cis
1264	BE4-rAPOBEC1	6	8.507	2	trans
1278	BE4-PpAPOBEC1-H122A	6	0.141	2	trans
1280	BE4-PpAPOBEC1-R33A	6	0.544	2	trans
1286	BE4-RrA3F	6	4.232	2	trans
1288	BE4-AmAPOBEC1	6	0.714	2	trans
1289	BE4-SsAPOBEC3B	6	0.121	2	trans
1291	BE4-RrA3F F130L	6	1.737	2	trans
1296	BE4-SsAPOBEC3B R54Q	6	0.103	2	trans
1297	BE4-PpAPOBEC1	6	1.788	2	trans
1308	BE4-rAPOBEC1	6	36.704	2	cis
1322	BE4-PpAPOBEC1-H122A	6	38.036	2	cis
1324	BE4-PpAPOBEC1-R33A	6	13.551	1	cis
1330	BE4-RrA3F	6	53.286	2	cis
1332	BE4-AmAPOBEC1	6	20.285	1	cis
1333	BE4-SsAPOBEC3B	6	43.457	2	cis
1335	BE4-RrA3F F130L	6	46.039	2	cis
1340	BE4-SsAPOBEC3B R54Q	6	44.979	2	cis
1341	BE4-PpAPOBEC1	6	22.564	2	cis
1352	BE4-rAPOBEC1	7	25.532	2	trans
1366	BE4-PpAPOBEC1-H122A	7	0.176	2	trans
1368	BE4-PpAPOBEC1-R33A	7	2.348	2	trans
1374	BE4-RrA3F	7	6.58	2	trans
1376	BE4-AmAPOBEC1	7	0.834	2	trans
1377	BE4-SsAPOBEC3B	7	0.504	2	trans
1379	BE4-RrA3F F130L	7	6.644	2	trans
1384	BE4-SsAPOBEC3B R54Q	7	0.407	2	trans
1385	BE4-PpAPOBEC1	7	7.098	2	trans
1396	BE4-rAPOBEC1	7	40.162	2	cis
1410	BE4-PpAPOBEC1-H122A	7	37.429	2	cis
1412	BE4-PpAPOBEC1-R33A	7	45.178	2	cis
1418	BE4-RrA3F	7	50.924	2	cis
1420	BE4-AmAPOBEC1	7	30.56	2	cis
1421	BE4-SsAPOBEC3B	7	35.678	2	cis
1423	BE4-RrA3F F130L	7	47.215	2	cis
1428	BE4-SsAPOBEC3B R54Q	7	38.582	2	cis
1429	BE4-PpAPOBEC1	7	38.025	2	cis
1440	BE4-rAPOBEC1	8	6.159	2	trans
1454	BE4-PpAPOBEC1-H122A	8	0.295	2	trans
1456	BE4-PpAPOBEC1-R33A	8	0.355	2	trans
1462	BE4-RrA3F	8	4.423	2	trans
1464	BE4-AmAPOBEC1	8	0.45	2	trans
1465	BE4-SsAPOBEC3B	8	1.398	2	trans
1467	BE4-RrA3F F130L	8	2.233	2	trans
1472	BE4-SsAPOBEC3B R54Q	8	0.629	2	trans
1473	BE4-PpAPOBEC1	8	3.106	2	trans
1484	BE4-rAPOBEC1	8	50.364	2	cis
1498	BE4-PpAPOBEC1-H122A	8	22.467	2	cis
1500	BE4-PpAPOBEC1-R33A	8	41.395	2	cis
1506	BE4-RrA3F	8	49.323	2	cis
1508	BE4-AmAPOBEC1	8	38.948	2	cis
1509	BE4-SsAPOBEC3B	8	43.955	2	cis
1511	BE4-RrA3F F130L	8	40.366	2	cis
1516	BE4-SsAPOBEC3B R54Q	8	42.854	2	cis
1517	BE4-PpAPOBEC1	8	44.355	2	cis
1528	BE4-rAPOBEC1	9	0.586	2	trans
1542	BE4-PpAPOBEC1-H122A	9	0.029	2	trans
1544	BE4-PpAPOBEC1-R33A	9	0.037	2	trans
1550	BE4-RrA3F	9	0.127	2	trans
1552	BE4-AmAPOBEC1	9	0.037	2	trans
1553	BE4-SsAPOBEC3B	9	0.608	2	trans
1555	BE4-RrA3F F130L	9	0.031	2	trans
1560	BE4-SsAPOBEC3B R54Q	9	0.136	2	trans
1561	BE4-PpAPOBEC1	9	0.158	2	trans
1572	BE4-rAPOBEC1	9	7.605	2	cis
1586	BE4-PpAPOBEC1-H122A	9	1.65	2	cis
1588	BE4-PpAPOBEC1-R33A	9	5.564	2	cis
1594	BE4-RrA3F	9	7.581	2	cis
1596	BE4-AmAPOBEC1	9	7.185	2	cis
1597	BE4-SsAPOBEC3B	9	2.578	2	cis
1599	BE4-RrA3F F130L	9	2.891	2	cis
1604	BE4-SsAPOBEC3B R54Q	9	2.347	2	cis
1605	BE4-PpAPOBEC1	9	5.898	2	cis
1616	BE4-rAPOBEC1	10	0.134	2	trans
1630	BE4-PpAPOBEC1-H122A	10	0.47	2	trans
1632	BE4-PpAPOBEC1-R33A	10	0.257	2	trans
1638	BE4-RrA3F	10	0.712	2	trans
1640	BE4-AmAPOBEC1	10	0.077	2	trans
1641	BE4-SsAPOBEC3B	10	0.14	2	trans
1647	BE4-SsAPOBEC3B R54Q	10	0.438	2	trans
1648	BE4-PpAPOBEC1	10	0.386	2	trans
1659	BE4-rAPOBEC1	10	24.958	2	cis
1673	BE4-PpAPOBEC1-H122A	10	32.514	2	cis
1675	BE4-PpAPOBEC1-R33A	10	15.839	2	cis
1681	BE4-RrA3F	10	43.185	2	cis
1683	BE4-AmAPOBEC1	10	21.304	2	cis
1684	BE4-SsAPOBEC3B	10	41.71	2	cis
1686	BE4-RrA3F F130L	10	44.597	2	cis
1691	BE4-SsAPOBEC3B R54Q	10	41.218	2	cis
1692	BE4-PpAPOBEC1	10	35.287	2	cis
1703	BE4-rAPOBEC1	1	26.212	3	trans
1717	BE4-PpAPOBEC1-H122A	1	0.16	3	trans
1719	BE4-PpAPOBEC1-R33A	1	0.635	3	trans
1725	BE4-RrA3F	1	3.826	3	trans
1727	BE4-AmAPOBEC1	1	0.577	3	trans
1728	BE4-SsAPOBEC3B	1	0.562	3	trans
1730	BE4-RrA3F F130L	1	1.649	3	trans
1735	BE4-SsAPOBEC3B R54Q	1	0.732	3	trans
1736	BE4-PpAPOBEC1	1	6.817	3	trans
1747	BE4-rAPOBEC1	1	47.772	3	cis
1761	BE4-PpAPOBEC1-H122A	1	30.697	3	cis
1763	BE4-PpAPOBEC1-R33A	1	36.164	3	cis
1769	BE4-RrA3F	1	63.445	3	cis
1771	BE4-AmAPOBEC1	1	30.639	3	cis
1772	BE4-SsAPOBEC3B	1	24.47	3	cis
1774	BE4-RrA3F F130L	1	47.766	3	cis
1779	BE4-SsAPOBEC3B R54Q	1	37.952	3	cis
1780	BE4-PpAPOBEC1	1	46.107	3	cis
1791	BE4-rAPOBEC1	2	20.713	3	trans
1805	BE4-PpAPOBEC1-H122A	2	0.56	3	trans
1807	BE4-PpAPOBEC1-R33A	2	2.192	3	trans
1813	BE4-RrA3F	2	10.585	3	trans
1815	BE4-AmAPOBEC1	2	0.502	3	trans
1816	BE4-SsAPOBEC3B	2	2.894	3	trans
1818	BE4-RrA3F F130L	2	3.552	3	trans
1823	BE4-SsAPOBEC3B R54Q	2	0.133	3	trans
1824	BE4-PpAPOBEC1	2	13.848	3	trans
1835	BE4-rAPOBEC1	2	27.711	3	cis
1849	BE4-PpAPOBEC1-H122A	2	11.869	3	cis
1851	BE4-PpAPOBEC1-R33A	2	4.094	3	cis
1857	BE4-RrA3F	2	18.406	3	cis
1859	BE4-AmAPOBEC1	2	9.616	3	cis
1860	BE4-SsAPOBEC3B	2	21.055	3	cis
1862	BE4-RrA3F F130L	2	26.127	3	cis
1867	BE4-SsAPOBEC3B R54Q	2	11.008	3	cis
1868	BE4-PpAPOBEC1	2	25.271	3	cis
1879	BE4-RrA3F	3	28.514	3	trans
1881	BE4-AmAPOBEC1	3	5.094	3	trans
1882	BE4-SsAPOBEC3B	3	12.396	2	trans
1884	BE4-RrA3F F130L	3	21.958	3	trans
1889	BE4-SsAPOBEC3B R54Q	3	4.392	3	trans
1890	BE4-PpAPOBEC1	3	19.407	3	trans
1901	BE4-rAPOBEC1	3	74.794	3	cis
1915	BE4-PpAPOBEC1-H122A	3	67.191	3	cis
1917	BE4-PpAPOBEC1-R33A	3	69.242	3	cis
1923	BE4-RrA3F	3	79.999	3	cis
1925	BE4-AmAPOBEC1	3	71.912	3	cis
1926	BE4-SsAPOBEC3B	3	69.989	3	cis
1928	BE4-RrA3F F130L	3	73.158	2	cis
1933	BE4-SsAPOBEC3B R54Q	3	57.441	3	cis
1934	BE4-PpAPOBEC1	3	71.733	3	cis
1945	BE4-rAPOBEC1	4	20.128	3	trans
1959	BE4-PpAPOBEC1-H122A	4	0.071	3	trans
1961	BE4-PpAPOBEC1-R33A	4	1.084	3	trans
1967	BE4-RrA3F	4	9.639	3	trans
1969	BE4-AmAPOBEC1	4	2.324	3	trans
1970	BE4-SsAPOBEC3B	4	8.178	3	trans
1972	BE4-RrA3F F130L	4	4.124	3	trans
1977	BE4-SsAPOBEC3B R54Q	4	0.32	3	trans
1978	BE4-PpAPOBEC1	4	5.16	3	trans
1989	BE4-rAPOBEC1	4	14.543	3	cis
2003	BE4-PpAPOBEC1-H122A	4	2.232	3	cis
2005	BE4-PpAPOBEC1-R33A	4	5.783	3	cis
2011	BE4-RrA3F	4	13.102	3	cis
2013	BE4-AmAPOBEC1	4	9.914	3	cis
2014	BE4-SsAPOBEC3B	4	9.604	3	cis
2016	BE4-RrA3F F130L	4	7.51	3	cis
2021	BE4-SsAPOBEC3B R54Q	4	7.524	3	cis
2022	BE4-PpAPOBEC1	4	18.594	3	cis
2033	BE4-rAPOBEC1	5	0.05	3	trans
2047	BE4-PpAPOBEC1-H122A	5	0.035	3	trans
2049	BE4-PpAPOBEC1-R33A	5	0.06	3	trans
2055	BE4-RrA3F	5	0.052	3	trans
2057	BE4-AmAPOBEC1	5	0.076	3	trans
2058	BE4-SsAPOBEC3B	5	0.074	3	trans
2060	BE4-RrA3F F130L	5	0.069	3	trans
2065	BE4-SsAPOBEC3B R54Q	5	0.044	3	trans
2066	BE4-PpAPOBEC1	5	0.1	3	trans
2077	BE4-rAPOBEC1	5	31.46	3	cis
2091	BE4-PpAPOBEC1-H122A	5	2.66	3	cis
2093	BE4-PpAPOBEC1-R33A	5	5.34	3	cis
2099	BE4-RrA3F	5	8.674	3	cis
2101	BE4-AmAPOBEC1	5	2.531	3	cis
2102	BE4-SsAPOBEC3B	5	10.001	3	cis
2104	BE4-RrA3F F130L	5	8.767	3	cis
2109	BE4-SsAPOBEC3B R54Q	5	6.518	3	cis
2110	BE4-PpAPOBEC1	5	27.871	3	cis
2121	BE4-rAPOBEC1	1	16.248	4	trans
2135	BE4-PpAPOBEC1-H122A	1	0.192	4	trans
2137	BE4-PpAPOBEC1-R33A	1	0.558	4	trans
2143	BE4-RrA3F	1	2.041	4	trans
2145	BE4-AmAPOBEC1	1	0.395	4	trans
2146	BE4-SsAPOBEC3B	1	0.653	4	trans
2148	BE4-RrA3F F130L	1	0.819	4	trans
2153	BE4-SsAPOBEC3B R54Q	1	0.689	4	trans
2154	BE4-PpAPOBEC1	1	4.791	4	trans
2165	BE4-rAPOBEC1	1	30.49	4	cis
2179	BE4-PpAPOBEC1-H122A	1	19.862	4	cis
2181	BE4-PpAPOBEC1-R33A	1	28.627	4	cis
2187	BE4-RrA3F	1	45.1	4	cis
2189	BE4-AmAPOBEC1	1	16.893	4	cis
2190	BE4-SsAPOBEC3B	1	19.334	4	cis
2192	BE4-RrA3F F130L	1	33.665	4	cis
2197	BE4-SsAPOBEC3B R54Q	1	26.715	4	cis
2198	BE4-PpAPOBEC1	1	32.972	4	cis
2209	BE4-rAPOBEC1	2	11.979	4	trans
2223	BE4-PpAPOBEC1-H122A	2	0.283	4	trans
2225	BE4-PpAPOBEC1-R33A	2	1.051	4	trans
2231	BE4-RrA3F	2	4.902	4	trans
2233	BE4-AmAPOBEC1	2	0.316	4	trans
2234	BE4-SsAPOBEC3B	2	1.352	4	trans
2236	BE4-RrA3F F130L	2	1.902	4	trans
2241	BE4-SsAPOBEC3B R54Q	2	0.117	4	trans
2242	BE4-PpAPOBEC1	2	6.983	4	trans
2253	BE4-rAPOBEC1	2	18.689	4	cis
2267	BE4-PpAPOBEC1-H122A	2	7.233	4	cis
2269	BE4-PpAPOBEC1-R33A	2	2.724	4	cis
2275	BE4-RrA3F	2	8.326	4	cis
2277	BE4-AmAPOBEC1	2	5.328	4	cis
2278	BE4-SsAPOBEC3B	2	12.232	4	cis
2280	BE4-RrA3F F130L	2	16.853	4	cis
2285	BE4-SsAPOBEC3B R54Q	2	7.606	4	cis
2286	BE4-PpAPOBEC1	2	17.167	4	cis
2297	BE4-RrA3F	3	10.983	4	trans
2299	BE4-AmAPOBEC1	3	1.517	4	trans
2300	BE4-SsAPOBEC3B	3	5.936	3	trans
2302	BE4-RrA3F F130L	3	12.934	4	trans
2307	BE4-SsAPOBEC3B R54Q	3	1.655	4	trans
2308	BE4-PpAPOBEC1	3	11.231	4	trans
2319	BE4-rAPOBEC1	3	51.114	4	cis
2333	BE4-PpAPOBEC1-H122A	3	37.537	4	cis
2335	BE4-PpAPOBEC1-R33A	3	42.953	4	cis
2341	BE4-RrA3F	3	51.21	4	cis
2343	BE4-AmAPOBEC1	3	39.351	4	cis
2344	BE4-SsAPOBEC3B	3	42.571	4	cis
2346	BE4-RrA3F F130L	3	49.484	3	cis
2351	BE4-SsAPOBEC3B R54Q	3	39.024	4	cis
2352	BE4-PpAPOBEC1	3	44.883	4	cis
2363	BE4-rAPOBEC1	4	12.503	4	trans
2377	BE4-PpAPOBEC1-H122A	4	0.071	4	trans
2379	BE4-PpAPOBEC1-R33A	4	0.719	4	trans
2385	BE4-RrA3F	4	5.285	4	trans
2387	BE4-AmAPOBEC1	4	1.092	4	trans
2388	BE4-SsAPOBEC3B	4	2.836	4	trans
2390	BE4-RrA3F F130L	4	2.566	4	trans
2395	BE4-SsAPOBEC3B R54Q	4	0.177	4	trans
2396	BE4-PpAPOBEC1	4	2.676	4	trans
2407	BE4-rAPOBEC1	4	8.743	4	cis
2421	BE4-PpAPOBEC1-H122A	4	1.64	4	cis
2423	BE4-PpAPOBEC1-R33A	4	2.881	4	cis
2429	BE4-RrA3F	4	5.897	4	cis
2431	BE4-AmAPOBEC1	4	5.381	4	cis
2432	BE4-SsAPOBEC3B	4	5.085	4	cis
2434	BE4-RrA3F F130L	4	3.973	4	cis
2439	BE4-SsAPOBEC3B R54Q	4	4.813	4	cis
2440	BE4-PpAPOBEC1	4	11.847	4	cis
2451	BE4-rAPOBEC1	6	9.001	3	trans
2463	BE4-PpAPOBEC1-H122A	6	0.134	3	trans
2469	BE4-RrA3F	6	5.026	3	trans
2471	BE4-AmAPOBEC1	6	0.954	3	trans
2472	BE4-SsAPOBEC3B	6	0.275	3	trans
2474	BE4-RrA3F F130L	6	2.136	3	trans
2477	BE4-SsAPOBEC3B R54Q	6	0.14	3	trans
2478	BE4-PpAPOBEC1	6	3.902	3	trans
2483	BE4-rAPOBEC1	6	38.164	3	cis
2496	BE4-PpAPOBEC1-H122A	6	48.642	3	cis
2502	BE4-RrA3F	6	67.355	3	cis
2504	BE4-AmAPOBEC1	6	28.262	2	cis
2505	BE4-SsAPOBEC3B	6	45.783	3	cis
2507	BE4-RrA3F F130L	6	56.24	3	cis
2512	BE4-SsAPOBEC3B R54Q	6	56.006	3	cis
2513	BE4-PpAPOBEC1	6	33.059	3	cis
2524	BE4-rAPOBEC1	7	31.407	3	trans
2538	BE4-PpAPOBEC1-H122A	7	0.286	3	trans
2540	BE4-PpAPOBEC1-R33A	7	3.185	3	trans
2546	BE4-RrA3F	7	8.774	3	trans
2548	BE4-AmAPOBEC1	7	1.88	3	trans
2549	BE4-SsAPOBEC3B	7	1.043	3	trans
2551	BE4-RrA3F F130L	7	8.15	3	trans
2556	BE4-SsAPOBEC3B R54Q	7	0.574	3	trans
2557	BE4-PpAPOBEC1	7	11.936	3	trans
2568	BE4-rAPOBEC1	7	51.11	3	cis
2582	BE4-PpAPOBEC1-H122A	7	47.672	3	cis
2584	BE4-PpAPOBEC1-R33A	7	48.096	3	cis
2590	BE4-RrA3F	7	57.658	3	cis
2592	BE4-AmAPOBEC1	7	41.183	3	cis
2593	BE4-SsAPOBEC3B	7	44.328	3	cis
2595	BE4-RrA3F F130L	7	52.654	3	cis
2600	BE4-SsAPOBEC3B R54Q	7	44.916	3	cis
2601	BE4-PpAPOBEC1	7	47.005	3	cis
2612	BE4-rAPOBEC1	8	5.82	3	trans
2626	BE4-PpAPOBEC1-H122A	8	0.315	3	trans
2628	BE4-PpAPOBEC1-R33A	8	0.535	3	trans
2634	BE4-RrA3F	8	5.239	3	trans
2636	BE4-AmAPOBEC1	8	0.412	3	trans
2637	BE4-SsAPOBEC3B	8	0.987	3	trans
2639	BE4-RrA3F F130L	8	2.471	3	trans
2644	BE4-SsAPOBEC3B R54Q	8	0.256	3	trans
2645	BE4-PpAPOBEC1	8	3.343	3	trans
2656	BE4-rAPOBEC1	8	62.011	3	cis
2670	BE4-PpAPOBEC1-H122A	8	32.534	3	cis
2672	BE4-PpAPOBEC1-R33A	8	54.298	3	cis
2678	BE4-RrA3F	8	66.715	3	cis
2680	BE4-AmAPOBEC1	8	55.808	3	cis
2681	BE4-SsAPOBEC3B	8	50.104	3	cis
2683	BE4-RrA3F F130L	8	52.192	3	cis
2688	BE4-SsAPOBEC3B R54Q	8	57.195	3	cis
2689	BE4-PpAPOBEC1	8	55.739	3	cis
2700	BE4-rAPOBEC1	9	0.571	3	trans
2714	BE4-PpAPOBEC1-H122A	9	0.02	3	trans
2716	BE4-PpAPOBEC1-R33A	9	0.059	3	trans
2722	BE4-RrA3F	9	0.236	3	trans
2724	BE4-AmAPOBEC1	9	0.03	3	trans
2725	BE4-SsAPOBEC3B	9	0.536	3	trans
2727	BE4-RrA3F F130L	9	0.051	3	trans
2732	BE4-SsAPOBEC3B R54Q	9	0.246	3	trans
2733	BE4-PpAPOBEC1	9	0.354	3	trans
2744	BE4-rAPOBEC1	9	12.301	3	cis
2758	BE4-PpAPOBEC1-H122A	9	3.752	3	cis
2760	BE4-PpAPOBEC1-R33A	9	10.419	3	cis
2766	BE4-RrA3F	9	16.195	3	cis
2768	BE4-AmAPOBEC1	9	9.505	3	cis
2769	BE4-SsAPOBEC3B	9	4.552	3	cis
2771	BE4-RrA3F F130L	9	6.876	3	cis
2776	BE4-SsAPOBEC3B R54Q	9	3.021	3	cis
2777	BE4-PpAPOBEC1	9	14.007	3	cis
2788	BE4-rAPOBEC1	10	0.177	3	trans
2802	BE4-PpAPOBEC1-H122A	10	0.507	3	trans
2804	BE4-PpAPOBEC1-R33A	10	0.343	3	trans
2810	BE4-RrA3F	10	1.156	3	trans
2812	BE4-AmAPOBEC1	10	0.082	3	trans
2813	BE4-SsAPOBEC3B	10	0.17	3	trans
2815	BE4-RrA3F F130L	10	0.741	2	trans
2820	BE4-SsAPOBEC3B R54Q	10	0.638	3	trans
2821	BE4-PpAPOBEC1	10	0.535	3	trans
2832	BE4-rAPOBEC1	10	41.646	3	cis
2846	BE4-PpAPOBEC1-H122A	10	50.223	3	cis
2848	BE4-PpAPOBEC1-R33A	10	27.173	3	cis
2854	BE4-RrA3F	10	51.947	3	cis
2856	BE4-AmAPOBEC1	10	34.272	3	cis
2857	BE4-SsAPOBEC3B	10	50.097	3	cis
2859	BE4-RrA3F F130L	10	56.976	3	cis
2864	BE4-SsAPOBEC3B R54Q	10	53.419	3	cis
2865	BE4-PpAPOBEC1	10	49.86	3	cis
2876	BE4-rAPOBEC1	6	5.932	4	trans
2890	BE4-PpAPOBEC1-H122A	6	0.103	4	trans
2892	BE4-PpAPOBEC1-R33A	6	0.378	3	trans
2898	BE4-RrA3F	6	3.498	4	trans
2900	BE4-AmAPOBEC1	6	0.659	4	trans
2901	BE4-SsAPOBEC3B	6	0.208	4	trans
2903	BE4-RrA3F F130L	6	1.907	4	trans
2908	BE4-SsAPOBEC3B R54Q	6	0.087	4	trans
2909	BE4-PpAPOBEC1	6	2.887	4	trans
2920	BE4-rAPOBEC1	6	27.701	4	cis
2934	BE4-PpAPOBEC1-H122A	6	35.493	4	cis
2936	BE4-PpAPOBEC1-R33A	6	11.641	2	cis
2942	BE4-RrA3F	6	46.51	4	cis
2944	BE4-AmAPOBEC1	6	18.486	3	cis
2945	BE4-SsAPOBEC3B	6	40.923	4	cis
2947	BE4-RrA3F F130L	6	44.183	4	cis
2952	BE4-SsAPOBEC3B R54Q	6	40.617	4	cis
2953	BE4-PpAPOBEC1	6	26.119	4	cis
2964	BE4-rAPOBEC1	7	21.099	4	trans
2978	BE4-PpAPOBEC1-H122A	7	0.169	4	trans
2980	BE4-PpAPOBEC1-R33A	7	2.08	4	trans
2986	BE4-RrA3F	7	5.553	4	trans
2988	BE4-AmAPOBEC1	7	1.109	4	trans
2989	BE4-SsAPOBEC3B	7	0.679	4	trans
2991	BE4-RrA3F F130L	7	5.013	4	trans
2996	BE4-SsAPOBEC3B R54Q	7	0.366	4	trans
2997	BE4-PpAPOBEC1	7	8.415	4	trans
3008	BE4-rAPOBEC1	7	40.82	4	cis
3022	BE4-PpAPOBEC1-H122A	7	41.349	4	cis
3024	BE4-PpAPOBEC1-R33A	7	39.055	4	cis
3030	BE4-RrA3F	7	44.346	4	cis
3032	BE4-AmAPOBEC1	7	28.01	4	cis
3033	BE4-SsAPOBEC3B	7	30.364	4	cis
3035	BE4-RrA3F F130L	7	38.403	4	cis
3040	BE4-SsAPOBEC3B R54Q	7	34.505	4	cis
3041	BE4-PpAPOBEC1	7	36.481	4	cis
3052	BE4-rAPOBEC1	8	5.142	4	trans
3066	BE4-PpAPOBEC1-H122A	8	0.088	4	trans
3068	BE4-PpAPOBEC1-R33A	8	0.162	4	trans
3074	BE4-RrA3F	8	2.852	4	trans
3076	BE4-AmAPOBEC1	8	0.227	4	trans
3077	BE4-SsAPOBEC3B	8	0.727	4	trans
3079	BE4-RrA3F F130L	8	1.337	4	trans
3084	BE4-SsAPOBEC3B R54Q	8	0.163	4	trans
3085	BE4-PpAPOBEC1	8	1.337	4	trans
3096	BE4-rAPOBEC1	8	30.191	4	cis
3110	BE4-PpAPOBEC1-H122A	8	20.507	4	cis
3112	BE4-PpAPOBEC1-R33A	8	29.793	4	cis
3118	BE4-RrA3F	8	33.937	4	cis
3120	BE4-AmAPOBEC1	8	32.644	4	cis
3121	BE4-SsAPOBEC3B	8	33.499	4	cis
3123	BE4-RrA3F F130L	8	38.508	4	cis
3128	BE4-SsAPOBEC3B R54Q	8	35.224	4	cis
3129	BE4-PpAPOBEC1	8	33.689	4	cis
3140	BE4-rAPOBEC1	9	0.401	4	trans
3154	BE4-PpAPOBEC1-H122A	9	0.024	4	trans
3156	BE4-PpAPOBEC1-R33A	9	0.032	4	trans
3162	BE4-RrA3F	9	0.066	4	trans
3164	BE4-AmAPOBEC1	9	0.03	4	trans
3165	BE4-SsAPOBEC3B	9	0.303	4	trans
3167	BE4-RrA3F F130L	9	0.027	4	trans
3172	BE4-SsAPOBEC3B R54Q	9	0.059	4	trans
3173	BE4-PpAPOBEC1	9	0.132	4	trans
3184	BE4-rAPOBEC1	9	5.075	4	cis
3198	BE4-PpAPOBEC1-H122A	9	2.256	4	cis
3200	BE4-PpAPOBEC1-R33A	9	4.922	4	cis
3206	BE4-RrA3F	9	6.399	4	cis
3208	BE4-AmAPOBEC1	9	3.507	4	cis
3209	BE4-SsAPOBEC3B	9	1.849	4	cis
3211	BE4-RrA3F F130L	9	3.429	4	cis
3216	BE4-SsAPOBEC3B R54Q	9	1.45	4	cis
3217	BE4-PpAPOBEC1	9	4.469	4	cis
3228	BE4-rAPOBEC1	10	0.124	4	trans
3242	BE4-PpAPOBEC1-H122A	10	0.322	4	trans
3244	BE4-PpAPOBEC1-R33A	10	0.275	4	trans
3250	BE4-RrA3F	10	0.552	4	trans
3252	BE4-AmAPOBEC1	10	0.026	4	trans
3253	BE4-SsAPOBEC3B	10	0.163	4	trans
3255	BE4-RrA3F F130L	10	0.493	3	trans
3260	BE4-SsAPOBEC3B R54Q	10	0.447	4	trans
3261	BE4-PpAPOBEC1	10	0.333	4	trans
3272	BE4-rAPOBEC1	10	25.029	4	cis
3286	BE4-PpAPOBEC1-H122A	10	34.087	4	cis
3288	BE4-PpAPOBEC1-R33A	10	16.547	4	cis
3294	BE4-RrA3F	10	31.941	4	cis
3296	BE4-AmAPOBEC1	10	21.572	4	cis
3297	BE4-SsAPOBEC3B	10	31.652	4	cis
3299	BE4-RrA3F F130L	10	43.408	4	cis
3304	BE4-SsAPOBEC3B R54Q	10	37.832	4	cis
3305	BE4-PpAPOBEC1	10	30.88	4	cis
3316	BE4-rAPOBEC1	3	23.116	1	trans
3330	BE4-PpAPOBEC1-H122A	3	0.936	1	trans
3332	BE4-PpAPOBEC1-R33A	3	4.49	1	trans
3338	BE4-rAPOBEC1	3	16.111	2	trans
3352	BE4-PpAPOBEC1-H122A	3	0.609	2	trans
3354	BE4-PpAPOBEC1-R33A	3	2.315	2	trans
3360	BE4-rAPOBEC1	3	15.351	3	trans
3374	BE4-PpAPOBEC1-H122A	3	0.432	3	trans
3376	BE4-PpAPOBEC1-R33A	3	2.006	3	trans
3382	BE4-rAPOBEC1	3	22.693	4	trans
3396	BE4-PpAPOBEC1-H122A	3	0.935	4	trans
3398	BE4-PpAPOBEC1-R33A	3	3.658	4	trans
3403	BE4-PpAPOBEC1-R33A	6	18.903	3	cis
3404	BE4-AmAPOBEC1	6	31.759	4	cis
3417	BE4-PpAPOBEC1-R33A	6	0.587	4	trans
3420	BE4-PpAPOBEC1-R33A	6	17.048	4	cis
3424	BE4-RrA3F F130L	10	0.602	4	trans
3428	BE4-rAPOBEC1	5	0.029	4	trans
3442	BE4-PpAPOBEC1-H122A	5	0.021	4	trans
3444	BE4-PpAPOBEC1-R33A	5	0.026	4	trans
3450	BE4-RrA3F	5	0.042	4	trans
3452	BE4-AmAPOBEC1	5	0.025	4	trans
3453	BE4-SsAPOBEC3B	5	0.051	4	trans
3455	BE4-RrA3F F130L	5	0.026	4	trans
3460	BE4-SsAPOBEC3B R54Q	5	0.029	4	trans
3461	BE4-PpAPOBEC1	5	0.052	4	trans
3472	BE4-rAPOBEC1	5	18.615	4	cis
3486	BE4-PpAPOBEC1-H122A	5	1.681	4	cis
3488	BE4-PpAPOBEC1-R33A	5	2.415	4	cis
3494	BE4-RrA3F	5	3.849	4	cis
3496	BE4-AmAPOBEC1	5	1.289	4	cis
3497	BE4-SsAPOBEC3B	5	5.466	4	cis
3499	BE4-RrA3F F130L	5	3.692	4	cis
3504	BE4-SsAPOBEC3B R54Q	5	4.053	4	cis
3505	BE4-PpAPOBEC1	5	16.202	4	cis
