# Supplementary material for: Cytosine base editors with minimized unguided DNA and RNA off-target events and high on-target activity
Source: Nat Commun. 2020 Apr 28;11:2052. doi: 10.1038/s41467-020-15887-5 (PMC7189382; doi:10.1038/s41467-020-15887-5)
Supplement: Supplementary file 3 — Source Data [file 41467_2020_15887_MOESM3_ESM.zip › figure_source_data/soucre data_Supp_Fig15.xlsx]

## Sheet: supp_fig_15b
	C2T	C4T	C6T	C8T	C16T	C17T	C19T	C20T
BE4-rAPOBEC1	2.3	69.9	68.8	2.9	0	0.1	0.4	0
BE4-PpAPOBEC1	3.9	71.6	69.6	5.3	0	0.1	0.3	0
BE4-PpAPOBEC1 H122A	0.4	56.4	60.4	62.6	0.1	0	0	0
BE4-AmAPOBEC1	0.5	33.8	34	20.5	0	0	0	0
BE4-SsAPOBEC3B	3.7	24.7	15.9	39.7	1.1	0	0.1	0
BE4-RrA3F F130L	0.3	67.8	67.3	61.1	1.2	0.1	0	0
Cas9	0	0.2	0.1	0.3	0.7	2.7	0.1	0.2
NC	0	0	0	0	0	0	0	0

## Sheet: supp_fig_15c
	C2T	C4T	C6T	C8T	C16T	C17T	C19T	C20T
BE4-rAPOBEC1	4.9	88.2	77.8	8.6	0	0.2	3.5	0.3
BE4-PpAPOBEC1	3.6	85.8	78	9.8	0.1	0.3	1.1	0
BE4-PpAPOBEC1 H122A	0.07	33.58	78.06	81.03	0.26	0.13	0.06	0.05
BE4-AmAPOBEC1	0.1	55.2	56.3	65.1	0.1	0.1	0	0
BE4-SsAPOBEC3B	1.1	46.5	63.6	86.9	7	0.7	0.2	0.3
BE4-SsAPOBEC3B R54Q	0.8	17.4	37.7	75.7	1.3	0.4	0	0.1
BE4-RrA3F F130L	0.1	62.1	78.4	85	4.3	0.2	0	0
BE4-RrA3F	0.1	26.3	76.7	78.4	2	0.2	0.1	0
NC	0	0	0	0.1	0	0	0	0
