# Supplementary material for: Cytosine base editors with minimized unguided DNA and RNA off-target events and high on-target activity
Source: Nat Commun. 2020 Apr 28;11:2052. doi: 10.1038/s41467-020-15887-5 (PMC7189382; doi:10.1038/s41467-020-15887-5)
Supplement: Supplementary file 3 — Source Data [file 41467_2020_15887_MOESM3_ESM.zip › figure_source_data/soucre data_Supp_Fig4.xlsx]

## Sheet: source data_Supp_Fig4
	Editor name	Target Site	max_C_to_T_rate	cis_trans	replicate
23	BE4-rAPOBEC1	1	23.127	trans	1
24	BE4-MaAPOBEC1	1	21.041	trans	1
25	BE4-mAPOBEC1	1	28.092	trans	1
26	BE4-MdAPOBEC1	1	1.807	trans	1
27	BE4-PpAPOBEC1	1	6.488	trans	1
28	BE4-OcAPOBEC1	1	1.49	trans	1
29	BE4-hAPOBEC1	1	11.713	trans	1
30	BE4-mAPOBEC2	1	0.14	trans	1
31	BE4-hAPOBEC2	1	0.125	trans	1
32	BE4-PpAPOBEC2	1	0.171	trans	1
33	BE4-BtAPOBEC2	1	0.134	trans	1
34	BE4-mAPOBEC3	1	0.184	trans	1
35	BE4-hAPOBEC3A	1	33.452	trans	1
36	BE4-hAPOBEC3B	1	10.65	trans	1
37	BE4-hAPOBEC3C	1	0.597	trans	1
38	BE4-hAPOBEC3D	1	0.175	trans	1
39	BE4-hAPOBEC3F	1	0.104	trans	1
40	BE4-hAPOBEC3G	1	0.215	trans	1
41	BE4-hAPOBEC4	1	0.206	trans	1
42	BE4-mAPOBEC4	1	0.154	trans	1
43	BE4-rAPOBEC4	1	0.215	trans	1
44	BE4-MfAPOBEC4	1	0.155	trans	1
45	BE4-hAID	1	1.089	trans	1
47	BE4-btAID	1	0.106	trans	1
48	BE4-mAID	1	1.494	trans	1
49	BE4-PmCDA1	1	6.774	trans	1
50	BE4-PmCDA2	1	0.162	trans	1
51	BE4-PmCDA5	1	3.133	trans	1
52	BE4-yCD	1	0.313	trans	1
119	BE4-rAPOBEC1	1	40.651	cis	1
120	BE4-MaAPOBEC1	1	44.222	cis	1
121	BE4-mAPOBEC1	1	39.051	cis	1
122	BE4-MdAPOBEC1	1	44.2	cis	1
123	BE4-PpAPOBEC1	1	45.032	cis	1
124	BE4-OcAPOBEC1	1	29.117	cis	1
125	BE4-hAPOBEC1	1	38.723	cis	1
126	BE4-mAPOBEC2	1	0.146	cis	1
127	BE4-hAPOBEC2	1	0.097	cis	1
128	BE4-PpAPOBEC2	1	0.113	cis	1
129	BE4-BtAPOBEC2	1	0.15	cis	1
130	BE4-mAPOBEC3	1	5.475	cis	1
131	BE4-hAPOBEC3A	1	52.29	cis	1
132	BE4-hAPOBEC3B	1	32.93	cis	1
133	BE4-hAPOBEC3C	1	3.504	cis	1
134	BE4-hAPOBEC3D	1	1.057	cis	1
135	BE4-hAPOBEC3F	1	13.648	cis	1
136	BE4-hAPOBEC3G	1	3.332	cis	1
137	BE4-hAPOBEC4	1	0.28	cis	1
138	BE4-mAPOBEC4	1	0.085	cis	1
139	BE4-rAPOBEC4	1	0.329	cis	1
140	BE4-MfAPOBEC4	1	0.249	cis	1
141	BE4-hAID	1	5.983	cis	1
143	BE4-btAID	1	0.258	cis	1
144	BE4-mAID	1	18.685	cis	1
145	BE4-PmCDA1	1	26.412	cis	1
146	BE4-PmCDA2	1	0.198	cis	1
147	BE4-PmCDA5	1	16.391	cis	1
148	BE4-yCD	1	0.179	cis	1
215	BE4-rAPOBEC1	4	18.539	trans	1
216	BE4-MaAPOBEC1	4	15.624	trans	1
217	BE4-mAPOBEC1	4	25.352	trans	1
218	BE4-MdAPOBEC1	4	1.041	trans	1
219	BE4-PpAPOBEC1	4	4.64	trans	1
220	BE4-OcAPOBEC1	4	1.923	trans	1
221	BE4-hAPOBEC1	4	9.325	trans	1
222	BE4-mAPOBEC2	4	0.039	trans	1
223	BE4-hAPOBEC2	4	0.063	trans	1
224	BE4-PpAPOBEC2	4	0.053	trans	1
225	BE4-BtAPOBEC2	4	0.05	trans	1
226	BE4-mAPOBEC3	4	1.616	trans	1
227	BE4-hAPOBEC3A	4	44.077	trans	1
228	BE4-hAPOBEC3B	4	1.429	trans	1
229	BE4-hAPOBEC3C	4	1.023	trans	1
230	BE4-hAPOBEC3D	4	0.056	trans	1
231	BE4-hAPOBEC3F	4	0.087	trans	1
232	BE4-hAPOBEC3G	4	0.081	trans	1
233	BE4-hAPOBEC4	4	0.038	trans	1
234	BE4-mAPOBEC4	4	0.04	trans	1
235	BE4-rAPOBEC4	4	0.143	trans	1
236	BE4-MfAPOBEC4	4	0.055	trans	1
237	BE4-hAID	4	16.106	trans	1
239	BE4-btAID	4	0.054	trans	1
240	BE4-mAID	4	17.875	trans	1
241	BE4-PmCDA1	4	10.567	trans	1
242	BE4-PmCDA2	4	0.132	trans	1
243	BE4-PmCDA5	4	4.08	trans	1
244	BE4-yCD	4	0.052	trans	1
311	BE4-rAPOBEC1	6	32.996	cis	1
312	BE4-MaAPOBEC1	6	29.762	cis	1
313	BE4-mAPOBEC1	6	34.58	cis	1
314	BE4-MdAPOBEC1	6	7.398	cis	1
315	BE4-PpAPOBEC1	6	32.213	cis	1
316	BE4-OcAPOBEC1	6	11.404	cis	1
317	BE4-hAPOBEC1	6	30.313	cis	1
318	BE4-mAPOBEC2	6	0.033	cis	1
319	BE4-hAPOBEC2	6	0.023	cis	1
320	BE4-PpAPOBEC2	6	0.032	cis	1
321	BE4-BtAPOBEC2	6	0.038	cis	1
322	BE4-mAPOBEC3	6	17.312	cis	1
323	BE4-hAPOBEC3A	6	49.982	cis	1
324	BE4-hAPOBEC3B	6	44.806	cis	1
325	BE4-hAPOBEC3C	6	2.574	cis	1
326	BE4-hAPOBEC3D	6	12.741	cis	1
327	BE4-hAPOBEC3F	6	21.292	cis	1
328	BE4-hAPOBEC3G	6	36.286	cis	1
329	BE4-hAPOBEC4	6	0.028	cis	1
330	BE4-mAPOBEC4	6	0.021	cis	1
331	BE4-rAPOBEC4	6	0.048	cis	1
332	BE4-MfAPOBEC4	6	0.026	cis	1
333	BE4-hAID	6	32.673	cis	1
335	BE4-btAID	6	1.292	cis	1
336	BE4-mAID	6	44.658	cis	1
337	BE4-PmCDA1	6	33.49	cis	1
338	BE4-PmCDA2	6	0.562	cis	1
339	BE4-PmCDA5	6	30.422	cis	1
340	BE4-yCD	6	0.029	cis	1
407	BE4-rAPOBEC1	1	18.352	trans	2
408	BE4-MaAPOBEC1	1	14.898	trans	2
409	BE4-mAPOBEC1	1	24.898	trans	2
410	BE4-MdAPOBEC1	1	1.431	trans	2
411	BE4-PpAPOBEC1	1	4.57	trans	2
412	BE4-OcAPOBEC1	1	1.15	trans	2
413	BE4-hAPOBEC1	1	8.385	trans	2
414	BE4-mAPOBEC2	1	0.136	trans	2
415	BE4-hAPOBEC2	1	0.13	trans	2
416	BE4-PpAPOBEC2	1	0.172	trans	2
417	BE4-BtAPOBEC2	1	0.169	trans	2
418	BE4-mAPOBEC3	1	0.152	trans	2
419	BE4-hAPOBEC3A	1	24.015	trans	2
420	BE4-hAPOBEC3B	1	5.649	trans	2
421	BE4-hAPOBEC3C	1	0.226	trans	2
422	BE4-hAPOBEC3D	1	0.103	trans	2
423	BE4-hAPOBEC3F	1	0.102	trans	2
424	BE4-hAPOBEC3G	1	0.32	trans	2
425	BE4-hAPOBEC4	1	0.233	trans	2
426	BE4-mAPOBEC4	1	0.157	trans	2
427	BE4-rAPOBEC4	1	0.262	trans	2
428	BE4-MfAPOBEC4	1	0.202	trans	2
429	BE4-hAID	1	0.881	trans	2
431	BE4-btAID	1	0.299	trans	2
432	BE4-mAID	1	1.109	trans	2
433	BE4-PmCDA1	1	5.648	trans	2
434	BE4-PmCDA2	1	0.184	trans	2
435	BE4-PmCDA5	1	1.962	trans	2
436	BE4-yCD	1	0.143	trans	2
503	BE4-rAPOBEC1	1	39.148	cis	2
504	BE4-MaAPOBEC1	1	35.977	cis	2
505	BE4-mAPOBEC1	1	40.058	cis	2
506	BE4-MdAPOBEC1	1	46.942	cis	2
507	BE4-PpAPOBEC1	1	45.542	cis	2
508	BE4-OcAPOBEC1	1	35.786	cis	2
509	BE4-hAPOBEC1	1	38.777	cis	2
510	BE4-mAPOBEC2	1	0.245	cis	2
511	BE4-hAPOBEC2	1	0.414	cis	2
512	BE4-PpAPOBEC2	1	0.249	cis	2
513	BE4-BtAPOBEC2	1	0.29	cis	2
514	BE4-mAPOBEC3	1	6.827	cis	2
515	BE4-hAPOBEC3A	1	55.663	cis	2
516	BE4-hAPOBEC3B	1	33.939	cis	2
517	BE4-hAPOBEC3C	1	4.572	cis	2
518	BE4-hAPOBEC3D	1	1.532	cis	2
519	BE4-hAPOBEC3F	1	13.534	cis	2
520	BE4-hAPOBEC3G	1	2.628	cis	2
521	BE4-hAPOBEC4	1	0.503	cis	2
522	BE4-mAPOBEC4	1	0.309	cis	2
523	BE4-rAPOBEC4	1	0.558	cis	2
524	BE4-MfAPOBEC4	1	0.445	cis	2
525	BE4-hAID	1	5.528	cis	2
527	BE4-btAID	1	0.517	cis	2
528	BE4-mAID	1	16.829	cis	2
529	BE4-PmCDA1	1	23.6	cis	2
530	BE4-PmCDA2	1	0.34	cis	2
531	BE4-PmCDA5	1	14.658	cis	2
532	BE4-yCD	1	0.453	cis	2
599	BE4-rAPOBEC1	4	11.045	trans	2
600	BE4-MaAPOBEC1	4	11.839	trans	2
601	BE4-mAPOBEC1	4	14.575	trans	2
602	BE4-MdAPOBEC1	4	0.464	trans	2
603	BE4-PpAPOBEC1	4	2.031	trans	2
604	BE4-OcAPOBEC1	4	0.888	trans	2
605	BE4-hAPOBEC1	4	6.745	trans	2
606	BE4-mAPOBEC2	4	0.071	trans	2
607	BE4-hAPOBEC2	4	0.065	trans	2
608	BE4-PpAPOBEC2	4	0.133	trans	2
609	BE4-BtAPOBEC2	4	0.084	trans	2
610	BE4-mAPOBEC3	4	0.819	trans	2
611	BE4-hAPOBEC3A	4	26.568	trans	2
612	BE4-hAPOBEC3B	4	0.452	trans	2
613	BE4-hAPOBEC3C	4	0.24	trans	2
614	BE4-hAPOBEC3D	4	0.105	trans	2
615	BE4-hAPOBEC3F	4	0.126	trans	2
616	BE4-hAPOBEC3G	4	0.102	trans	2
617	BE4-hAPOBEC4	4	0.071	trans	2
618	BE4-mAPOBEC4	4	0.036	trans	2
619	BE4-rAPOBEC4	4	0.117	trans	2
620	BE4-MfAPOBEC4	4	0.071	trans	2
621	BE4-hAID	4	10.078	trans	2
623	BE4-btAID	4	0.106	trans	2
624	BE4-mAID	4	12.377	trans	2
625	BE4-PmCDA1	4	5.714	trans	2
626	BE4-PmCDA2	4	0.082	trans	2
627	BE4-PmCDA5	4	1.802	trans	2
628	BE4-yCD	4	0.075	trans	2
695	BE4-rAPOBEC1	4	8.363	cis	1
696	BE4-MaAPOBEC1	4	6.256	cis	1
697	BE4-mAPOBEC1	4	5.892	cis	1
698	BE4-MdAPOBEC1	4	3.495	cis	1
699	BE4-PpAPOBEC1	4	10.891	cis	1
700	BE4-OcAPOBEC1	4	0.889	cis	1
701	BE4-hAPOBEC1	4	1.495	cis	1
702	BE4-mAPOBEC2	4	0.057	cis	1
703	BE4-hAPOBEC2	4	0.072	cis	1
704	BE4-PpAPOBEC2	4	0.046	cis	1
705	BE4-BtAPOBEC2	4	0.049	cis	1
706	BE4-mAPOBEC3	4	0.516	cis	1
707	BE4-hAPOBEC3A	4	25.532	cis	1
708	BE4-hAPOBEC3B	4	2.601	cis	1
709	BE4-hAPOBEC3C	4	0.066	cis	1
710	BE4-hAPOBEC3D	4	0.082	cis	1
711	BE4-hAPOBEC3F	4	0.382	cis	1
712	BE4-hAPOBEC3G	4	0.23	cis	1
713	BE4-hAPOBEC4	4	0.061	cis	1
714	BE4-mAPOBEC4	4	0.071	cis	1
715	BE4-rAPOBEC4	4	0.079	cis	1
716	BE4-MfAPOBEC4	4	0.1	cis	1
717	BE4-hAID	4	0.331	cis	1
719	BE4-btAID	4	0.043	cis	1
720	BE4-mAID	4	1.962	cis	1
721	BE4-PmCDA1	4	3.489	cis	1
722	BE4-PmCDA2	4	0.043	cis	1
723	BE4-PmCDA5	4	1.952	cis	1
724	BE4-yCD	4	0.072	cis	1
791	BE4-rAPOBEC1	1	19.887	trans	3
792	BE4-MaAPOBEC1	1	20.179	trans	3
793	BE4-mAPOBEC1	1	22.621	trans	3
794	BE4-MdAPOBEC1	1	1.715	trans	3
795	BE4-PpAPOBEC1	1	5.556	trans	3
796	BE4-OcAPOBEC1	1	1.178	trans	3
797	BE4-hAPOBEC1	1	10.692	trans	3
798	BE4-mAPOBEC2	1	0.069	trans	3
799	BE4-hAPOBEC2	1	0.056	trans	3
800	BE4-PpAPOBEC2	1	0.095	trans	3
801	BE4-BtAPOBEC2	1	0.046	trans	3
802	BE4-mAPOBEC3	1	0.199	trans	3
803	BE4-hAPOBEC3A	1	30.515	trans	3
804	BE4-hAPOBEC3B	1	8.607	trans	3
805	BE4-hAPOBEC3C	1	0.362	trans	3
806	BE4-hAPOBEC3D	1	0.071	trans	3
807	BE4-hAPOBEC3F	1	0.075	trans	3
808	BE4-hAPOBEC3G	1	0.152	trans	3
809	BE4-hAPOBEC4	1	0.16	trans	3
810	BE4-mAPOBEC4	1	0.065	trans	3
811	BE4-rAPOBEC4	1	0.157	trans	3
812	BE4-MfAPOBEC4	1	0.115	trans	3
813	BE4-hAID	1	0.66	trans	3
815	BE4-btAID	1	0.134	trans	3
816	BE4-mAID	1	1.417	trans	3
817	BE4-PmCDA1	1	5.868	trans	3
818	BE4-PmCDA2	1	0.218	trans	3
819	BE4-PmCDA5	1	2.48	trans	3
820	BE4-yCD	1	0.059	trans	3
887	BE4-rAPOBEC1	4	14.226	trans	3
888	BE4-MaAPOBEC1	4	13.942	trans	3
889	BE4-mAPOBEC1	4	26.627	trans	3
890	BE4-MdAPOBEC1	4	1.087	trans	3
891	BE4-PpAPOBEC1	4	4.373	trans	3
892	BE4-OcAPOBEC1	4	1.683	trans	3
893	BE4-hAPOBEC1	4	9.414	trans	3
894	BE4-mAPOBEC2	4	0.043	trans	3
895	BE4-hAPOBEC2	4	0.04	trans	3
896	BE4-PpAPOBEC2	4	0.035	trans	3
897	BE4-BtAPOBEC2	4	0.029	trans	3
898	BE4-mAPOBEC3	4	1.19	trans	3
899	BE4-hAPOBEC3A	4	35.589	trans	3
900	BE4-hAPOBEC3B	4	0.84	trans	3
901	BE4-hAPOBEC3C	4	0.62	trans	3
902	BE4-hAPOBEC3D	4	0.083	trans	3
903	BE4-hAPOBEC3F	4	0.059	trans	3
904	BE4-hAPOBEC3G	4	0.066	trans	3
905	BE4-hAPOBEC4	4	0.049	trans	3
906	BE4-mAPOBEC4	4	0.032	trans	3
907	BE4-rAPOBEC4	4	0.045	trans	3
908	BE4-MfAPOBEC4	4	0.049	trans	3
909	BE4-hAID	4	11.608	trans	3
911	BE4-btAID	4	0.076	trans	3
912	BE4-mAID	4	16.243	trans	3
913	BE4-PmCDA1	4	10.462	trans	3
914	BE4-PmCDA2	4	0.055	trans	3
915	BE4-PmCDA5	4	2.729	trans	3
916	BE4-yCD	4	0.048	trans	3
983	BE4-rAPOBEC1	4	11.368	cis	2
984	BE4-MaAPOBEC1	4	11.396	cis	2
985	BE4-mAPOBEC1	4	12.109	cis	2
986	BE4-MdAPOBEC1	4	8.973	cis	2
987	BE4-PpAPOBEC1	4	20.298	cis	2
988	BE4-OcAPOBEC1	4	3.282	cis	2
989	BE4-hAPOBEC1	4	6.021	cis	2
990	BE4-mAPOBEC2	4	0.035	cis	2
991	BE4-hAPOBEC2	4	0.041	cis	2
992	BE4-PpAPOBEC2	4	0.032	cis	2
993	BE4-BtAPOBEC2	4	0.051	cis	2
994	BE4-mAPOBEC3	4	1.105	cis	2
995	BE4-hAPOBEC3A	4	34.487	cis	2
996	BE4-hAPOBEC3B	4	7.231	cis	2
997	BE4-hAPOBEC3C	4	0.372	cis	2
998	BE4-hAPOBEC3D	4	0.334	cis	2
999	BE4-hAPOBEC3F	4	0.541	cis	2
1000	BE4-hAPOBEC3G	4	0.927	cis	2
1001	BE4-hAPOBEC4	4	0.036	cis	2
1002	BE4-mAPOBEC4	4	0.054	cis	2
1003	BE4-rAPOBEC4	4	0.06	cis	2
1004	BE4-MfAPOBEC4	4	0.042	cis	2
1005	BE4-hAID	4	1.366	cis	2
1007	BE4-btAID	4	0.048	cis	2
1008	BE4-mAID	4	3.429	cis	2
1009	BE4-PmCDA1	4	7.21	cis	2
1010	BE4-PmCDA2	4	0.078	cis	2
1011	BE4-PmCDA5	4	4.641	cis	2
1012	BE4-yCD	4	0.061	cis	2
1079	BE4-rAPOBEC1	6	7.873	trans	1
1080	BE4-MaAPOBEC1	6	6.498	trans	1
1081	BE4-mAPOBEC1	6	9.063	trans	1
1082	BE4-MdAPOBEC1	6	1.684	trans	1
1083	BE4-PpAPOBEC1	6	4.63	trans	1
1084	BE4-OcAPOBEC1	6	2.441	trans	1
1085	BE4-hAPOBEC1	6	10.794	trans	1
1086	BE4-mAPOBEC2	6	0.047	trans	1
1087	BE4-hAPOBEC2	6	0.048	trans	1
1088	BE4-PpAPOBEC2	6	0.055	trans	1
1089	BE4-BtAPOBEC2	6	0.039	trans	1
1090	BE4-mAPOBEC3	6	0.272	trans	1
1091	BE4-hAPOBEC3A	6	12.19	trans	1
1092	BE4-hAPOBEC3B	6	4.147	trans	1
1093	BE4-hAPOBEC3C	6	0.156	trans	1
1094	BE4-hAPOBEC3D	6	0.135	trans	1
1095	BE4-hAPOBEC3F	6	0.096	trans	1
1096	BE4-hAPOBEC3G	6	0.169	trans	1
1097	BE4-hAPOBEC4	6	0.132	trans	1
1098	BE4-mAPOBEC4	6	0.066	trans	1
1099	BE4-rAPOBEC4	6	0.227	trans	1
1100	BE4-MfAPOBEC4	6	0.191	trans	1
1101	BE4-hAID	6	1.002	trans	1
1103	BE4-btAID	6	0.04	trans	1
1104	BE4-mAID	6	2.52	trans	1
1105	BE4-PmCDA1	6	2.75	trans	1
1106	BE4-PmCDA2	6	0.062	trans	1
1107	BE4-PmCDA5	6	1.174	trans	1
1108	BE4-yCD	6	0.061	trans	1
1175	BE4-rAPOBEC1	6	33.724	cis	2
1176	BE4-MaAPOBEC1	6	33.822	cis	2
1177	BE4-mAPOBEC1	6	41.929	cis	2
1178	BE4-MdAPOBEC1	6	9.925	cis	2
1179	BE4-PpAPOBEC1	6	34.703	cis	2
1180	BE4-OcAPOBEC1	6	14.782	cis	2
1181	BE4-hAPOBEC1	6	33.186	cis	2
1182	BE4-mAPOBEC2	6	0.076	cis	2
1183	BE4-hAPOBEC2	6	0.058	cis	2
1184	BE4-PpAPOBEC2	6	0.062	cis	2
1185	BE4-BtAPOBEC2	6	0.061	cis	2
1186	BE4-mAPOBEC3	6	21.288	cis	2
1187	BE4-hAPOBEC3A	6	57.902	cis	2
1188	BE4-hAPOBEC3B	6	39.759	cis	2
1189	BE4-hAPOBEC3C	6	2.298	cis	2
1190	BE4-hAPOBEC3D	6	15.592	cis	2
1191	BE4-hAPOBEC3F	6	20.732	cis	2
1192	BE4-hAPOBEC3G	6	38.537	cis	2
1193	BE4-hAPOBEC4	6	0.193	cis	2
1194	BE4-mAPOBEC4	6	0.053	cis	2
1195	BE4-rAPOBEC4	6	0.055	cis	2
1196	BE4-MfAPOBEC4	6	0.065	cis	2
1197	BE4-hAID	6	34.372	cis	2
1199	BE4-btAID	6	1.751	cis	2
1200	BE4-mAID	6	45.436	cis	2
1201	BE4-PmCDA1	6	40.203	cis	2
1202	BE4-PmCDA2	6	0.823	cis	2
1203	BE4-PmCDA5	6	34.566	cis	2
1204	BE4-yCD	6	0.053	cis	2
1271	BE4-rAPOBEC1	6	7.371	trans	2
1272	BE4-MaAPOBEC1	6	5.105	trans	2
1273	BE4-mAPOBEC1	6	7.52	trans	2
1274	BE4-MdAPOBEC1	6	1.16	trans	2
1275	BE4-PpAPOBEC1	6	3.326	trans	2
1276	BE4-OcAPOBEC1	6	1.69	trans	2
1277	BE4-hAPOBEC1	6	7.909	trans	2
1278	BE4-mAPOBEC2	6	0.07	trans	2
1279	BE4-hAPOBEC2	6	0.035	trans	2
1280	BE4-PpAPOBEC2	6	0.036	trans	2
1281	BE4-BtAPOBEC2	6	0.043	trans	2
1282	BE4-mAPOBEC3	6	0.201	trans	2
1283	BE4-hAPOBEC3A	6	13.978	trans	2
1284	BE4-hAPOBEC3B	6	2.299	trans	2
1285	BE4-hAPOBEC3C	6	0.135	trans	2
1286	BE4-hAPOBEC3D	6	0.082	trans	2
1287	BE4-hAPOBEC3F	6	0.154	trans	2
1288	BE4-hAPOBEC3G	6	0.102	trans	2
1289	BE4-hAPOBEC4	6	0.105	trans	2
1290	BE4-mAPOBEC4	6	0.047	trans	2
1291	BE4-rAPOBEC4	6	0.175	trans	2
1292	BE4-MfAPOBEC4	6	0.116	trans	2
1293	BE4-hAID	6	0.996	trans	2
1295	BE4-btAID	6	0.094	trans	2
1296	BE4-mAID	6	1.399	trans	2
1297	BE4-PmCDA1	6	1.209	trans	2
1298	BE4-PmCDA2	6	0.094	trans	2
1299	BE4-PmCDA5	6	0.944	trans	2
1300	BE4-yCD	6	0.042	trans	2
1367	BE4-rAPOBEC1	6	36.213	cis	3
1368	BE4-MaAPOBEC1	6	29.789	cis	3
1369	BE4-mAPOBEC1	6	33.218	cis	3
1370	BE4-MdAPOBEC1	6	6.321	cis	3
1371	BE4-PpAPOBEC1	6	25.274	cis	3
1372	BE4-OcAPOBEC1	6	9.635	cis	3
1373	BE4-hAPOBEC1	6	16.969	cis	3
1374	BE4-mAPOBEC2	6	0.041	cis	3
1375	BE4-hAPOBEC2	6	0.05	cis	3
1376	BE4-PpAPOBEC2	6	0.049	cis	3
1377	BE4-BtAPOBEC2	6	0.032	cis	3
1378	BE4-mAPOBEC3	6	13.585	cis	3
1379	BE4-hAPOBEC3A	6	47.625	cis	3
1380	BE4-hAPOBEC3B	6	33.938	cis	3
1381	BE4-hAPOBEC3C	6	2.454	cis	3
1382	BE4-hAPOBEC3D	6	13.639	cis	3
1383	BE4-hAPOBEC3F	6	14.948	cis	3
1384	BE4-hAPOBEC3G	6	30.596	cis	3
1385	BE4-hAPOBEC4	6	0.048	cis	3
1386	BE4-mAPOBEC4	6	0.028	cis	3
1387	BE4-rAPOBEC4	6	0.038	cis	3
1388	BE4-MfAPOBEC4	6	0.051	cis	3
1389	BE4-hAID	6	24.521	cis	3
1391	BE4-btAID	6	1.385	cis	3
1392	BE4-mAID	6	37.885	cis	3
1393	BE4-PmCDA1	6	31.628	cis	3
1394	BE4-PmCDA2	6	0.451	cis	3
1395	BE4-PmCDA5	6	24.277	cis	3
1396	BE4-yCD	6	0.031	cis	3
1463	BE4-rAPOBEC1	4	14.453	cis	3
1464	BE4-MaAPOBEC1	4	11.115	cis	3
1465	BE4-mAPOBEC1	4	10.287	cis	3
1466	BE4-MdAPOBEC1	4	6.848	cis	3
1467	BE4-PpAPOBEC1	4	14.105	cis	3
1468	BE4-OcAPOBEC1	4	2.874	cis	3
1469	BE4-hAPOBEC1	4	4.567	cis	3
1470	BE4-mAPOBEC2	4	0.035	cis	3
1471	BE4-hAPOBEC2	4	0.041	cis	3
1472	BE4-PpAPOBEC2	4	0.046	cis	3
1473	BE4-BtAPOBEC2	4	0.039	cis	3
1474	BE4-mAPOBEC3	4	0.89	cis	3
1475	BE4-hAPOBEC3A	4	31.697	cis	3
1476	BE4-hAPOBEC3B	4	6.589	cis	3
1477	BE4-hAPOBEC3C	4	0.364	cis	3
1478	BE4-hAPOBEC3D	4	0.199	cis	3
1479	BE4-hAPOBEC3F	4	0.582	cis	3
1480	BE4-hAPOBEC3G	4	1.216	cis	3
1481	BE4-hAPOBEC4	4	0.047	cis	3
1482	BE4-mAPOBEC4	4	0.051	cis	3
1483	BE4-rAPOBEC4	4	0.046	cis	3
1484	BE4-MfAPOBEC4	4	0.039	cis	3
1485	BE4-hAID	4	0.787	cis	3
1487	BE4-btAID	4	0.026	cis	3
1488	BE4-mAID	4	3.685	cis	3
1489	BE4-PmCDA1	4	5.652	cis	3
1490	BE4-PmCDA2	4	0.049	cis	3
1491	BE4-PmCDA5	4	4.02	cis	3
1492	BE4-yCD	4	0.033	cis	3
1559	BE4-rAPOBEC1	6	8.331	trans	3
1560	BE4-MaAPOBEC1	6	7.209	trans	3
1561	BE4-mAPOBEC1	6	9.94	trans	3
1562	BE4-MdAPOBEC1	6	1.975	trans	3
1563	BE4-PpAPOBEC1	6	4.845	trans	3
1564	BE4-OcAPOBEC1	6	3.609	trans	3
1565	BE4-hAPOBEC1	6	11.966	trans	3
1566	BE4-mAPOBEC2	6	0.081	trans	3
1567	BE4-hAPOBEC2	6	0.061	trans	3
1568	BE4-PpAPOBEC2	6	0.027	trans	3
1569	BE4-BtAPOBEC2	6	0.026	trans	3
1570	BE4-mAPOBEC3	6	0.293	trans	3
1571	BE4-hAPOBEC3A	6	17.674	trans	3
1572	BE4-hAPOBEC3B	6	6.05	trans	3
1573	BE4-hAPOBEC3C	6	0.277	trans	3
1574	BE4-hAPOBEC3D	6	0.167	trans	3
1575	BE4-hAPOBEC3F	6	0.168	trans	3
1576	BE4-hAPOBEC3G	6	0.159	trans	3
1577	BE4-hAPOBEC4	6	0.195	trans	3
1578	BE4-mAPOBEC4	6	0.052	trans	3
1579	BE4-rAPOBEC4	6	0.365	trans	3
1580	BE4-MfAPOBEC4	6	0.252	trans	3
1581	BE4-hAID	6	2.105	trans	3
1583	BE4-btAID	6	0.065	trans	3
1584	BE4-mAID	6	2.015	trans	3
1585	BE4-PmCDA1	6	2.718	trans	3
1586	BE4-PmCDA2	6	0.123	trans	3
1587	BE4-PmCDA5	6	1.344	trans	3
1588	BE4-yCD	6	0.044	trans	3
1655	BE4-rAPOBEC1	1	43.43	cis	3
1656	BE4-MaAPOBEC1	1	43.162	cis	3
1657	BE4-mAPOBEC1	1	32.706	cis	3
1658	BE4-MdAPOBEC1	1	36.603	cis	3
1659	BE4-PpAPOBEC1	1	32.916	cis	3
1660	BE4-OcAPOBEC1	1	22.491	cis	3
1661	BE4-hAPOBEC1	1	29.529	cis	3
1662	BE4-mAPOBEC2	1	0.073	cis	3
1663	BE4-PpAPOBEC2	1	0.225	cis	3
1664	BE4-BtAPOBEC2	1	0.042	cis	3
1665	BE4-mAPOBEC3	1	6.008	cis	3
1666	BE4-hAPOBEC3A	1	51.29	cis	3
1667	BE4-hAPOBEC3B	1	25.32	cis	3
1668	BE4-hAPOBEC3C	1	6.746	cis	3
1669	BE4-hAPOBEC3D	1	2.153	cis	3
1670	BE4-hAPOBEC3F	1	13.893	cis	3
1671	BE4-hAPOBEC3G	1	4.135	cis	3
1672	BE4-hAPOBEC4	1	0.2	cis	3
1673	BE4-mAPOBEC4	1	0.022	cis	3
1674	BE4-rAPOBEC4	1	0.288	cis	3
1675	BE4-MfAPOBEC4	1	0.224	cis	3
1676	BE4-hAID	1	4.972	cis	3
1678	BE4-btAID	1	0.382	cis	3
1679	BE4-mAID	1	12.12	cis	3
1680	BE4-PmCDA1	1	22.006	cis	3
1681	BE4-PmCDA2	1	0.302	cis	3
1682	BE4-PmCDA5	1	12.787	cis	3
1683	BE4-yCD	1	0.124	cis	3
