# Supplementary material for: Cytosine base editors with minimized unguided DNA and RNA off-target events and high on-target activity
Source: Nat Commun. 2020 Apr 28;11:2052. doi: 10.1038/s41467-020-15887-5 (PMC7189382; doi:10.1038/s41467-020-15887-5)
Supplement: Supplementary file 3 — Source Data [file 41467_2020_15887_MOESM3_ESM.zip › figure_source_data/source data_Fig3.xlsx]

## Sheet: Fig3a
sample	treatment	chrom	pos	vaf
s3_3	BE4-rAPOBEC1	chr1	1478254	0.166667
s3_3	BE4-rAPOBEC1	chr1	6632943	0.1375
s3_3	BE4-rAPOBEC1	chr1	20499728	0.202335
s3_3	BE4-rAPOBEC1	chr1	22091451	0.118812
s3_3	BE4-rAPOBEC1	chr1	23438800	0.157895
s3_3	BE4-rAPOBEC1	chr1	23965615	0.134503
s3_3	BE4-rAPOBEC1	chr1	23966731	0.13253
s3_3	BE4-rAPOBEC1	chr1	24358235	0.208955
s3_3	BE4-rAPOBEC1	chr1	24373770	0.138889
s3_3	BE4-rAPOBEC1	chr1	24535226	0.148148
s3_3	BE4-rAPOBEC1	chr1	26832572	0.131387
s3_3	BE4-rAPOBEC1	chr1	26854977	0.18259
s3_3	BE4-rAPOBEC1	chr1	26877605	0.222222
s3_3	BE4-rAPOBEC1	chr1	28239975	0.166667
s3_3	BE4-rAPOBEC1	chr1	28279205	0.327553
s3_3	BE4-rAPOBEC1	chr1	28280727	0.202797
s3_3	BE4-rAPOBEC1	chr1	28281026	0.163934
s3_3	BE4-rAPOBEC1	chr1	28281381	0.259717
s3_3	BE4-rAPOBEC1	chr1	28281502	0.14
s3_3	BE4-rAPOBEC1	chr1	28281638	0.667794
s3_3	BE4-rAPOBEC1	chr1	28281718	0.137131
s3_3	BE4-rAPOBEC1	chr1	28282161	0.169365
s3_3	BE4-rAPOBEC1	chr1	32176132	0.13355
s3_3	BE4-rAPOBEC1	chr1	32198190	0.132075
s3_3	BE4-rAPOBEC1	chr1	35853697	0.171429
s3_3	BE4-rAPOBEC1	chr1	37483801	0.193548
s3_3	BE4-rAPOBEC1	chr1	37483923	0.2
s3_3	BE4-rAPOBEC1	chr1	37803675	0.123431
s3_3	BE4-rAPOBEC1	chr1	37803790	0.129508
s3_3	BE4-rAPOBEC1	chr1	39740170	0.202703
s3_3	BE4-rAPOBEC1	chr1	44804489	0.136986
s3_3	BE4-rAPOBEC1	chr1	45342781	0.161765
s3_3	BE4-rAPOBEC1	chr1	45521403	0.180723
s3_3	BE4-rAPOBEC1	chr1	51271229	0.220588
s3_3	BE4-rAPOBEC1	chr1	51271493	0.274841
s3_3	BE4-rAPOBEC1	chr1	51272249	0.141361
s3_3	BE4-rAPOBEC1	chr1	51272678	0.237975
s3_3	BE4-rAPOBEC1	chr1	51272715	0.148559
s3_3	BE4-rAPOBEC1	chr1	51272812	0.149883
s3_3	BE4-rAPOBEC1	chr1	58781924	0.22501
s3_3	BE4-rAPOBEC1	chr1	67687851	0.320781
s3_3	BE4-rAPOBEC1	chr1	70424332	0.152174
s3_3	BE4-rAPOBEC1	chr1	70435132	0.146341
s3_3	BE4-rAPOBEC1	chr1	70439194	0.146341
s3_3	BE4-rAPOBEC1	chr1	77565618	0.169355
s3_3	BE4-rAPOBEC1	chr1	88936129	0.148289
s3_3	BE4-rAPOBEC1	chr1	89712886	0.0967742
s3_3	BE4-rAPOBEC1	chr1	90027910	0.245283
s3_3	BE4-rAPOBEC1	chr1	94203952	0.244444
s3_3	BE4-rAPOBEC1	chr1	96777843	0.206349
s3_3	BE4-rAPOBEC1	chr1	111709170	0.144444
s3_3	BE4-rAPOBEC1	chr1	114565885	0.2
s3_3	BE4-rAPOBEC1	chr1	117920377	0.141026
s3_3	BE4-rAPOBEC1	chr1	145993146	0.207951
s3_3	BE4-rAPOBEC1	chr1	150157422	0.13587
s3_3	BE4-rAPOBEC1	chr1	150266055	0.121272
s3_3	BE4-rAPOBEC1	chr1	151067832	0.234848
s3_3	BE4-rAPOBEC1	chr1	151168113	0.161765
s3_3	BE4-rAPOBEC1	chr1	151231720	0.170588
s3_3	BE4-rAPOBEC1	chr1	151238248	0.112805
s3_3	BE4-rAPOBEC1	chr1	151239994	0.170213
s3_3	BE4-rAPOBEC1	chr1	151246922	0.229885
s3_3	BE4-rAPOBEC1	chr1	151401442	0.142012
s3_3	BE4-rAPOBEC1	chr1	151581027	0.302083
s3_3	BE4-rAPOBEC1	chr1	151582192	0.152941
s3_3	BE4-rAPOBEC1	chr1	151583004	0.2
s3_3	BE4-rAPOBEC1	chr1	160214452	0.139362
s3_3	BE4-rAPOBEC1	chr1	160278187	0.179487
s3_3	BE4-rAPOBEC1	chr1	161121826	0.105072
s3_3	BE4-rAPOBEC1	chr1	161963795	0.235294
s3_3	BE4-rAPOBEC1	chr1	168198924	0.213592
s3_3	BE4-rAPOBEC1	chr1	169854560	0.141414
s3_3	BE4-rAPOBEC1	chr1	173799926	0.248588
s3_3	BE4-rAPOBEC1	chr1	173800476	0.184783
s3_3	BE4-rAPOBEC1	chr1	173943604	0.150943
s3_3	BE4-rAPOBEC1	chr1	192810412	0.121951
s3_3	BE4-rAPOBEC1	chr1	200405470	0.134715
s3_3	BE4-rAPOBEC1	chr1	200405539	0.14
s3_3	BE4-rAPOBEC1	chr1	201134893	0.150396
s3_3	BE4-rAPOBEC1	chr1	201135009	0.24507
s3_3	BE4-rAPOBEC1	chr1	202005860	0.17246
s3_3	BE4-rAPOBEC1	chr1	206732707	0.172316
s3_3	BE4-rAPOBEC1	chr1	211314175	0.151163
s3_3	BE4-rAPOBEC1	chr1	212103247	0.162304
s3_3	BE4-rAPOBEC1	chr1	212103798	0.13369
s3_3	BE4-rAPOBEC1	chr1	212329223	0.206186
s3_3	BE4-rAPOBEC1	chr1	212348466	0.142857
s3_3	BE4-rAPOBEC1	chr1	212619949	0.164706
s3_3	BE4-rAPOBEC1	chr1	212620080	0.267511
s3_3	BE4-rAPOBEC1	chr1	212620107	0.1272
s3_3	BE4-rAPOBEC1	chr1	212620253	0.130879
s3_3	BE4-rAPOBEC1	chr1	212620475	0.201874
s3_3	BE4-rAPOBEC1	chr1	212620610	0.135593
s3_3	BE4-rAPOBEC1	chr1	214618662	0.0972222
s3_3	BE4-rAPOBEC1	chr1	228457052	0.146667
s3_3	BE4-rAPOBEC1	chr1	228746073	0.169355
s3_3	BE4-rAPOBEC1	chr1	230839159	0.132075
s3_3	BE4-rAPOBEC1	chr1	235976109	0.112094
s3_3	BE4-rAPOBEC1	chr1	236898537	0.163265
s3_3	BE4-rAPOBEC1	chr1	241519671	0.154545
s3_3	BE4-rAPOBEC1	chr2	675739	0.184211
s3_3	BE4-rAPOBEC1	chr2	8854459	0.140351
s3_3	BE4-rAPOBEC1	chr2	8857695	0.25
s3_3	BE4-rAPOBEC1	chr2	9584774	0.189608
s3_3	BE4-rAPOBEC1	chr2	9955062	0.171429
s3_3	BE4-rAPOBEC1	chr2	18555107	0.131086
s3_3	BE4-rAPOBEC1	chr2	24768734	0.139394
s3_3	BE4-rAPOBEC1	chr2	24825988	0.15625
s3_3	BE4-rAPOBEC1	chr2	26367148	0.142857
s3_3	BE4-rAPOBEC1	chr2	27376346	0.110236
s3_3	BE4-rAPOBEC1	chr2	28776887	0.131579
s3_3	BE4-rAPOBEC1	chr2	30159737	0.590909
s3_3	BE4-rAPOBEC1	chr2	38297513	0.162791
s3_3	BE4-rAPOBEC1	chr2	43222597	0.163842
s3_3	BE4-rAPOBEC1	chr2	46535893	0.171429
s3_3	BE4-rAPOBEC1	chr2	46760527	0.15
s3_3	BE4-rAPOBEC1	chr2	53921001	0.134328
s3_3	BE4-rAPOBEC1	chr2	54972646	0.165087
s3_3	BE4-rAPOBEC1	chr2	54972652	0.191304
s3_3	BE4-rAPOBEC1	chr2	55235337	0.0943396
s3_3	BE4-rAPOBEC1	chr2	55235339	0.0943396
s3_3	BE4-rAPOBEC1	chr2	61184735	0.169492
s3_3	BE4-rAPOBEC1	chr2	62222233	0.148148
s3_3	BE4-rAPOBEC1	chr2	62224238	0.267123
s3_3	BE4-rAPOBEC1	chr2	64093289	0.111111
s3_3	BE4-rAPOBEC1	chr2	64093293	0.0757576
s3_3	BE4-rAPOBEC1	chr2	64093589	0.261364
s3_3	BE4-rAPOBEC1	chr2	65205669	0.166667
s3_3	BE4-rAPOBEC1	chr2	68293291	0.135135
s3_3	BE4-rAPOBEC1	chr2	69527294	0.2
s3_3	BE4-rAPOBEC1	chr2	69854850	0.125
s3_3	BE4-rAPOBEC1	chr2	69938821	0.390625
s3_3	BE4-rAPOBEC1	chr2	69939309	0.217391
s3_3	BE4-rAPOBEC1	chr2	69939321	0.189189
s3_3	BE4-rAPOBEC1	chr2	69940464	0.2125
s3_3	BE4-rAPOBEC1	chr2	69940482	0.206349
s3_3	BE4-rAPOBEC1	chr2	73847416	0.144654
s3_3	BE4-rAPOBEC1	chr2	74214401	0.128722
s3_3	BE4-rAPOBEC1	chr2	74555402	0.172131
s3_3	BE4-rAPOBEC1	chr2	74681831	0.151515
s3_3	BE4-rAPOBEC1	chr2	85028042	0.140927
s3_3	BE4-rAPOBEC1	chr2	85035067	0.168831
s3_3	BE4-rAPOBEC1	chr2	85647970	0.134286
s3_3	BE4-rAPOBEC1	chr2	86504903	0.224359
s3_3	BE4-rAPOBEC1	chr2	86603932	0.169643
s3_3	BE4-rAPOBEC1	chr2	86604662	0.178082
s3_3	BE4-rAPOBEC1	chr2	86751995	0.134545
s3_3	BE4-rAPOBEC1	chr2	87049732	0.226667
s3_3	BE4-rAPOBEC1	chr2	88027766	0.17
s3_3	BE4-rAPOBEC1	chr2	94199302	0.146341
s3_3	BE4-rAPOBEC1	chr2	96143345	0.12987
s3_3	BE4-rAPOBEC1	chr2	96143445	0.309524
s3_3	BE4-rAPOBEC1	chr2	96143523	0.157303
s3_3	BE4-rAPOBEC1	chr2	97827598	0.337838
s3_3	BE4-rAPOBEC1	chr2	97827623	0.206897
s3_3	BE4-rAPOBEC1	chr2	97827866	0.150376
s3_3	BE4-rAPOBEC1	chr2	101863824	0.27027
s3_3	BE4-rAPOBEC1	chr2	108508707	0.159292
s3_3	BE4-rAPOBEC1	chr2	108740644	0.172414
s3_3	BE4-rAPOBEC1	chr2	134452282	0.161765
s3_3	BE4-rAPOBEC1	chr2	150468740	0.160279
s3_3	BE4-rAPOBEC1	chr2	156570183	0.123077
s3_3	BE4-rAPOBEC1	chr2	159001139	0.159091
s3_3	BE4-rAPOBEC1	chr2	159767413	0.146758
s3_3	BE4-rAPOBEC1	chr2	159767446	0.139205
s3_3	BE4-rAPOBEC1	chr2	168769874	0.0914634
s3_3	BE4-rAPOBEC1	chr2	168769876	0.0903614
s3_3	BE4-rAPOBEC1	chr2	168769901	0.323353
s3_3	BE4-rAPOBEC1	chr2	174800134	0.144509
s3_3	BE4-rAPOBEC1	chr2	175178839	0.205882
s3_3	BE4-rAPOBEC1	chr2	178523465	0.145161
s3_3	BE4-rAPOBEC1	chr2	189924410	0.149123
s3_3	BE4-rAPOBEC1	chr2	196676162	0.181818
s3_3	BE4-rAPOBEC1	chr2	196834688	0.1875
s3_3	BE4-rAPOBEC1	chr2	196872526	0.152174
s3_3	BE4-rAPOBEC1	chr2	197488042	0.153846
s3_3	BE4-rAPOBEC1	chr2	202291138	0.15674
s3_3	BE4-rAPOBEC1	chr2	202377181	0.126761
s3_3	BE4-rAPOBEC1	chr2	203190803	0.174242
s3_3	BE4-rAPOBEC1	chr2	218249859	0.145803
s3_3	BE4-rAPOBEC1	chr2	219246109	0.313725
s3_3	BE4-rAPOBEC1	chr2	222295616	0.155556
s3_3	BE4-rAPOBEC1	chr2	234493580	0.175439
s3_3	BE4-rAPOBEC1	chr2	237094173	0.114516
s3_3	BE4-rAPOBEC1	chr2	241097405	0.133333
s3_3	BE4-rAPOBEC1	chr3	4361624	0.153846
s3_3	BE4-rAPOBEC1	chr3	9363342	0.166667
s3_3	BE4-rAPOBEC1	chr3	12584014	0.146845
s3_3	BE4-rAPOBEC1	chr3	12841089	0.152542
s3_3	BE4-rAPOBEC1	chr3	23892832	0.168831
s3_3	BE4-rAPOBEC1	chr3	28323139	0.289474
s3_3	BE4-rAPOBEC1	chr3	28757814	0.255319
s3_3	BE4-rAPOBEC1	chr3	30693209	0.222222
s3_3	BE4-rAPOBEC1	chr3	32369924	0.135135
s3_3	BE4-rAPOBEC1	chr3	33151117	0.216867
s3_3	BE4-rAPOBEC1	chr3	39141983	0.103093
s3_3	BE4-rAPOBEC1	chr3	39142131	0.17551
s3_3	BE4-rAPOBEC1	chr3	39145056	0.288462
s3_3	BE4-rAPOBEC1	chr3	39407746	0.16095
s3_3	BE4-rAPOBEC1	chr3	41239462	0.112045
s3_3	BE4-rAPOBEC1	chr3	41239674	0.123314
s3_3	BE4-rAPOBEC1	chr3	45824587	0.228916
s3_3	BE4-rAPOBEC1	chr3	47840915	0.112971
s3_3	BE4-rAPOBEC1	chr3	48157357	0.223684
s3_3	BE4-rAPOBEC1	chr3	48157916	0.128878
s3_3	BE4-rAPOBEC1	chr3	50330221	0.22807
s3_3	BE4-rAPOBEC1	chr3	50606937	0.176471
s3_3	BE4-rAPOBEC1	chr3	57571584	0.160584
s3_3	BE4-rAPOBEC1	chr3	58322460	0.142857
s3_3	BE4-rAPOBEC1	chr3	58397676	0.195402
s3_3	BE4-rAPOBEC1	chr3	62317852	0.2
s3_3	BE4-rAPOBEC1	chr3	68635758	0.0925926
s3_3	BE4-rAPOBEC1	chr3	75432847	0.1875
s3_3	BE4-rAPOBEC1	chr3	88156309	0.230769
s3_3	BE4-rAPOBEC1	chr3	98579885	0.187192
s3_3	BE4-rAPOBEC1	chr3	98788086	0.225352
s3_3	BE4-rAPOBEC1	chr3	101576693	0.165975
s3_3	BE4-rAPOBEC1	chr3	101576705	0.209928
s3_3	BE4-rAPOBEC1	chr3	119471435	0.146341
s3_3	BE4-rAPOBEC1	chr3	121493570	0.302326
s3_3	BE4-rAPOBEC1	chr3	122826871	0.175
s3_3	BE4-rAPOBEC1	chr3	123493236	0.333333
s3_3	BE4-rAPOBEC1	chr3	127620844	0.0910394
s3_3	BE4-rAPOBEC1	chr3	128480088	0.225532
s3_3	BE4-rAPOBEC1	chr3	128480181	0.177945
s3_3	BE4-rAPOBEC1	chr3	128490034	0.223958
s3_3	BE4-rAPOBEC1	chr3	129129637	0.19375
s3_3	BE4-rAPOBEC1	chr3	130993946	0.152941
s3_3	BE4-rAPOBEC1	chr3	132701477	0.129032
s3_3	BE4-rAPOBEC1	chr3	134357049	0.203008
s3_3	BE4-rAPOBEC1	chr3	136332201	0.19697
s3_3	BE4-rAPOBEC1	chr3	136819514	0.242424
s3_3	BE4-rAPOBEC1	chr3	136855446	0.154589
s3_3	BE4-rAPOBEC1	chr3	136855550	0.156627
s3_3	BE4-rAPOBEC1	chr3	138398517	0.211538
s3_3	BE4-rAPOBEC1	chr3	138826266	0.157895
s3_3	BE4-rAPOBEC1	chr3	143122406	0.141026
s3_3	BE4-rAPOBEC1	chr3	149129930	0.232558
s3_3	BE4-rAPOBEC1	chr3	149982359	0.314286
s3_3	BE4-rAPOBEC1	chr3	150543266	0.167608
s3_3	BE4-rAPOBEC1	chr3	150543314	0.125964
s3_3	BE4-rAPOBEC1	chr3	157150126	0.18705
s3_3	BE4-rAPOBEC1	chr3	159888907	0.161765
s3_3	BE4-rAPOBEC1	chr3	161251872	0.135135
s3_3	BE4-rAPOBEC1	chr3	161429350	0.155216
s3_3	BE4-rAPOBEC1	chr3	161429391	0.16208
s3_3	BE4-rAPOBEC1	chr3	179624229	0.139037
s3_3	BE4-rAPOBEC1	chr3	183455201	0.203704
s3_3	BE4-rAPOBEC1	chr3	183951980	0.163265
s3_3	BE4-rAPOBEC1	chr3	185418071	0.197143
s3_3	BE4-rAPOBEC1	chr3	185418239	0.516129
s3_3	BE4-rAPOBEC1	chr3	185418355	0.196721
s3_3	BE4-rAPOBEC1	chr3	185418363	0.252137
s3_3	BE4-rAPOBEC1	chr3	185418497	0.325792
s3_3	BE4-rAPOBEC1	chr3	185626341	0.161074
s3_3	BE4-rAPOBEC1	chr3	185917704	0.175297
s3_3	BE4-rAPOBEC1	chr3	185923934	0.129968
s3_3	BE4-rAPOBEC1	chr3	195963392	0.2
s3_3	BE4-rAPOBEC1	chr3	196049387	0.126943
s3_3	BE4-rAPOBEC1	chr3	196733924	0.208696
s3_3	BE4-rAPOBEC1	chr3	197044408	0.148148
s3_3	BE4-rAPOBEC1	chr4	1338461	0.152047
s3_3	BE4-rAPOBEC1	chr4	1693036	0.156956
s3_3	BE4-rAPOBEC1	chr4	1693453	0.124166
s3_3	BE4-rAPOBEC1	chr4	1955787	0.204819
s3_3	BE4-rAPOBEC1	chr4	6717092	0.117801
s3_3	BE4-rAPOBEC1	chr4	7010694	0.166667
s3_3	BE4-rAPOBEC1	chr4	13542471	0.15
s3_3	BE4-rAPOBEC1	chr4	22727778	0.247191
s3_3	BE4-rAPOBEC1	chr4	38698611	0.193548
s3_3	BE4-rAPOBEC1	chr4	39470059	0.129032
s3_3	BE4-rAPOBEC1	chr4	42112165	0.208333
s3_3	BE4-rAPOBEC1	chr4	42112207	0.169231
s3_3	BE4-rAPOBEC1	chr4	42112209	0.169231
s3_3	BE4-rAPOBEC1	chr4	42118933	0.209302
s3_3	BE4-rAPOBEC1	chr4	55966067	0.176471
s3_3	BE4-rAPOBEC1	chr4	56356396	0.185185
s3_3	BE4-rAPOBEC1	chr4	56484742	0.174757
s3_3	BE4-rAPOBEC1	chr4	70825489	0.150943
s3_3	BE4-rAPOBEC1	chr4	75482425	0.144543
s3_3	BE4-rAPOBEC1	chr4	76174289	0.235507
s3_3	BE4-rAPOBEC1	chr4	77719024	0.157895
s3_3	BE4-rAPOBEC1	chr4	81427222	0.287671
s3_3	BE4-rAPOBEC1	chr4	81432356	0.162162
s3_3	BE4-rAPOBEC1	chr4	82894816	0.164557
s3_3	BE4-rAPOBEC1	chr4	84648600	0.142857
s3_3	BE4-rAPOBEC1	chr4	102537948	0.16129
s3_3	BE4-rAPOBEC1	chr4	113453440	0.207317
s3_3	BE4-rAPOBEC1	chr4	118278796	0.168675
s3_3	BE4-rAPOBEC1	chr4	119493376	0.206897
s3_3	BE4-rAPOBEC1	chr4	119493432	0.153846
s3_3	BE4-rAPOBEC1	chr4	139473113	0.242424
s3_3	BE4-rAPOBEC1	chr4	139507377	0.165939
s3_3	BE4-rAPOBEC1	chr4	145558491	0.160839
s3_3	BE4-rAPOBEC1	chr4	147660889	0.171875
s3_3	BE4-rAPOBEC1	chr4	151140180	0.266667
s3_3	BE4-rAPOBEC1	chr4	151140321	0.162791
s3_3	BE4-rAPOBEC1	chr4	174319900	0.151515
s3_3	BE4-rAPOBEC1	chr4	176683918	0.163934
s3_3	BE4-rAPOBEC1	chr4	177659854	0.16129
s3_3	BE4-rAPOBEC1	chr4	183447711	0.118343
s3_3	BE4-rAPOBEC1	chr4	183447735	0.28125
s3_3	BE4-rAPOBEC1	chr4	183447886	0.194245
s3_3	BE4-rAPOBEC1	chr4	183447992	0.161616
s3_3	BE4-rAPOBEC1	chr4	183658977	0.15625
s3_3	BE4-rAPOBEC1	chr5	248272	0.211538
s3_3	BE4-rAPOBEC1	chr5	314822	0.245696
s3_3	BE4-rAPOBEC1	chr5	467069	0.197368
s3_3	BE4-rAPOBEC1	chr5	1597549	0.166667
s3_3	BE4-rAPOBEC1	chr5	5454563	0.156863
s3_3	BE4-rAPOBEC1	chr5	5454595	0.207547
s3_3	BE4-rAPOBEC1	chr5	5454597	0.307692
s3_3	BE4-rAPOBEC1	chr5	7892857	0.117347
s3_3	BE4-rAPOBEC1	chr5	7899942	0.206897
s3_3	BE4-rAPOBEC1	chr5	10403440	0.140351
s3_3	BE4-rAPOBEC1	chr5	14508874	0.1875
s3_3	BE4-rAPOBEC1	chr5	14652706	0.15678
s3_3	BE4-rAPOBEC1	chr5	14673657	0.153846
s3_3	BE4-rAPOBEC1	chr5	14694476	0.173077
s3_3	BE4-rAPOBEC1	chr5	21882945	0.137755
s3_3	BE4-rAPOBEC1	chr5	32602826	0.135678
s3_3	BE4-rAPOBEC1	chr5	33461911	0.11165
s3_3	BE4-rAPOBEC1	chr5	33461915	0.108392
s3_3	BE4-rAPOBEC1	chr5	37085285	0.181818
s3_3	BE4-rAPOBEC1	chr5	55938684	0.241667
s3_3	BE4-rAPOBEC1	chr5	56504851	0.199134
s3_3	BE4-rAPOBEC1	chr5	56504907	0.141176
s3_3	BE4-rAPOBEC1	chr5	57214145	0.180371
s3_3	BE4-rAPOBEC1	chr5	58457012	0.157895
s3_3	BE4-rAPOBEC1	chr5	74721519	0.141141
s3_3	BE4-rAPOBEC1	chr5	75425484	0.163636
s3_3	BE4-rAPOBEC1	chr5	82273638	0.161417
s3_3	BE4-rAPOBEC1	chr5	85663410	0.176471
s3_3	BE4-rAPOBEC1	chr5	88220582	0.188679
s3_3	BE4-rAPOBEC1	chr5	95793341	0.0851064
s3_3	BE4-rAPOBEC1	chr5	109865133	0.157143
s3_3	BE4-rAPOBEC1	chr5	112894447	0.322581
s3_3	BE4-rAPOBEC1	chr5	112894457	0.235294
s3_3	BE4-rAPOBEC1	chr5	113553846	0.149254
s3_3	BE4-rAPOBEC1	chr5	115578895	0.317073
s3_3	BE4-rAPOBEC1	chr5	115830700	0.125
s3_3	BE4-rAPOBEC1	chr5	115830702	0.125
s3_3	BE4-rAPOBEC1	chr5	119116259	0.3
s3_3	BE4-rAPOBEC1	chr5	123087116	0.162162
s3_3	BE4-rAPOBEC1	chr5	132203764	0.157895
s3_3	BE4-rAPOBEC1	chr5	134374387	0.141176
s3_3	BE4-rAPOBEC1	chr5	138555443	0.155852
s3_3	BE4-rAPOBEC1	chr5	140333287	0.237762
s3_3	BE4-rAPOBEC1	chr5	140510057	0.14
s3_3	BE4-rAPOBEC1	chr5	141863439	0.1875
s3_3	BE4-rAPOBEC1	chr5	143298802	0.162791
s3_3	BE4-rAPOBEC1	chr5	149353993	0.148289
s3_3	BE4-rAPOBEC1	chr5	150094758	0.232376
s3_3	BE4-rAPOBEC1	chr5	150710614	0.168182
s3_3	BE4-rAPOBEC1	chr5	159194752	0.221053
s3_3	BE4-rAPOBEC1	chr5	171868754	0.138587
s3_3	BE4-rAPOBEC1	chr5	172768371	0.128959
s3_3	BE4-rAPOBEC1	chr5	172768417	0.138369
s3_3	BE4-rAPOBEC1	chr5	172768778	0.128588
s3_3	BE4-rAPOBEC1	chr5	172769762	0.27079
s3_3	BE4-rAPOBEC1	chr5	172975809	0.190476
s3_3	BE4-rAPOBEC1	chr5	173232287	0.319605
s3_3	BE4-rAPOBEC1	chr5	173232410	0.146703
s3_3	BE4-rAPOBEC1	chr5	173317210	0.365503
s3_3	BE4-rAPOBEC1	chr5	174730347	0.240618
s3_3	BE4-rAPOBEC1	chr5	174730693	0.165217
s3_3	BE4-rAPOBEC1	chr5	177204151	0.2
s3_3	BE4-rAPOBEC1	chr5	177331690	0.193976
s3_3	BE4-rAPOBEC1	chr5	177454803	0.16
s3_3	BE4-rAPOBEC1	chr5	177532534	0.231481
s3_3	BE4-rAPOBEC1	chr5	178150456	0.233333
s3_3	BE4-rAPOBEC1	chr5	178211044	0.111548
s3_3	BE4-rAPOBEC1	chr5	179977801	0.151515
s3_3	BE4-rAPOBEC1	chr6	7338990	0.238095
s3_3	BE4-rAPOBEC1	chr6	7882533	0.14307
s3_3	BE4-rAPOBEC1	chr6	7883263	0.127374
s3_3	BE4-rAPOBEC1	chr6	10755148	0.0736842
s3_3	BE4-rAPOBEC1	chr6	27810867	0.30303
s3_3	BE4-rAPOBEC1	chr6	27810922	0.121212
s3_3	BE4-rAPOBEC1	chr6	28251874	0.254237
s3_3	BE4-rAPOBEC1	chr6	30329027	0.144444
s3_3	BE4-rAPOBEC1	chr6	30492345	0.16129
s3_3	BE4-rAPOBEC1	chr6	31494918	0.166667
s3_3	BE4-rAPOBEC1	chr6	31835093	0.149051
s3_3	BE4-rAPOBEC1	chr6	31837289	0.277886
s3_3	BE4-rAPOBEC1	chr6	31839593	0.115265
s3_3	BE4-rAPOBEC1	chr6	32971134	0.153846
s3_3	BE4-rAPOBEC1	chr6	32971158	0.157895
s3_3	BE4-rAPOBEC1	chr6	34237184	0.780822
s3_3	BE4-rAPOBEC1	chr6	34244959	0.630256
s3_3	BE4-rAPOBEC1	chr6	36110510	0.143662
s3_3	BE4-rAPOBEC1	chr6	36599996	0.125541
s3_3	BE4-rAPOBEC1	chr6	36686387	0.382979
s3_3	BE4-rAPOBEC1	chr6	36686981	0.140187
s3_3	BE4-rAPOBEC1	chr6	38153241	0.162011
s3_3	BE4-rAPOBEC1	chr6	42674178	0.238806
s3_3	BE4-rAPOBEC1	chr6	43357110	0.194444
s3_3	BE4-rAPOBEC1	chr6	43506149	0.15625
s3_3	BE4-rAPOBEC1	chr6	53019267	0.15
s3_3	BE4-rAPOBEC1	chr6	53073520	0.130208
s3_3	BE4-rAPOBEC1	chr6	53093359	0.243243
s3_3	BE4-rAPOBEC1	chr6	63578486	0.144695
s3_3	BE4-rAPOBEC1	chr6	70477313	0.163636
s3_3	BE4-rAPOBEC1	chr6	73492340	0.142857
s3_3	BE4-rAPOBEC1	chr6	79947265	0.234375
s3_3	BE4-rAPOBEC1	chr6	83893578	0.153061
s3_3	BE4-rAPOBEC1	chr6	87341425	0.14
s3_3	BE4-rAPOBEC1	chr6	89328706	0.162996
s3_3	BE4-rAPOBEC1	chr6	99411695	0.268908
s3_3	BE4-rAPOBEC1	chr6	99435775	0.176471
s3_3	BE4-rAPOBEC1	chr6	107067925	0.139535
s3_3	BE4-rAPOBEC1	chr6	108987180	0.20904
s3_3	BE4-rAPOBEC1	chr6	108987192	0.132597
s3_3	BE4-rAPOBEC1	chr6	110217749	0.135922
s3_3	BE4-rAPOBEC1	chr6	110228959	0.176471
s3_3	BE4-rAPOBEC1	chr6	117540945	0.189655
s3_3	BE4-rAPOBEC1	chr6	117999061	0.175272
s3_3	BE4-rAPOBEC1	chr6	118894153	0.156863
s3_3	BE4-rAPOBEC1	chr6	119179344	0.0745342
s3_3	BE4-rAPOBEC1	chr6	119179345	0.0784314
s3_3	BE4-rAPOBEC1	chr6	122444742	0.169365
s3_3	BE4-rAPOBEC1	chr6	130133618	0.16129
s3_3	BE4-rAPOBEC1	chr6	132322777	0.123288
s3_3	BE4-rAPOBEC1	chr6	133980249	0.136691
s3_3	BE4-rAPOBEC1	chr6	136696015	0.166667
s3_3	BE4-rAPOBEC1	chr6	143451104	0.13964
s3_3	BE4-rAPOBEC1	chr6	149411326	0.16044
s3_3	BE4-rAPOBEC1	chr6	149998812	0.151515
s3_3	BE4-rAPOBEC1	chr6	152988717	0.133333
s3_3	BE4-rAPOBEC1	chr6	153282590	0.224928
s3_3	BE4-rAPOBEC1	chr6	153282596	0.206897
s3_3	BE4-rAPOBEC1	chr6	154792841	0.164835
s3_3	BE4-rAPOBEC1	chr6	154815750	0.144144
s3_3	BE4-rAPOBEC1	chr6	154908007	0.125
s3_3	BE4-rAPOBEC1	chr6	154908450	0.136986
s3_3	BE4-rAPOBEC1	chr6	157981899	0.137255
s3_3	BE4-rAPOBEC1	chr6	158146857	0.246914
s3_3	BE4-rAPOBEC1	chr6	158312558	0.243902
s3_3	BE4-rAPOBEC1	chr6	159679890	0.143631
s3_3	BE4-rAPOBEC1	chr6	159818597	0.254902
s3_3	BE4-rAPOBEC1	chr6	166320097	0.21078
s3_3	BE4-rAPOBEC1	chr6	169662362	0.163934
s3_3	BE4-rAPOBEC1	chr6	170582422	0.149254
s3_3	BE4-rAPOBEC1	chr7	1569565	0.110169
s3_3	BE4-rAPOBEC1	chr7	4755371	0.155738
s3_3	BE4-rAPOBEC1	chr7	4983719	0.158654
s3_3	BE4-rAPOBEC1	chr7	4995578	0.206897
s3_3	BE4-rAPOBEC1	chr7	4997890	0.20597
s3_3	BE4-rAPOBEC1	chr7	6733419	0.170213
s3_3	BE4-rAPOBEC1	chr7	7567637	0.117647
s3_3	BE4-rAPOBEC1	chr7	7878908	0.191176
s3_3	BE4-rAPOBEC1	chr7	10453295	0.147239
s3_3	BE4-rAPOBEC1	chr7	11028718	0.142857
s3_3	BE4-rAPOBEC1	chr7	22510447	0.167038
s3_3	BE4-rAPOBEC1	chr7	27144796	0.169697
s3_3	BE4-rAPOBEC1	chr7	27163052	0.187123
s3_3	BE4-rAPOBEC1	chr7	27163156	0.152597
s3_3	BE4-rAPOBEC1	chr7	30612145	0.125737
s3_3	BE4-rAPOBEC1	chr7	33015166	0.2
s3_3	BE4-rAPOBEC1	chr7	33097332	0.146154
s3_3	BE4-rAPOBEC1	chr7	48099686	0.206897
s3_3	BE4-rAPOBEC1	chr7	48099700	0.242424
s3_3	BE4-rAPOBEC1	chr7	56011259	0.157407
s3_3	BE4-rAPOBEC1	chr7	72831609	0.144578
s3_3	BE4-rAPOBEC1	chr7	73441325	0.157993
s3_3	BE4-rAPOBEC1	chr7	73671667	0.185185
s3_3	BE4-rAPOBEC1	chr7	73682977	0.151832
s3_3	BE4-rAPOBEC1	chr7	75888556	0.197109
s3_3	BE4-rAPOBEC1	chr7	77908847	0.21875
s3_3	BE4-rAPOBEC1	chr7	77920425	0.146341
s3_3	BE4-rAPOBEC1	chr7	98386556	0.155251
s3_3	BE4-rAPOBEC1	chr7	100881764	0.136116
s3_3	BE4-rAPOBEC1	chr7	101221443	0.147059
s3_3	BE4-rAPOBEC1	chr7	105117152	0.151079
s3_3	BE4-rAPOBEC1	chr7	112468012	0.13245
s3_3	BE4-rAPOBEC1	chr7	112819914	0.162162
s3_3	BE4-rAPOBEC1	chr7	112820715	0.141026
s3_3	BE4-rAPOBEC1	chr7	112822347	0.179104
s3_3	BE4-rAPOBEC1	chr7	117189332	0.130435
s3_3	BE4-rAPOBEC1	chr7	120975115	0.184783
s3_3	BE4-rAPOBEC1	chr7	127370610	0.183099
s3_3	BE4-rAPOBEC1	chr7	127591257	0.113128
s3_3	BE4-rAPOBEC1	chr7	128770983	0.133475
s3_3	BE4-rAPOBEC1	chr7	129127138	0.16
s3_3	BE4-rAPOBEC1	chr7	140089364	0.16129
s3_3	BE4-rAPOBEC1	chr7	148754106	0.0803571
s3_3	BE4-rAPOBEC1	chr7	148754109	0.0803571
s3_3	BE4-rAPOBEC1	chr7	148811697	0.156051
s3_3	BE4-rAPOBEC1	chr7	152265084	0.244444
s3_3	BE4-rAPOBEC1	chr7	155777275	0.0909091
s3_3	BE4-rAPOBEC1	chr7	157416874	0.151261
s3_3	BE4-rAPOBEC1	chr8	11786715	0.295455
s3_3	BE4-rAPOBEC1	chr8	11803660	0.162162
s3_3	BE4-rAPOBEC1	chr8	23020349	0.335244
s3_3	BE4-rAPOBEC1	chr8	23137312	0.26087
s3_3	BE4-rAPOBEC1	chr8	23572380	0.207317
s3_3	BE4-rAPOBEC1	chr8	27788940	0.204819
s3_3	BE4-rAPOBEC1	chr8	27799547	0.148936
s3_3	BE4-rAPOBEC1	chr8	28348253	0.14
s3_3	BE4-rAPOBEC1	chr8	30066061	0.132622
s3_3	BE4-rAPOBEC1	chr8	38211843	0.207254
s3_3	BE4-rAPOBEC1	chr8	42339022	0.150943
s3_3	BE4-rAPOBEC1	chr8	56011084	0.303191
s3_3	BE4-rAPOBEC1	chr8	56074316	0.121212
s3_3	BE4-rAPOBEC1	chr8	81758764	0.327869
s3_3	BE4-rAPOBEC1	chr8	81759113	0.173077
s3_3	BE4-rAPOBEC1	chr8	82291702	0.25
s3_3	BE4-rAPOBEC1	chr8	89909682	0.214876
s3_3	BE4-rAPOBEC1	chr8	90624270	0.2
s3_3	BE4-rAPOBEC1	chr8	90994720	0.176471
s3_3	BE4-rAPOBEC1	chr8	90994727	0.16
s3_3	BE4-rAPOBEC1	chr8	94249701	0.166667
s3_3	BE4-rAPOBEC1	chr8	102649404	0.223404
s3_3	BE4-rAPOBEC1	chr8	102649811	0.203791
s3_3	BE4-rAPOBEC1	chr8	102649857	0.178261
s3_3	BE4-rAPOBEC1	chr8	102826712	0.181592
s3_3	BE4-rAPOBEC1	chr8	102828093	0.191679
s3_3	BE4-rAPOBEC1	chr8	102829458	0.132095
s3_3	BE4-rAPOBEC1	chr8	102829481	0.221639
s3_3	BE4-rAPOBEC1	chr8	102829859	0.179167
s3_3	BE4-rAPOBEC1	chr8	122973922	0.163636
s3_3	BE4-rAPOBEC1	chr8	140549125	0.211538
s3_3	BE4-rAPOBEC1	chr9	4706124	0.172131
s3_3	BE4-rAPOBEC1	chr9	4711650	0.180451
s3_3	BE4-rAPOBEC1	chr9	4711731	0.199377
s3_3	BE4-rAPOBEC1	chr9	5785419	0.180556
s3_3	BE4-rAPOBEC1	chr9	6498129	0.18239
s3_3	BE4-rAPOBEC1	chr9	15461235	0.170213
s3_3	BE4-rAPOBEC1	chr9	20948361	0.140845
s3_3	BE4-rAPOBEC1	chr9	21863997	0.150943
s3_3	BE4-rAPOBEC1	chr9	27329924	0.166667
s3_3	BE4-rAPOBEC1	chr9	27330547	0.114286
s3_3	BE4-rAPOBEC1	chr9	27330548	0.114286
s3_3	BE4-rAPOBEC1	chr9	33039272	0.129661
s3_3	BE4-rAPOBEC1	chr9	33039743	0.135093
s3_3	BE4-rAPOBEC1	chr9	34997672	0.208054
s3_3	BE4-rAPOBEC1	chr9	34998015	0.15
s3_3	BE4-rAPOBEC1	chr9	36607661	0.135135
s3_3	BE4-rAPOBEC1	chr9	37862767	0.176471
s3_3	BE4-rAPOBEC1	chr9	68935010	0.179487
s3_3	BE4-rAPOBEC1	chr9	78328160	0.139167
s3_3	BE4-rAPOBEC1	chr9	79720122	0.230483
s3_3	BE4-rAPOBEC1	chr9	82980843	0.133333
s3_3	BE4-rAPOBEC1	chr9	95467165	0.27027
s3_3	BE4-rAPOBEC1	chr9	96387308	0.232877
s3_3	BE4-rAPOBEC1	chr9	98086303	0.14
s3_3	BE4-rAPOBEC1	chr9	103204567	0.233333
s3_3	BE4-rAPOBEC1	chr9	107485904	0.158879
s3_3	BE4-rAPOBEC1	chr9	113293823	0.166667
s3_3	BE4-rAPOBEC1	chr9	122847790	0.2
s3_3	BE4-rAPOBEC1	chr9	128101209	0.152318
s3_3	BE4-rAPOBEC1	chr9	128107725	0.118421
s3_3	BE4-rAPOBEC1	chr9	128108449	0.127273
s3_3	BE4-rAPOBEC1	chr9	128692670	0.128079
s3_3	BE4-rAPOBEC1	chr9	130887324	0.146789
s3_3	BE4-rAPOBEC1	chr9	131490533	0.294118
s3_3	BE4-rAPOBEC1	chr9	131496844	0.171548
s3_3	BE4-rAPOBEC1	chr9	132331098	0.296296
s3_3	BE4-rAPOBEC1	chr9	132349338	0.15
s3_3	BE4-rAPOBEC1	chr9	133019815	0.139875
s3_3	BE4-rAPOBEC1	chr9	133042122	0.16092
s3_3	BE4-rAPOBEC1	chr9	133348110	0.102564
s3_3	BE4-rAPOBEC1	chr9	133363683	0.199377
s3_3	BE4-rAPOBEC1	chr9	136007816	0.166667
s3_3	BE4-rAPOBEC1	chr9	136495210	0.393443
s3_3	BE4-rAPOBEC1	chr9	136505844	0.15
s3_3	BE4-rAPOBEC1	chr9	137300197	0.137931
s3_3	BE4-rAPOBEC1	chr9	137300208	0.144231
s3_3	BE4-rAPOBEC1	chr9	137300352	0.174455
s3_3	BE4-rAPOBEC1	chr10	3776946	0.151515
s3_3	BE4-rAPOBEC1	chr10	3777556	0.212291
s3_3	BE4-rAPOBEC1	chr10	3777599	0.159341
s3_3	BE4-rAPOBEC1	chr10	11331540	0.15
s3_3	BE4-rAPOBEC1	chr10	13195166	0.152542
s3_3	BE4-rAPOBEC1	chr10	14855854	0.131148
s3_3	BE4-rAPOBEC1	chr10	14870636	0.135714
s3_3	BE4-rAPOBEC1	chr10	23441342	0.160494
s3_3	BE4-rAPOBEC1	chr10	24600677	0.2
s3_3	BE4-rAPOBEC1	chr10	24849790	0.184211
s3_3	BE4-rAPOBEC1	chr10	32268137	0.290598
s3_3	BE4-rAPOBEC1	chr10	35211949	0.190909
s3_3	BE4-rAPOBEC1	chr10	42494061	0.236842
s3_3	BE4-rAPOBEC1	chr10	42494095	0.179487
s3_3	BE4-rAPOBEC1	chr10	42494170	0.222222
s3_3	BE4-rAPOBEC1	chr10	59789223	0.163763
s3_3	BE4-rAPOBEC1	chr10	71344277	0.114286
s3_3	BE4-rAPOBEC1	chr10	71344278	0.111111
s3_3	BE4-rAPOBEC1	chr10	72275837	0.257439
s3_3	BE4-rAPOBEC1	chr10	84144923	0.134831
s3_3	BE4-rAPOBEC1	chr10	84425846	0.166667
s3_3	BE4-rAPOBEC1	chr10	87342589	0.135135
s3_3	BE4-rAPOBEC1	chr10	87508501	0.131004
s3_3	BE4-rAPOBEC1	chr10	92029350	0.189873
s3_3	BE4-rAPOBEC1	chr10	92311158	0.147727
s3_3	BE4-rAPOBEC1	chr10	101227252	0.215686
s3_3	BE4-rAPOBEC1	chr10	103093287	0.272152
s3_3	BE4-rAPOBEC1	chr10	110506967	0.170732
s3_3	BE4-rAPOBEC1	chr10	113679262	0.267857
s3_3	BE4-rAPOBEC1	chr10	114846014	0.156863
s3_3	BE4-rAPOBEC1	chr10	117290312	0.149351
s3_3	BE4-rAPOBEC1	chr10	117374532	0.147059
s3_3	BE4-rAPOBEC1	chr10	119677475	0.222973
s3_3	BE4-rAPOBEC1	chr10	120354844	0.134615
s3_3	BE4-rAPOBEC1	chr10	120355044	0.302326
s3_3	BE4-rAPOBEC1	chr10	120355139	0.130841
s3_3	BE4-rAPOBEC1	chr10	120355179	0.237838
s3_3	BE4-rAPOBEC1	chr10	124981715	0.121951
s3_3	BE4-rAPOBEC1	chr10	124985192	0.140351
s3_3	BE4-rAPOBEC1	chr10	124985658	0.528455
s3_3	BE4-rAPOBEC1	chr11	1557089	0.15625
s3_3	BE4-rAPOBEC1	chr11	9142832	0.190311
s3_3	BE4-rAPOBEC1	chr11	13386866	0.295455
s3_3	BE4-rAPOBEC1	chr11	13386957	0.166667
s3_3	BE4-rAPOBEC1	chr11	16974912	0.221335
s3_3	BE4-rAPOBEC1	chr11	16975005	0.144788
s3_3	BE4-rAPOBEC1	chr11	19237893	0.333333
s3_3	BE4-rAPOBEC1	chr11	19240113	0.209302
s3_3	BE4-rAPOBEC1	chr11	27888716	0.191919
s3_3	BE4-rAPOBEC1	chr11	32854751	0.233333
s3_3	BE4-rAPOBEC1	chr11	33709349	0.162338
s3_3	BE4-rAPOBEC1	chr11	34100453	0.170061
s3_3	BE4-rAPOBEC1	chr11	34100494	0.136594
s3_3	BE4-rAPOBEC1	chr11	43312180	0.198543
s3_3	BE4-rAPOBEC1	chr11	43883158	0.138298
s3_3	BE4-rAPOBEC1	chr11	43901623	0.230126
s3_3	BE4-rAPOBEC1	chr11	43943426	0.189873
s3_3	BE4-rAPOBEC1	chr11	47415487	0.198758
s3_3	BE4-rAPOBEC1	chr11	59802368	0.176871
s3_3	BE4-rAPOBEC1	chr11	63975801	0.136364
s3_3	BE4-rAPOBEC1	chr11	64183659	0.305556
s3_3	BE4-rAPOBEC1	chr11	64194291	0.157555
s3_3	BE4-rAPOBEC1	chr11	68603376	0.134021
s3_3	BE4-rAPOBEC1	chr11	69665949	0.368421
s3_3	BE4-rAPOBEC1	chr11	71990621	0.15
s3_3	BE4-rAPOBEC1	chr11	75566615	0.228056
s3_3	BE4-rAPOBEC1	chr11	75572062	0.145615
s3_3	BE4-rAPOBEC1	chr11	75572458	0.185221
s3_3	BE4-rAPOBEC1	chr11	75572460	0.155181
s3_3	BE4-rAPOBEC1	chr11	75572653	0.122827
s3_3	BE4-rAPOBEC1	chr11	95175605	0.18
s3_3	BE4-rAPOBEC1	chr11	95185272	0.157895
s3_3	BE4-rAPOBEC1	chr11	111865224	0.122449
s3_3	BE4-rAPOBEC1	chr11	116873933	0.173077
s3_3	BE4-rAPOBEC1	chr11	118488728	0.173077
s3_3	BE4-rAPOBEC1	chr11	118998242	0.1375
s3_3	BE4-rAPOBEC1	chr11	127940652	0.588235
s3_3	BE4-rAPOBEC1	chr11	130877743	0.232877
s3_3	BE4-rAPOBEC1	chr11	134375382	0.0967742
s3_3	BE4-rAPOBEC1	chr12	14637	0.136364
s3_3	BE4-rAPOBEC1	chr12	6653377	0.130045
s3_3	BE4-rAPOBEC1	chr12	6872707	0.159091
s3_3	BE4-rAPOBEC1	chr12	9418649	0.113208
s3_3	BE4-rAPOBEC1	chr12	9418653	0.113208
s3_3	BE4-rAPOBEC1	chr12	12476595	0.158192
s3_3	BE4-rAPOBEC1	chr12	12477245	0.279793
s3_3	BE4-rAPOBEC1	chr12	12477827	0.207143
s3_3	BE4-rAPOBEC1	chr12	16357695	0.139837
s3_3	BE4-rAPOBEC1	chr12	19519251	0.186667
s3_3	BE4-rAPOBEC1	chr12	26120716	0.135135
s3_3	BE4-rAPOBEC1	chr12	27318008	0.158824
s3_3	BE4-rAPOBEC1	chr12	31305120	0.160584
s3_3	BE4-rAPOBEC1	chr12	32108262	0.0789474
s3_3	BE4-rAPOBEC1	chr12	32108267	0.105263
s3_3	BE4-rAPOBEC1	chr12	42237640	0.177083
s3_3	BE4-rAPOBEC1	chr12	46197627	0.261905
s3_3	BE4-rAPOBEC1	chr12	48043992	0.245614
s3_3	BE4-rAPOBEC1	chr12	48660420	0.155844
s3_3	BE4-rAPOBEC1	chr12	48690069	0.261745
s3_3	BE4-rAPOBEC1	chr12	48767962	0.172414
s3_3	BE4-rAPOBEC1	chr12	49742259	0.145161
s3_3	BE4-rAPOBEC1	chr12	50981657	0.155172
s3_3	BE4-rAPOBEC1	chr12	52054781	0.11
s3_3	BE4-rAPOBEC1	chr12	52059056	0.193548
s3_3	BE4-rAPOBEC1	chr12	53506032	0.13834
s3_3	BE4-rAPOBEC1	chr12	56512794	0.135135
s3_3	BE4-rAPOBEC1	chr12	57233759	0.134259
s3_3	BE4-rAPOBEC1	chr12	57512896	0.120782
s3_3	BE4-rAPOBEC1	chr12	57516430	0.153846
s3_3	BE4-rAPOBEC1	chr12	68553509	0.307692
s3_3	BE4-rAPOBEC1	chr12	68553519	0.244444
s3_3	BE4-rAPOBEC1	chr12	68660285	0.201681
s3_3	BE4-rAPOBEC1	chr12	68824564	0.175439
s3_3	BE4-rAPOBEC1	chr12	68824597	0.164948
s3_3	BE4-rAPOBEC1	chr12	69470474	0.235294
s3_3	BE4-rAPOBEC1	chr12	71896739	0.133333
s3_3	BE4-rAPOBEC1	chr12	92143328	0.134831
s3_3	BE4-rAPOBEC1	chr12	92143384	0.138462
s3_3	BE4-rAPOBEC1	chr12	93640545	0.195402
s3_3	BE4-rAPOBEC1	chr12	93641043	0.254237
s3_3	BE4-rAPOBEC1	chr12	98594530	0.193548
s3_3	BE4-rAPOBEC1	chr12	104079516	0.283019
s3_3	BE4-rAPOBEC1	chr12	104265338	0.146919
s3_3	BE4-rAPOBEC1	chr12	104265638	0.184539
s3_3	BE4-rAPOBEC1	chr12	104265746	0.132029
s3_3	BE4-rAPOBEC1	chr12	105173872	0.111111
s3_3	BE4-rAPOBEC1	chr12	105330917	0.105442
s3_3	BE4-rAPOBEC1	chr12	106239802	0.121711
s3_3	BE4-rAPOBEC1	chr12	108806311	0.1875
s3_3	BE4-rAPOBEC1	chr12	111642738	0.117647
s3_3	BE4-rAPOBEC1	chr12	111643282	0.182796
s3_3	BE4-rAPOBEC1	chr12	111643314	0.2
s3_3	BE4-rAPOBEC1	chr12	114671333	0.129338
s3_3	BE4-rAPOBEC1	chr12	114683503	0.207254
s3_3	BE4-rAPOBEC1	chr12	115991046	0.169811
s3_3	BE4-rAPOBEC1	chr12	118031909	0.155483
s3_3	BE4-rAPOBEC1	chr12	118246772	0.141176
s3_3	BE4-rAPOBEC1	chr12	119681189	0.107884
s3_3	BE4-rAPOBEC1	chr12	120210582	0.248276
s3_3	BE4-rAPOBEC1	chr12	120210606	0.227848
s3_3	BE4-rAPOBEC1	chr12	120577055	0.150943
s3_3	BE4-rAPOBEC1	chr12	122060205	0.229851
s3_3	BE4-rAPOBEC1	chr12	122207933	0.162551
s3_3	BE4-rAPOBEC1	chr12	122866361	0.125
s3_3	BE4-rAPOBEC1	chr12	122866842	0.181081
s3_3	BE4-rAPOBEC1	chr12	123395240	0.133886
s3_3	BE4-rAPOBEC1	chr12	123407944	0.162095
s3_3	BE4-rAPOBEC1	chr12	132737058	0.152174
s3_3	BE4-rAPOBEC1	chr12	132825709	0.121212
s3_3	BE4-rAPOBEC1	chr12	133105538	0.142857
s3_3	BE4-rAPOBEC1	chr13	19837556	0.148936
s3_3	BE4-rAPOBEC1	chr13	21421148	0.2
s3_3	BE4-rAPOBEC1	chr13	25096828	0.212766
s3_3	BE4-rAPOBEC1	chr13	27251837	0.25
s3_3	BE4-rAPOBEC1	chr13	27666335	0.159292
s3_3	BE4-rAPOBEC1	chr13	29512203	0.224576
s3_3	BE4-rAPOBEC1	chr13	29513280	0.140271
s3_3	BE4-rAPOBEC1	chr13	31274542	0.152174
s3_3	BE4-rAPOBEC1	chr13	41570683	0.175
s3_3	BE4-rAPOBEC1	chr13	42292455	0.177778
s3_3	BE4-rAPOBEC1	chr13	49131158	0.136364
s3_3	BE4-rAPOBEC1	chr13	49207308	0.159091
s3_3	BE4-rAPOBEC1	chr13	49710929	0.136986
s3_3	BE4-rAPOBEC1	chr13	51944183	0.152174
s3_3	BE4-rAPOBEC1	chr13	54440977	0.207483
s3_3	BE4-rAPOBEC1	chr13	75302384	0.157658
s3_3	BE4-rAPOBEC1	chr13	77067852	0.15534
s3_3	BE4-rAPOBEC1	chr13	77257796	0.190476
s3_3	BE4-rAPOBEC1	chr13	79552632	0.127027
s3_3	BE4-rAPOBEC1	chr13	80336978	0.124
s3_3	BE4-rAPOBEC1	chr13	98009978	0.12939
s3_3	BE4-rAPOBEC1	chr13	99385524	0.176667
s3_3	BE4-rAPOBEC1	chr14	19096618	0.176471
s3_3	BE4-rAPOBEC1	chr14	20311403	0.153846
s3_3	BE4-rAPOBEC1	chr14	20460780	0.304
s3_3	BE4-rAPOBEC1	chr14	22973174	0.14
s3_3	BE4-rAPOBEC1	chr14	24304240	0.119266
s3_3	BE4-rAPOBEC1	chr14	29576744	0.148649
s3_3	BE4-rAPOBEC1	chr14	50109040	0.333333
s3_3	BE4-rAPOBEC1	chr14	50923904	0.221277
s3_3	BE4-rAPOBEC1	chr14	50923922	0.212766
s3_3	BE4-rAPOBEC1	chr14	51094535	0.210526
s3_3	BE4-rAPOBEC1	chr14	53950784	0.125
s3_3	BE4-rAPOBEC1	chr14	54427274	0.146694
s3_3	BE4-rAPOBEC1	chr14	54843828	0.0793651
s3_3	BE4-rAPOBEC1	chr14	54843832	0.0793651
s3_3	BE4-rAPOBEC1	chr14	56300619	0.173469
s3_3	BE4-rAPOBEC1	chr14	60717961	0.0952381
s3_3	BE4-rAPOBEC1	chr14	60717963	0.1
s3_3	BE4-rAPOBEC1	chr14	75131964	0.130094
s3_3	BE4-rAPOBEC1	chr14	75281951	0.227273
s3_3	BE4-rAPOBEC1	chr14	75469784	0.273256
s3_3	BE4-rAPOBEC1	chr14	76786886	0.138889
s3_3	BE4-rAPOBEC1	chr14	98973027	0.231746
s3_3	BE4-rAPOBEC1	chr14	100334000	0.158155
s3_3	BE4-rAPOBEC1	chr14	102139995	0.164835
s3_3	BE4-rAPOBEC1	chr14	102830367	0.151515
s3_3	BE4-rAPOBEC1	chr14	102903282	0.150442
s3_3	BE4-rAPOBEC1	chr14	102905704	0.15942
s3_3	BE4-rAPOBEC1	chr14	103344549	0.174312
s3_3	BE4-rAPOBEC1	chr14	103385955	0.130841
s3_3	BE4-rAPOBEC1	chr14	103735152	0.150943
s3_3	BE4-rAPOBEC1	chr14	105209349	0.179487
s3_3	BE4-rAPOBEC1	chr15	22561755	0.171429
s3_3	BE4-rAPOBEC1	chr15	24909365	0.131455
s3_3	BE4-rAPOBEC1	chr15	29268572	0.142857
s3_3	BE4-rAPOBEC1	chr15	34943088	0.150442
s3_3	BE4-rAPOBEC1	chr15	40955960	0.185841
s3_3	BE4-rAPOBEC1	chr15	49126365	0.157068
s3_3	BE4-rAPOBEC1	chr15	50286161	0.25
s3_3	BE4-rAPOBEC1	chr15	52065715	0.15625
s3_3	BE4-rAPOBEC1	chr15	57954001	0.156863
s3_3	BE4-rAPOBEC1	chr15	59768614	0.172603
s3_3	BE4-rAPOBEC1	chr15	59768648	0.165116
s3_3	BE4-rAPOBEC1	chr15	59768891	0.239316
s3_3	BE4-rAPOBEC1	chr15	59768924	0.214035
s3_3	BE4-rAPOBEC1	chr15	64137950	0.152778
s3_3	BE4-rAPOBEC1	chr15	76342075	0.180077
s3_3	BE4-rAPOBEC1	chr15	78545639	0.138889
s3_3	BE4-rAPOBEC1	chr15	82220198	0.148515
s3_3	BE4-rAPOBEC1	chr15	82372619	0.241573
s3_3	BE4-rAPOBEC1	chr15	82404623	0.222222
s3_3	BE4-rAPOBEC1	chr15	82414642	0.257143
s3_3	BE4-rAPOBEC1	chr15	82414680	0.171429
s3_3	BE4-rAPOBEC1	chr15	85136584	0.247423
s3_3	BE4-rAPOBEC1	chr15	89624882	0.163043
s3_3	BE4-rAPOBEC1	chr15	92883696	0.148148
s3_3	BE4-rAPOBEC1	chr15	92885519	0.209302
s3_3	BE4-rAPOBEC1	chr15	92885560	0.278689
s3_3	BE4-rAPOBEC1	chr15	98924549	0.215385
s3_3	BE4-rAPOBEC1	chr15	99156178	0.144737
s3_3	BE4-rAPOBEC1	chr15	101770022	0.15625
s3_3	BE4-rAPOBEC1	chr15	101966079	0.169492
s3_3	BE4-rAPOBEC1	chr16	1312104	0.190476
s3_3	BE4-rAPOBEC1	chr16	1364434	0.139535
s3_3	BE4-rAPOBEC1	chr16	2614001	0.142857
s3_3	BE4-rAPOBEC1	chr16	3021306	0.211726
s3_3	BE4-rAPOBEC1	chr16	4338259	0.15625
s3_3	BE4-rAPOBEC1	chr16	5025232	0.12931
s3_3	BE4-rAPOBEC1	chr16	9109245	0.104478
s3_3	BE4-rAPOBEC1	chr16	9109247	0.104478
s3_3	BE4-rAPOBEC1	chr16	11751356	0.177852
s3_3	BE4-rAPOBEC1	chr16	15128265	0.268293
s3_3	BE4-rAPOBEC1	chr16	18783092	0.136901
s3_3	BE4-rAPOBEC1	chr16	46691117	0.208
s3_3	BE4-rAPOBEC1	chr16	46692411	0.165138
s3_3	BE4-rAPOBEC1	chr16	46692538	0.157224
s3_3	BE4-rAPOBEC1	chr16	46916636	0.161765
s3_3	BE4-rAPOBEC1	chr16	46929988	0.142857
s3_3	BE4-rAPOBEC1	chr16	50154212	0.20155
s3_3	BE4-rAPOBEC1	chr16	50224917	0.2
s3_3	BE4-rAPOBEC1	chr16	50781355	0.129032
s3_3	BE4-rAPOBEC1	chr16	50781404	0.140127
s3_3	BE4-rAPOBEC1	chr16	50784366	0.134831
s3_3	BE4-rAPOBEC1	chr16	50796703	0.166667
s3_3	BE4-rAPOBEC1	chr16	51137513	0.171975
s3_3	BE4-rAPOBEC1	chr16	53491858	0.162791
s3_3	BE4-rAPOBEC1	chr16	56361957	0.123552
s3_3	BE4-rAPOBEC1	chr16	67639039	0.127049
s3_3	BE4-rAPOBEC1	chr16	70570023	0.138614
s3_3	BE4-rAPOBEC1	chr16	70572428	0.186047
s3_3	BE4-rAPOBEC1	chr16	72096214	0.263889
s3_3	BE4-rAPOBEC1	chr16	81029049	0.130435
s3_3	BE4-rAPOBEC1	chr16	85663012	0.151515
s3_3	BE4-rAPOBEC1	chr16	85779027	0.11588
s3_3	BE4-rAPOBEC1	chr16	86513248	0.216418
s3_3	BE4-rAPOBEC1	chr16	86513957	0.251208
s3_3	BE4-rAPOBEC1	chr16	88076634	0.105882
s3_3	BE4-rAPOBEC1	chr16	88809106	0.114345
s3_3	BE4-rAPOBEC1	chr16	89227198	0.829787
s3_3	BE4-rAPOBEC1	chr16	89300865	0.166667
s3_3	BE4-rAPOBEC1	chr16	89765040	0.219048
s3_3	BE4-rAPOBEC1	chr17	7853040	0.134328
s3_3	BE4-rAPOBEC1	chr17	8444335	0.134969
s3_3	BE4-rAPOBEC1	chr17	10706488	0.190476
s3_3	BE4-rAPOBEC1	chr17	12990823	0.196429
s3_3	BE4-rAPOBEC1	chr17	17212818	0.174757
s3_3	BE4-rAPOBEC1	chr17	17585482	0.215385
s3_3	BE4-rAPOBEC1	chr17	18282817	0.155738
s3_3	BE4-rAPOBEC1	chr17	18651381	0.148148
s3_3	BE4-rAPOBEC1	chr17	21001350	0.139877
s3_3	BE4-rAPOBEC1	chr17	21003037	0.135364
s3_3	BE4-rAPOBEC1	chr17	28347812	0.21978
s3_3	BE4-rAPOBEC1	chr17	31034108	0.235294
s3_3	BE4-rAPOBEC1	chr17	31034505	0.140794
s3_3	BE4-rAPOBEC1	chr17	32489003	0.153846
s3_3	BE4-rAPOBEC1	chr17	35017573	0.142857
s3_3	BE4-rAPOBEC1	chr17	35725489	0.263692
s3_3	BE4-rAPOBEC1	chr17	38299392	0.117391
s3_3	BE4-rAPOBEC1	chr17	39285565	0.162162
s3_3	BE4-rAPOBEC1	chr17	40194690	0.151515
s3_3	BE4-rAPOBEC1	chr17	41689809	0.112592
s3_3	BE4-rAPOBEC1	chr17	42024205	0.199115
s3_3	BE4-rAPOBEC1	chr17	42824205	0.175
s3_3	BE4-rAPOBEC1	chr17	43211324	0.189189
s3_3	BE4-rAPOBEC1	chr17	44011889	0.195219
s3_3	BE4-rAPOBEC1	chr17	46939752	0.135417
s3_3	BE4-rAPOBEC1	chr17	55394179	0.15942
s3_3	BE4-rAPOBEC1	chr17	58980974	0.1875
s3_3	BE4-rAPOBEC1	chr17	59110444	0.150943
s3_3	BE4-rAPOBEC1	chr17	59958626	0.148936
s3_3	BE4-rAPOBEC1	chr17	60181733	0.146597
s3_3	BE4-rAPOBEC1	chr17	60656768	0.167213
s3_3	BE4-rAPOBEC1	chr17	60663388	0.184444
s3_3	BE4-rAPOBEC1	chr17	62612868	0.169014
s3_3	BE4-rAPOBEC1	chr17	64500807	0.208861
s3_3	BE4-rAPOBEC1	chr17	64501491	0.243077
s3_3	BE4-rAPOBEC1	chr17	68532176	0.164141
s3_3	BE4-rAPOBEC1	chr17	73284369	0.151261
s3_3	BE4-rAPOBEC1	chr17	73285660	0.134146
s3_3	BE4-rAPOBEC1	chr17	74447016	0.166667
s3_3	BE4-rAPOBEC1	chr17	75238394	0.193548
s3_3	BE4-rAPOBEC1	chr17	75270447	0.166667
s3_3	BE4-rAPOBEC1	chr17	76270763	0.150049
s3_3	BE4-rAPOBEC1	chr17	77213929	0.194444
s3_3	BE4-rAPOBEC1	chr17	80214265	0.14433
s3_3	BE4-rAPOBEC1	chr17	80469159	0.169492
s3_3	BE4-rAPOBEC1	chr17	80473282	0.132075
s3_3	BE4-rAPOBEC1	chr17	80473284	0.0943396
s3_3	BE4-rAPOBEC1	chr17	81921861	0.170886
s3_3	BE4-rAPOBEC1	chr17	81994920	0.216216
s3_3	BE4-rAPOBEC1	chr17	82572104	0.264151
s3_3	BE4-rAPOBEC1	chr18	6462545	0.170886
s3_3	BE4-rAPOBEC1	chr18	9257071	0.162162
s3_3	BE4-rAPOBEC1	chr18	21857180	0.16
s3_3	BE4-rAPOBEC1	chr18	23474985	0.176471
s3_3	BE4-rAPOBEC1	chr18	23536856	0.161765
s3_3	BE4-rAPOBEC1	chr18	26170798	0.225
s3_3	BE4-rAPOBEC1	chr18	26545379	0.185185
s3_3	BE4-rAPOBEC1	chr18	32129448	0.16886
s3_3	BE4-rAPOBEC1	chr18	32268232	0.313433
s3_3	BE4-rAPOBEC1	chr18	34848310	0.145455
s3_3	BE4-rAPOBEC1	chr18	58396213	0.16
s3_3	BE4-rAPOBEC1	chr19	1360707	0.291667
s3_3	BE4-rAPOBEC1	chr19	1369294	0.163462
s3_3	BE4-rAPOBEC1	chr19	1376537	0.137405
s3_3	BE4-rAPOBEC1	chr19	1555287	0.174684
s3_3	BE4-rAPOBEC1	chr19	1875392	0.152174
s3_3	BE4-rAPOBEC1	chr19	2231964	0.230088
s3_3	BE4-rAPOBEC1	chr19	2272717	0.153846
s3_3	BE4-rAPOBEC1	chr19	2273284	0.141509
s3_3	BE4-rAPOBEC1	chr19	2273368	0.176786
s3_3	BE4-rAPOBEC1	chr19	3119331	0.144628
s3_3	BE4-rAPOBEC1	chr19	5994303	0.2
s3_3	BE4-rAPOBEC1	chr19	9531053	0.16129
s3_3	BE4-rAPOBEC1	chr19	11106603	0.326531
s3_3	BE4-rAPOBEC1	chr19	11113607	0.168831
s3_3	BE4-rAPOBEC1	chr19	11666007	0.249042
s3_3	BE4-rAPOBEC1	chr19	11666025	0.192308
s3_3	BE4-rAPOBEC1	chr19	13096425	0.284091
s3_3	BE4-rAPOBEC1	chr19	13831770	0.166667
s3_3	BE4-rAPOBEC1	chr19	14514993	0.161607
s3_3	BE4-rAPOBEC1	chr19	14514995	0.211158
s3_3	BE4-rAPOBEC1	chr19	14515038	0.223059
s3_3	BE4-rAPOBEC1	chr19	14515178	0.162554
s3_3	BE4-rAPOBEC1	chr19	14515963	0.185019
s3_3	BE4-rAPOBEC1	chr19	14515974	0.122032
s3_3	BE4-rAPOBEC1	chr19	14515977	0.188976
s3_3	BE4-rAPOBEC1	chr19	14622657	0.175
s3_3	BE4-rAPOBEC1	chr19	14622815	0.25
s3_3	BE4-rAPOBEC1	chr19	16191140	0.141399
s3_3	BE4-rAPOBEC1	chr19	17049896	0.113208
s3_3	BE4-rAPOBEC1	chr19	18031641	0.204545
s3_3	BE4-rAPOBEC1	chr19	21058866	0.142857
s3_3	BE4-rAPOBEC1	chr19	29207569	0.126403
s3_3	BE4-rAPOBEC1	chr19	32712182	0.169643
s3_3	BE4-rAPOBEC1	chr19	32971071	0.169811
s3_3	BE4-rAPOBEC1	chr19	34401947	0.309038
s3_3	BE4-rAPOBEC1	chr19	39831838	0.140351
s3_3	BE4-rAPOBEC1	chr19	40626979	0.15
s3_3	BE4-rAPOBEC1	chr19	40762917	0.122066
s3_3	BE4-rAPOBEC1	chr19	44475984	0.177778
s3_3	BE4-rAPOBEC1	chr19	48230545	0.15625
s3_3	BE4-rAPOBEC1	chr19	48618753	0.135338
s3_3	BE4-rAPOBEC1	chr19	48874879	0.14832
s3_3	BE4-rAPOBEC1	chr19	49491882	0.132219
s3_3	BE4-rAPOBEC1	chr19	49497195	0.157692
s3_3	BE4-rAPOBEC1	chr19	49653633	0.652174
s3_3	BE4-rAPOBEC1	chr19	49989685	0.125984
s3_3	BE4-rAPOBEC1	chr19	54178869	0.127753
s3_3	BE4-rAPOBEC1	chr19	54178911	0.128405
s3_3	BE4-rAPOBEC1	chr19	55090987	0.16
s3_3	BE4-rAPOBEC1	chr19	57622608	0.142857
s3_3	BE4-rAPOBEC1	chr19	58211592	0.218182
s3_3	BE4-rAPOBEC1	chr20	397333	0.139738
s3_3	BE4-rAPOBEC1	chr20	5119108	0.310345
s3_3	BE4-rAPOBEC1	chr20	6031290	0.0714286
s3_3	BE4-rAPOBEC1	chr20	17608191	0.240876
s3_3	BE4-rAPOBEC1	chr20	17951510	0.174757
s3_3	BE4-rAPOBEC1	chr20	21395617	0.240602
s3_3	BE4-rAPOBEC1	chr20	37178831	0.177515
s3_3	BE4-rAPOBEC1	chr20	44754569	0.215385
s3_3	BE4-rAPOBEC1	chr20	45944906	0.168675
s3_3	BE4-rAPOBEC1	chr20	45947551	0.170732
s3_3	BE4-rAPOBEC1	chr20	49280519	0.111336
s3_3	BE4-rAPOBEC1	chr20	49634747	0.232759
s3_3	BE4-rAPOBEC1	chr20	50124404	0.165533
s3_3	BE4-rAPOBEC1	chr20	50192113	0.17199
s3_3	BE4-rAPOBEC1	chr20	50192454	0.170213
s3_3	BE4-rAPOBEC1	chr20	50753271	0.181818
s3_3	BE4-rAPOBEC1	chr20	51601054	0.131579
s3_3	BE4-rAPOBEC1	chr20	52088639	0.164286
s3_3	BE4-rAPOBEC1	chr20	57170508	0.171429
s3_3	BE4-rAPOBEC1	chr20	57651436	0.317073
s3_3	BE4-rAPOBEC1	chr20	58677369	0.184953
s3_3	BE4-rAPOBEC1	chr20	58910360	0.125113
s3_3	BE4-rAPOBEC1	chr21	25361961	0.15
s3_3	BE4-rAPOBEC1	chr21	29343389	0.137931
s3_3	BE4-rAPOBEC1	chr21	33265326	0.0888889
s3_3	BE4-rAPOBEC1	chr21	33265328	0.0909091
s3_3	BE4-rAPOBEC1	chr21	34518237	0.157692
s3_3	BE4-rAPOBEC1	chr21	36035401	0.142857
s3_3	BE4-rAPOBEC1	chr21	36748223	0.216216
s3_3	BE4-rAPOBEC1	chr21	39297626	0.214286
s3_3	BE4-rAPOBEC1	chr21	45226127	0.166667
s3_3	BE4-rAPOBEC1	chr22	17477617	0.159091
s3_3	BE4-rAPOBEC1	chr22	18169858	0.153846
s3_3	BE4-rAPOBEC1	chr22	19388507	0.165049
s3_3	BE4-rAPOBEC1	chr22	19408312	0.189655
s3_3	BE4-rAPOBEC1	chr22	19408339	0.173077
s3_3	BE4-rAPOBEC1	chr22	19846276	0.114286
s3_3	BE4-rAPOBEC1	chr22	21763515	0.286645
s3_3	BE4-rAPOBEC1	chr22	25375982	0.421053
s3_3	BE4-rAPOBEC1	chr22	28773737	0.196721
s3_3	BE4-rAPOBEC1	chr22	28787730	0.191919
s3_3	BE4-rAPOBEC1	chr22	28794884	0.160248
s3_3	BE4-rAPOBEC1	chr22	28794921	0.421313
s3_3	BE4-rAPOBEC1	chr22	28794954	0.218039
s3_3	BE4-rAPOBEC1	chr22	28795100	0.151065
s3_3	BE4-rAPOBEC1	chr22	31277059	0.186813
s3_3	BE4-rAPOBEC1	chr22	31615203	0.214286
s3_3	BE4-rAPOBEC1	chr22	37806747	0.232323
s3_3	BE4-rAPOBEC1	chr22	38059321	0.15847
s3_3	BE4-rAPOBEC1	chr22	38731196	0.130531
s3_3	BE4-rAPOBEC1	chr22	39319563	0.175439
s3_3	BE4-rAPOBEC1	chr22	39520555	0.190476
s3_3	BE4-rAPOBEC1	chr22	40825850	0.234305
s3_3	BE4-rAPOBEC1	chr22	41219433	0.158537
s3_3	BE4-rAPOBEC1	chr22	42083125	0.132231
s3_3	BE4-rAPOBEC1	chr22	42776453	0.170213
s3_3	BE4-rAPOBEC1	chr22	43645061	0.303279
s3_3	BE4-rAPOBEC1	chr22	43825055	0.223881
s3_3	BE4-rAPOBEC1	chr22	43838930	0.192308
s3_3	BE4-rAPOBEC1	chr22	43947519	0.147059
s3_3	BE4-rAPOBEC1	chr22	46352160	0.129151
s3_3	BE4-rAPOBEC1	chr22	50281902	0.164706
s3_3	BE4-rAPOBEC1	chr22	50519361	0.184211
s3_3	BE4-rAPOBEC1	chrX	13713369	0.219512
s3_3	BE4-rAPOBEC1	chrX	24788926	0.15736
s3_3	BE4-rAPOBEC1	chrX	31134129	0.22807
s3_3	BE4-rAPOBEC1	chrX	40935175	0.428571
s3_3	BE4-rAPOBEC1	chrX	40935201	0.178218
s3_3	BE4-rAPOBEC1	chrX	41162814	0.1625
s3_3	BE4-rAPOBEC1	chrX	46547947	0.173077
s3_3	BE4-rAPOBEC1	chrX	47214329	0.122807
s3_3	BE4-rAPOBEC1	chrX	66596273	0.166667
s3_3	BE4-rAPOBEC1	chrX	74590864	0.153846
s3_3	BE4-rAPOBEC1	chrX	74592237	0.240385
s3_3	BE4-rAPOBEC1	chrX	102714645	0.169231
s3_3	BE4-rAPOBEC1	chrX	102714681	0.166667
s3_3	BE4-rAPOBEC1	chrX	111621193	0.15625
s3_3	BE4-rAPOBEC1	chrX	119009198	0.253968
s3_3	BE4-rAPOBEC1	chrX	130065880	0.183246
s3_3	BE4-rAPOBEC1	chrX	134500217	0.205947
s3_3	BE4-rAPOBEC1	chrX	134771559	0.189189
s3_3	BE4-rAPOBEC1	chrX	136874914	0.2
s3_3	BE4-rAPOBEC1	chrY	5337881	0.366667
s5_1	BE4-rAPOBEC1 K34A H122A	chr2	97083670	0.127273
s5_1	BE4-rAPOBEC1 K34A H122A	chr2	97083680	0.122807
s5_1	BE4-rAPOBEC1 K34A H122A	chr2	112579037	0.274194
s5_1	BE4-rAPOBEC1 K34A H122A	chr2	177616986	0.105263
s5_1	BE4-rAPOBEC1 K34A H122A	chr2	177617025	0.0980392
s5_1	BE4-rAPOBEC1 K34A H122A	chr5	1816047	0.145833
s5_1	BE4-rAPOBEC1 K34A H122A	chr6	3225003	0.0506912
s5_1	BE4-rAPOBEC1 K34A H122A	chr6	108044500	0.107527
s5_1	BE4-rAPOBEC1 K34A H122A	chr6	122443354	0.135135
s5_1	BE4-rAPOBEC1 K34A H122A	chr7	66154562	0.133333
s5_1	BE4-rAPOBEC1 K34A H122A	chr7	72996590	0.0769231
s5_1	BE4-rAPOBEC1 K34A H122A	chr7	75485974	0.0961538
s5_1	BE4-rAPOBEC1 K34A H122A	chr7	75485992	0.0862069
s5_1	BE4-rAPOBEC1 K34A H122A	chr8	69690188	0.125
s5_1	BE4-rAPOBEC1 K34A H122A	chr8	69690197	0.125
s5_1	BE4-rAPOBEC1 K34A H122A	chr8	91063633	0.157895
s5_1	BE4-rAPOBEC1 K34A H122A	chr9	38595805	0.137931
s5_1	BE4-rAPOBEC1 K34A H122A	chr9	38595826	0.142857
s5_1	BE4-rAPOBEC1 K34A H122A	chr12	9307206	0.12
s5_1	BE4-rAPOBEC1 K34A H122A	chr12	9430704	0.1
s5_1	BE4-rAPOBEC1 K34A H122A	chr12	45173409	0.105263
s5_1	BE4-rAPOBEC1 K34A H122A	chr12	45173415	0.111111
s5_1	BE4-rAPOBEC1 K34A H122A	chr12	68765457	0.115385
s5_1	BE4-rAPOBEC1 K34A H122A	chr14	19096618	0.142857
s5_1	BE4-rAPOBEC1 K34A H122A	chr15	34084025	0.176471
s5_1	BE4-rAPOBEC1 K34A H122A	chr16	16265111	0.171429
s5_1	BE4-rAPOBEC1 K34A H122A	chr17	18699225	0.0909091
s5_1	BE4-rAPOBEC1 K34A H122A	chr17	35725489	0.170854
s5_1	BE4-rAPOBEC1 K34A H122A	chr17	38202908	0.109589
s5_1	BE4-rAPOBEC1 K34A H122A	chr19	66394	0.186047
s5_1	BE4-rAPOBEC1 K34A H122A	chr19	29942408	0.1
s5_1	BE4-rAPOBEC1 K34A H122A	chr21	8218762	0.171429
s5_1	BE4-rAPOBEC1 K34A H122A	chr22	15778072	0.150943
s14_1	BE4-SsAPOBEC2	chr1	26854163	0.153846
s14_1	BE4-SsAPOBEC2	chr1	155562169	0.09375
s14_1	BE4-SsAPOBEC2	chr2	112579037	0.302326
s14_1	BE4-SsAPOBEC2	chr2	113598709	0.0930233
s14_1	BE4-SsAPOBEC2	chr2	113598720	0.0909091
s14_1	BE4-SsAPOBEC2	chr3	10281010	0.116216
s14_1	BE4-SsAPOBEC2	chr3	12587590	0.139535
s14_1	BE4-SsAPOBEC2	chr3	62203515	0.205128
s14_1	BE4-SsAPOBEC2	chr4	163158320	0.151515
s14_1	BE4-SsAPOBEC2	chr5	177627537	0.292683
s14_1	BE4-SsAPOBEC2	chr6	3225003	0.0833333
s14_1	BE4-SsAPOBEC2	chr6	3225006	0.0121951
s14_1	BE4-SsAPOBEC2	chr8	69690188	0.0909091
s14_1	BE4-SsAPOBEC2	chr8	69690197	0.117647
s14_1	BE4-SsAPOBEC2	chr8	91063633	0.203704
s14_1	BE4-SsAPOBEC2	chr9	137449112	0.160714
s14_1	BE4-SsAPOBEC2	chr11	76239112	0.190476
s14_1	BE4-SsAPOBEC2	chr12	14637	0.0882353
s14_1	BE4-SsAPOBEC2	chr12	55753325	0.116667
s14_1	BE4-SsAPOBEC2	chr14	49600751	0.0666667
s14_1	BE4-SsAPOBEC2	chr17	3661398	0.162437
s14_1	BE4-SsAPOBEC2	chr17	18667820	0.196721
s14_1	BE4-SsAPOBEC2	chr17	18699225	0.103448
s14_1	BE4-SsAPOBEC2	chr17	38202908	0.204082
s14_1	BE4-SsAPOBEC2	chr17	62450374	0.125
s14_1	BE4-SsAPOBEC2	chr17	76737670	0.12
s14_1	BE4-SsAPOBEC2	chr19	11106603	0.164384
s14_1	BE4-SsAPOBEC2	chr19	47755513	0.577855
s13_2	BE4-AmAPOBEC1	chr1	23361020	0.117021
s13_2	BE4-AmAPOBEC1	chr1	58657672	0.106383
s13_2	BE4-AmAPOBEC1	chr1	70250874	0.139079
s13_2	BE4-AmAPOBEC1	chr1	76629930	0.119048
s13_2	BE4-AmAPOBEC1	chr1	88853171	0.118182
s13_2	BE4-AmAPOBEC1	chr1	92837386	0.128205
s13_2	BE4-AmAPOBEC1	chr1	108992399	0.120594
s13_2	BE4-AmAPOBEC1	chr1	109095279	0.135802
s13_2	BE4-AmAPOBEC1	chr1	113913812	0.341463
s13_2	BE4-AmAPOBEC1	chr1	149851437	0.119048
s13_2	BE4-AmAPOBEC1	chr1	149851462	0.104167
s13_2	BE4-AmAPOBEC1	chr1	149851473	0.106383
s13_2	BE4-AmAPOBEC1	chr1	149851479	0.111111
s13_2	BE4-AmAPOBEC1	chr1	154259897	0.166667
s13_2	BE4-AmAPOBEC1	chr1	155900136	0.0990991
s13_2	BE4-AmAPOBEC1	chr1	175008799	0.139535
s13_2	BE4-AmAPOBEC1	chr1	200858656	0.161765
s13_2	BE4-AmAPOBEC1	chr1	203852820	0.154762
s13_2	BE4-AmAPOBEC1	chr1	229659952	0.107438
s13_2	BE4-AmAPOBEC1	chr2	8684370	0.095082
s13_2	BE4-AmAPOBEC1	chr2	27358068	0.126984
s13_2	BE4-AmAPOBEC1	chr2	37251841	0.163265
s13_2	BE4-AmAPOBEC1	chr2	43223795	0.114719
s13_2	BE4-AmAPOBEC1	chr2	44320861	0.105882
s13_2	BE4-AmAPOBEC1	chr2	61049084	0.139241
s13_2	BE4-AmAPOBEC1	chr2	74216015	0.140741
s13_2	BE4-AmAPOBEC1	chr2	97083670	0.177778
s13_2	BE4-AmAPOBEC1	chr2	97083680	0.173913
s13_2	BE4-AmAPOBEC1	chr2	112579037	0.244444
s13_2	BE4-AmAPOBEC1	chr2	131147864	0.138009
s13_2	BE4-AmAPOBEC1	chr2	134453837	0.159722
s13_2	BE4-AmAPOBEC1	chr2	164685019	0.181818
s13_2	BE4-AmAPOBEC1	chr2	177551039	0.117647
s13_2	BE4-AmAPOBEC1	chr2	177551042	0.114286
s13_2	BE4-AmAPOBEC1	chr2	177617089	0.0857143
s13_2	BE4-AmAPOBEC1	chr2	188594817	0.131148
s13_2	BE4-AmAPOBEC1	chr2	197379615	0.142857
s13_2	BE4-AmAPOBEC1	chr2	206116269	0.285714
s13_2	BE4-AmAPOBEC1	chr3	9999853	0.2
s13_2	BE4-AmAPOBEC1	chr3	12587590	0.139535
s13_2	BE4-AmAPOBEC1	chr3	23977476	0.134146
s13_2	BE4-AmAPOBEC1	chr3	39142054	0.243478
s13_2	BE4-AmAPOBEC1	chr3	42550451	0.121622
s13_2	BE4-AmAPOBEC1	chr3	43350057	0.188976
s13_2	BE4-AmAPOBEC1	chr3	57928591	0.130682
s13_2	BE4-AmAPOBEC1	chr3	88157882	0.192593
s13_2	BE4-AmAPOBEC1	chr3	167683883	0.125
s13_2	BE4-AmAPOBEC1	chr3	183273252	0.138889
s13_2	BE4-AmAPOBEC1	chr3	186785442	0.107692
s13_2	BE4-AmAPOBEC1	chr3	191396653	0.15625
s13_2	BE4-AmAPOBEC1	chr4	2515816	0.109589
s13_2	BE4-AmAPOBEC1	chr4	7809705	0.111111
s13_2	BE4-AmAPOBEC1	chr4	22726610	0.25
s13_2	BE4-AmAPOBEC1	chr4	39288365	0.121827
s13_2	BE4-AmAPOBEC1	chr4	41954406	0.129496
s13_2	BE4-AmAPOBEC1	chr4	55370115	0.104167
s13_2	BE4-AmAPOBEC1	chr4	84671673	0.333333
s13_2	BE4-AmAPOBEC1	chr4	87140449	0.181818
s13_2	BE4-AmAPOBEC1	chr4	123403050	0.121951
s13_2	BE4-AmAPOBEC1	chr4	158668762	0.106383
s13_2	BE4-AmAPOBEC1	chr4	158907454	0.20339
s13_2	BE4-AmAPOBEC1	chr4	163124873	0.115789
s13_2	BE4-AmAPOBEC1	chr4	163520435	0.107527
s13_2	BE4-AmAPOBEC1	chr4	186212004	0.153846
s13_2	BE4-AmAPOBEC1	chr5	10227255	0.148936
s13_2	BE4-AmAPOBEC1	chr5	40714976	0.103448
s13_2	BE4-AmAPOBEC1	chr5	51394444	0.266667
s13_2	BE4-AmAPOBEC1	chr5	65591720	0.162791
s13_2	BE4-AmAPOBEC1	chr5	77063845	0.211111
s13_2	BE4-AmAPOBEC1	chr5	91369947	0.132353
s13_2	BE4-AmAPOBEC1	chr5	97162666	0.153846
s13_2	BE4-AmAPOBEC1	chr5	132867377	0.2
s13_2	BE4-AmAPOBEC1	chr5	134859293	0.2
s13_2	BE4-AmAPOBEC1	chr5	140638738	0.307692
s13_2	BE4-AmAPOBEC1	chr5	142151997	0.117876
s13_2	BE4-AmAPOBEC1	chr5	173959593	0.150685
s13_2	BE4-AmAPOBEC1	chr6	18236422	0.114286
s13_2	BE4-AmAPOBEC1	chr6	20492679	0.205128
s13_2	BE4-AmAPOBEC1	chr6	26522444	0.114286
s13_2	BE4-AmAPOBEC1	chr6	33194066	0.106796
s13_2	BE4-AmAPOBEC1	chr6	41906551	0.118143
s13_2	BE4-AmAPOBEC1	chr6	63582395	0.125926
s13_2	BE4-AmAPOBEC1	chr6	100857048	0.25641
s13_2	BE4-AmAPOBEC1	chr6	149409846	0.106522
s13_2	BE4-AmAPOBEC1	chr6	149593140	0.211538
s13_2	BE4-AmAPOBEC1	chr6	159785089	0.125
s13_2	BE4-AmAPOBEC1	chr6	163568207	0.108108
s13_2	BE4-AmAPOBEC1	chr6	166365324	0.104238
s13_2	BE4-AmAPOBEC1	chr7	6403912	0.180617
s13_2	BE4-AmAPOBEC1	chr7	6462900	0.105195
s13_2	BE4-AmAPOBEC1	chr7	77955620	0.153846
s13_2	BE4-AmAPOBEC1	chr7	100034677	0.136364
s13_2	BE4-AmAPOBEC1	chr7	100319092	0.166667
s13_2	BE4-AmAPOBEC1	chr7	102250909	0.142857
s13_2	BE4-AmAPOBEC1	chr7	106090879	0.139665
s13_2	BE4-AmAPOBEC1	chr7	120788195	0.135135
s13_2	BE4-AmAPOBEC1	chr7	135162943	0.166667
s13_2	BE4-AmAPOBEC1	chr7	141653476	0.154176
s13_2	BE4-AmAPOBEC1	chr7	151574944	0.133333
s13_2	BE4-AmAPOBEC1	chr8	26372516	0.14
s13_2	BE4-AmAPOBEC1	chr8	42854719	0.134615
s13_2	BE4-AmAPOBEC1	chr8	61502351	0.104478
s13_2	BE4-AmAPOBEC1	chr8	94881269	0.146199
s13_2	BE4-AmAPOBEC1	chr8	97851589	0.111298
s13_2	BE4-AmAPOBEC1	chr8	102205649	0.210526
s13_2	BE4-AmAPOBEC1	chr8	143724096	0.189189
s13_2	BE4-AmAPOBEC1	chr9	20344369	0.133333
s13_2	BE4-AmAPOBEC1	chr9	21863095	0.105691
s13_2	BE4-AmAPOBEC1	chr9	37439107	0.277778
s13_2	BE4-AmAPOBEC1	chr9	37884074	0.142857
s13_2	BE4-AmAPOBEC1	chr9	38595805	0.0952381
s13_2	BE4-AmAPOBEC1	chr9	71866320	0.132867
s13_2	BE4-AmAPOBEC1	chr9	89310200	0.133333
s13_2	BE4-AmAPOBEC1	chr9	113292833	0.115789
s13_2	BE4-AmAPOBEC1	chr9	134159725	0.112245
s13_2	BE4-AmAPOBEC1	chr9	137299838	0.112167
s13_2	BE4-AmAPOBEC1	chr9	137835662	0.125
s13_2	BE4-AmAPOBEC1	chr10	12250506	0.11639
s13_2	BE4-AmAPOBEC1	chr10	30016914	0.128205
s13_2	BE4-AmAPOBEC1	chr10	38118306	0.140351
s13_2	BE4-AmAPOBEC1	chr10	69016558	0.145455
s13_2	BE4-AmAPOBEC1	chr10	97458566	0.106557
s13_2	BE4-AmAPOBEC1	chr10	119677776	0.139535
s13_2	BE4-AmAPOBEC1	chr10	119940976	0.10989
s13_2	BE4-AmAPOBEC1	chr10	121974473	0.15625
s13_2	BE4-AmAPOBEC1	chr11	33709167	0.149254
s13_2	BE4-AmAPOBEC1	chr11	68613331	0.114198
s13_2	BE4-AmAPOBEC1	chr11	77666895	0.0949367
s13_2	BE4-AmAPOBEC1	chr11	112080827	0.212121
s13_2	BE4-AmAPOBEC1	chr12	4301778	0.121951
s13_2	BE4-AmAPOBEC1	chr12	9418649	0.1
s13_2	BE4-AmAPOBEC1	chr12	9418653	0.1
s13_2	BE4-AmAPOBEC1	chr12	50986148	0.196078
s13_2	BE4-AmAPOBEC1	chr12	57820019	0.154639
s13_2	BE4-AmAPOBEC1	chr12	68842945	0.106436
s13_2	BE4-AmAPOBEC1	chr12	77022393	0.12766
s13_2	BE4-AmAPOBEC1	chr12	103951120	0.184211
s13_2	BE4-AmAPOBEC1	chr12	104118191	0.134328
s13_2	BE4-AmAPOBEC1	chr12	109448728	0.166667
s13_2	BE4-AmAPOBEC1	chr12	121424300	0.103896
s13_2	BE4-AmAPOBEC1	chr12	122504774	0.265306
s13_2	BE4-AmAPOBEC1	chr12	123156686	0.135417
s13_2	BE4-AmAPOBEC1	chr13	21376177	0.117647
s13_2	BE4-AmAPOBEC1	chr13	25335313	0.135593
s13_2	BE4-AmAPOBEC1	chr13	30458182	0.306122
s13_2	BE4-AmAPOBEC1	chr13	76999661	0.183099
s13_2	BE4-AmAPOBEC1	chr13	91354293	0.137255
s13_2	BE4-AmAPOBEC1	chr14	19096618	0.157895
s13_2	BE4-AmAPOBEC1	chr14	49600751	0.15
s13_2	BE4-AmAPOBEC1	chr14	50419862	0.122951
s13_2	BE4-AmAPOBEC1	chr14	50720591	0.119565
s13_2	BE4-AmAPOBEC1	chr14	51729880	0.125
s13_2	BE4-AmAPOBEC1	chr14	54424218	0.240741
s13_2	BE4-AmAPOBEC1	chr14	70031097	0.192771
s13_2	BE4-AmAPOBEC1	chr14	103341160	0.197428
s13_2	BE4-AmAPOBEC1	chr14	103344666	0.149123
s13_2	BE4-AmAPOBEC1	chr14	103695086	0.129032
s13_2	BE4-AmAPOBEC1	chr15	78169277	0.157459
s13_2	BE4-AmAPOBEC1	chr15	89283016	0.147059
s13_2	BE4-AmAPOBEC1	chr15	99137874	0.173333
s13_2	BE4-AmAPOBEC1	chr15	99716167	0.135417
s13_2	BE4-AmAPOBEC1	chr15	101304509	0.153846
s13_2	BE4-AmAPOBEC1	chr16	2103617	0.0833333
s13_2	BE4-AmAPOBEC1	chr16	20736500	0.25
s13_2	BE4-AmAPOBEC1	chr16	50229803	0.106719
s13_2	BE4-AmAPOBEC1	chr16	67844098	0.126437
s13_2	BE4-AmAPOBEC1	chr16	74306107	0.11575
s13_2	BE4-AmAPOBEC1	chr17	18805904	0.105882
s13_2	BE4-AmAPOBEC1	chr17	28161263	0.122222
s13_2	BE4-AmAPOBEC1	chr17	49054346	0.1939
s13_2	BE4-AmAPOBEC1	chr18	21866021	0.174312
s13_2	BE4-AmAPOBEC1	chr18	36794150	0.117647
s13_2	BE4-AmAPOBEC1	chr18	68675486	0.112069
s13_2	BE4-AmAPOBEC1	chr19	39982262	0.135802
s13_2	BE4-AmAPOBEC1	chr19	44663913	0.131579
s13_2	BE4-AmAPOBEC1	chr19	52034692	0.0952381
s13_2	BE4-AmAPOBEC1	chr19	57542437	0.128205
s13_2	BE4-AmAPOBEC1	chr19	57863527	0.0882353
s13_2	BE4-AmAPOBEC1	chr20	36048328	0.130081
s13_2	BE4-AmAPOBEC1	chr20	50753209	0.2
s13_2	BE4-AmAPOBEC1	chr21	8218733	0.0886076
s13_2	BE4-AmAPOBEC1	chr21	8218736	0.0886076
s13_2	BE4-AmAPOBEC1	chr21	8218762	0.15493
s13_2	BE4-AmAPOBEC1	chr21	32688321	0.146341
s13_2	BE4-AmAPOBEC1	chr21	32741467	0.152174
s13_2	BE4-AmAPOBEC1	chr21	43031175	0.129032
s13_2	BE4-AmAPOBEC1	chr22	17137608	0.132258
s13_2	BE4-AmAPOBEC1	chr22	19330960	0.135246
s13_2	BE4-AmAPOBEC1	chr22	50503678	0.545455
s13_2	BE4-AmAPOBEC1	chrX	15831512	0.12963
s13_2	BE4-AmAPOBEC1	chrX	48903744	0.195122
s13_2	BE4-AmAPOBEC1	chrX	153695961	0.179537
s7_3	BE4-PpAPOBEC1 R33A	chr1	151067728	0.168142
s7_3	BE4-PpAPOBEC1 R33A	chr2	112579037	0.333333
s7_3	BE4-PpAPOBEC1 R33A	chr3	44443287	0.121212
s7_3	BE4-PpAPOBEC1 R33A	chr4	16256387	0.222222
s7_3	BE4-PpAPOBEC1 R33A	chr8	23431524	0.196078
s7_3	BE4-PpAPOBEC1 R33A	chr8	91063633	0.175
s7_3	BE4-PpAPOBEC1 R33A	chr11	76239112	0.229508
s7_3	BE4-PpAPOBEC1 R33A	chr12	9418649	0.101695
s7_3	BE4-PpAPOBEC1 R33A	chr12	9418653	0.105263
s7_3	BE4-PpAPOBEC1 R33A	chr12	96194544	0.190476
s7_3	BE4-PpAPOBEC1 R33A	chr17	31034657	0.108108
s7_3	BE4-PpAPOBEC1 R33A	chr17	38202908	0.125
s1_1	BE4-PpAPOBEC1	chr1	39901040	0.134615
s1_1	BE4-PpAPOBEC1	chr1	71070864	0.0997783
s1_1	BE4-PpAPOBEC1	chr1	101787131	0.185185
s1_1	BE4-PpAPOBEC1	chr1	220144015	0.148148
s1_1	BE4-PpAPOBEC1	chr2	97083670	0.150685
s1_1	BE4-PpAPOBEC1	chr2	97083680	0.146667
s1_1	BE4-PpAPOBEC1	chr2	101286150	0.126984
s1_1	BE4-PpAPOBEC1	chr2	112579037	0.328358
s1_1	BE4-PpAPOBEC1	chr2	131723767	0.1875
s1_1	BE4-PpAPOBEC1	chr3	121494371	0.163934
s1_1	BE4-PpAPOBEC1	chr3	172335034	0.303571
s1_1	BE4-PpAPOBEC1	chr4	55609167	0.366667
s1_1	BE4-PpAPOBEC1	chr4	112788615	0.131944
s1_1	BE4-PpAPOBEC1	chr5	1816047	0.0833333
s1_1	BE4-PpAPOBEC1	chr5	180287033	0.1
s1_1	BE4-PpAPOBEC1	chr6	43451046	0.181818
s1_1	BE4-PpAPOBEC1	chr7	22492648	0.26087
s1_1	BE4-PpAPOBEC1	chr7	75485974	0.0869565
s1_1	BE4-PpAPOBEC1	chr8	17231579	0.136364
s1_1	BE4-PpAPOBEC1	chr8	91063633	0.179487
s1_1	BE4-PpAPOBEC1	chr9	19374593	0.145455
s1_1	BE4-PpAPOBEC1	chr9	19376244	0.142857
s1_1	BE4-PpAPOBEC1	chr9	133349690	0.092631
s1_1	BE4-PpAPOBEC1	chr9	133363683	0.0996956
s1_1	BE4-PpAPOBEC1	chr10	32102647	0.172414
s1_1	BE4-PpAPOBEC1	chr10	92508813	0.184397
s1_1	BE4-PpAPOBEC1	chr10	96750626	0.25788
s1_1	BE4-PpAPOBEC1	chr11	74745776	0.148571
s1_1	BE4-PpAPOBEC1	chr12	4278905	0.0857143
s1_1	BE4-PpAPOBEC1	chr12	98733521	0.145833
s1_1	BE4-PpAPOBEC1	chr13	52189786	0.12
s1_1	BE4-PpAPOBEC1	chr14	19096618	0.117647
s1_1	BE4-PpAPOBEC1	chr14	93227849	0.129693
s1_1	BE4-PpAPOBEC1	chr15	32169262	0.153846
s1_1	BE4-PpAPOBEC1	chr15	78859657	0.261905
s1_1	BE4-PpAPOBEC1	chr15	88631443	0.130719
s1_1	BE4-PpAPOBEC1	chr16	21463737	0.0955882
s1_1	BE4-PpAPOBEC1	chr16	22534126	0.193548
s1_1	BE4-PpAPOBEC1	chr16	74338459	0.166667
s1_1	BE4-PpAPOBEC1	chr17	18667820	0.171429
s1_1	BE4-PpAPOBEC1	chr17	38202908	0.122449
s1_1	BE4-PpAPOBEC1	chr17	62450360	0.114286
s1_1	BE4-PpAPOBEC1	chr17	62450374	0.114286
s1_1	BE4-PpAPOBEC1	chr17	74210433	0.21875
s1_1	BE4-PpAPOBEC1	chr19	66394	0.181818
s1_1	BE4-PpAPOBEC1	chr19	1440482	0.128205
s1_1	BE4-PpAPOBEC1	chr19	11106603	0.370968
s1_1	BE4-PpAPOBEC1	chr19	15180770	0.181818
s1_1	BE4-PpAPOBEC1	chr19	20949828	0.102564
s1_1	BE4-PpAPOBEC1	chr19	39434890	0.11465
s1_1	BE4-PpAPOBEC1	chr20	21394942	0.228571
s1_1	BE4-PpAPOBEC1	chr21	8218762	0.141026
s1_1	BE4-PpAPOBEC1	chr21	8994702	0.142857
s1_1	BE4-PpAPOBEC1	chr22	23123119	0.230769
s1_1	BE4-PpAPOBEC1	chr22	38216130	0.133333
s1_1	BE4-PpAPOBEC1	chr22	43957100	0.327273
s1_1	BE4-PpAPOBEC1	chrX	20007451	0.133333
s1_1	BE4-PpAPOBEC1	chrX	47511219	0.181818
s1_1	BE4-PpAPOBEC1	chrX	87704138	0.216749
s6_2	BE4-PpAPOBEC1 H122A	chr1	26854163	0.133676
s6_2	BE4-PpAPOBEC1 H122A	chr1	149841086	0.0857143
s6_2	BE4-PpAPOBEC1 H122A	chr1	149841092	0.0882353
s6_2	BE4-PpAPOBEC1 H122A	chr2	97083670	0.101266
s6_2	BE4-PpAPOBEC1 H122A	chr2	97083680	0.091954
s6_2	BE4-PpAPOBEC1 H122A	chr3	12587590	0.116279
s6_2	BE4-PpAPOBEC1 H122A	chr3	33145590	0.194444
s6_2	BE4-PpAPOBEC1 H122A	chr5	71649247	0.549645
s6_2	BE4-PpAPOBEC1 H122A	chr5	177627537	0.166667
s6_2	BE4-PpAPOBEC1 H122A	chr6	3225003	0.0615385
s6_2	BE4-PpAPOBEC1 H122A	chr7	20003076	0.22973
s6_2	BE4-PpAPOBEC1 H122A	chr7	22492648	0.155844
s6_2	BE4-PpAPOBEC1 H122A	chr7	105877075	0.25
s6_2	BE4-PpAPOBEC1 H122A	chr8	34874464	0.105882
s6_2	BE4-PpAPOBEC1 H122A	chr8	91063633	0.155172
s6_2	BE4-PpAPOBEC1 H122A	chr9	19200567	0.0932203
s6_2	BE4-PpAPOBEC1 H122A	chr9	137449112	0.100971
s6_2	BE4-PpAPOBEC1 H122A	chr10	47551880	0.157895
s6_2	BE4-PpAPOBEC1 H122A	chr10	120354796	0.171642
s6_2	BE4-PpAPOBEC1 H122A	chr10	120354872	0.257576
s6_2	BE4-PpAPOBEC1 H122A	chr10	120354892	0.117647
s6_2	BE4-PpAPOBEC1 H122A	chr12	14637	0.137255
s6_2	BE4-PpAPOBEC1 H122A	chr12	9306272	0.105263
s6_2	BE4-PpAPOBEC1 H122A	chr12	9306276	0.102564
s6_2	BE4-PpAPOBEC1 H122A	chr12	9306289	0.0789474
s6_2	BE4-PpAPOBEC1 H122A	chr12	103947405	0.553307
s6_2	BE4-PpAPOBEC1 H122A	chr13	27256253	0.0932836
s6_2	BE4-PpAPOBEC1 H122A	chr14	19096618	0.166667
s6_2	BE4-PpAPOBEC1 H122A	chr14	19302396	0.146341
s6_2	BE4-PpAPOBEC1 H122A	chr14	49600751	0.145833
s6_2	BE4-PpAPOBEC1 H122A	chr15	71341219	0.134831
s6_2	BE4-PpAPOBEC1 H122A	chr16	5097714	0.0350877
s6_2	BE4-PpAPOBEC1 H122A	chr16	8854186	0.119149
s6_2	BE4-PpAPOBEC1 H122A	chr16	21179701	0.144578
s6_2	BE4-PpAPOBEC1 H122A	chr17	3661398	0.13617
s6_2	BE4-PpAPOBEC1 H122A	chr17	18667974	0.16129
s6_2	BE4-PpAPOBEC1 H122A	chr17	37612116	0.15625
s6_2	BE4-PpAPOBEC1 H122A	chr17	38202908	0.129032
s6_2	BE4-PpAPOBEC1 H122A	chr17	47532687	0.19802
s6_2	BE4-PpAPOBEC1 H122A	chr19	66394	0.181818
s6_2	BE4-PpAPOBEC1 H122A	chr19	1440482	0.0792541
s6_2	BE4-PpAPOBEC1 H122A	chrX	115649913	0.0984188
s5_3	BE4-rAPOBEC1 K34A H122A	chr1	155756991	0.12766
s5_3	BE4-rAPOBEC1 K34A H122A	chr2	42261161	0.164557
s5_3	BE4-rAPOBEC1 K34A H122A	chr2	112579037	0.275362
s5_3	BE4-rAPOBEC1 K34A H122A	chr2	196834688	0.12
s5_3	BE4-rAPOBEC1 K34A H122A	chr3	12815994	0.115385
s5_3	BE4-rAPOBEC1 K34A H122A	chr4	3955351	0.0769231
s5_3	BE4-rAPOBEC1 K34A H122A	chr4	10444937	0.107692
s5_3	BE4-rAPOBEC1 K34A H122A	chr5	36122341	0.125
s5_3	BE4-rAPOBEC1 K34A H122A	chr7	22492648	0.158537
s5_3	BE4-rAPOBEC1 K34A H122A	chr7	72996590	0.12766
s5_3	BE4-rAPOBEC1 K34A H122A	chr7	102478885	0.08
s5_3	BE4-rAPOBEC1 K34A H122A	chr9	19374477	0.1
s5_3	BE4-rAPOBEC1 K34A H122A	chr9	38595805	0.227273
s5_3	BE4-rAPOBEC1 K34A H122A	chr9	38595826	0.217391
s5_3	BE4-rAPOBEC1 K34A H122A	chr11	3410302	0.129032
s5_3	BE4-rAPOBEC1 K34A H122A	chr12	9307206	0.0862069
s5_3	BE4-rAPOBEC1 K34A H122A	chr12	56312577	0.225806
s5_3	BE4-rAPOBEC1 K34A H122A	chr13	48489893	0.135135
s5_3	BE4-rAPOBEC1 K34A H122A	chr14	19096618	0.212766
s5_3	BE4-rAPOBEC1 K34A H122A	chr15	43594255	0.0925926
s5_3	BE4-rAPOBEC1 K34A H122A	chr15	78859657	0.121212
s5_3	BE4-rAPOBEC1 K34A H122A	chr16	18424364	0.0833333
s5_3	BE4-rAPOBEC1 K34A H122A	chr16	18890877	0.114286
s5_3	BE4-rAPOBEC1 K34A H122A	chr16	90171387	0.152542
s5_3	BE4-rAPOBEC1 K34A H122A	chr16	90171393	0.147541
s5_3	BE4-rAPOBEC1 K34A H122A	chr17	35725489	0.152466
s5_3	BE4-rAPOBEC1 K34A H122A	chr19	66394	0.263158
s5_3	BE4-rAPOBEC1 K34A H122A	chr19	1440482	0.159645
s5_3	BE4-rAPOBEC1 K34A H122A	chr19	18369706	0.104478
s5_3	BE4-rAPOBEC1 K34A H122A	chr19	34215291	0.30303
s5_3	BE4-rAPOBEC1 K34A H122A	chr19	44157728	0.0892857
s5_3	BE4-rAPOBEC1 K34A H122A	chr22	24330382	0.115385
s5_3	BE4-rAPOBEC1 K34A H122A	chrX	51332899	0.030303
s7_1	BE4-PpAPOBEC1 R33A	chr1	149851437	0.114286
s7_1	BE4-PpAPOBEC1 R33A	chr1	149851462	0.1
s7_1	BE4-PpAPOBEC1 R33A	chr2	74529361	0.0925926
s7_1	BE4-PpAPOBEC1 R33A	chr2	112579037	0.1875
s7_1	BE4-PpAPOBEC1 R33A	chr2	177616986	0.111111
s7_1	BE4-PpAPOBEC1 R33A	chr2	206116269	0.188679
s7_1	BE4-PpAPOBEC1 R33A	chr3	12815994	0.118644
s7_1	BE4-PpAPOBEC1 R33A	chr5	21474011	0.084507
s7_1	BE4-PpAPOBEC1 R33A	chr5	177627537	0.387097
s7_1	BE4-PpAPOBEC1 R33A	chr6	4116008	0.290155
s7_1	BE4-PpAPOBEC1 R33A	chr7	22492648	0.183099
s7_1	BE4-PpAPOBEC1 R33A	chr7	149621425	0.1
s7_1	BE4-PpAPOBEC1 R33A	chr8	69690155	0.3
s7_1	BE4-PpAPOBEC1 R33A	chr8	69690188	0.26
s7_1	BE4-PpAPOBEC1 R33A	chr8	69690197	0.25
s7_1	BE4-PpAPOBEC1 R33A	chr8	91063633	0.27027
s7_1	BE4-PpAPOBEC1 R33A	chr9	38595805	0.133333
s7_1	BE4-PpAPOBEC1 R33A	chr12	14637	0.0909091
s7_1	BE4-PpAPOBEC1 R33A	chr13	52189786	0.125
s7_1	BE4-PpAPOBEC1 R33A	chr14	19096618	0.133333
s7_1	BE4-PpAPOBEC1 R33A	chr15	40466494	0.114583
s7_1	BE4-PpAPOBEC1 R33A	chr17	38202908	0.142857
s7_1	BE4-PpAPOBEC1 R33A	chr17	40029836	0.401606
s7_1	BE4-PpAPOBEC1 R33A	chr17	55163836	0.136364
s7_1	BE4-PpAPOBEC1 R33A	chr18	13124760	0.134615
s7_1	BE4-PpAPOBEC1 R33A	chr19	2271961	0.62963
s7_1	BE4-PpAPOBEC1 R33A	chr21	8218762	0.168142
s7_1	BE4-PpAPOBEC1 R33A	chrX	152717493	0.147059
s7_1	BE4-PpAPOBEC1 R33A	chrX	154450648	0.121951
s14_3	BE4-SsAPOBEC2	chr1	26854163	0.183962
s14_3	BE4-SsAPOBEC2	chr1	145248113	0.105263
s14_3	BE4-SsAPOBEC2	chr1	236981599	0.531915
s14_3	BE4-SsAPOBEC2	chr2	97083670	0.1
s14_3	BE4-SsAPOBEC2	chr2	97083680	0.0967742
s14_3	BE4-SsAPOBEC2	chr2	97245574	0.129032
s14_3	BE4-SsAPOBEC2	chr2	112579037	0.209302
s14_3	BE4-SsAPOBEC2	chr2	206116269	0.153846
s14_3	BE4-SsAPOBEC2	chr6	3225003	0.0909091
s14_3	BE4-SsAPOBEC2	chr6	3225006	0.0204082
s14_3	BE4-SsAPOBEC2	chr7	64707673	0.108108
s14_3	BE4-SsAPOBEC2	chr7	64707717	0.0526316
s14_3	BE4-SsAPOBEC2	chr7	102363978	0.114286
s14_3	BE4-SsAPOBEC2	chr9	137449112	0.188119
s14_3	BE4-SsAPOBEC2	chr11	65298153	0.119048
s14_3	BE4-SsAPOBEC2	chr12	14637	0.108696
s14_3	BE4-SsAPOBEC2	chr12	55753325	0.122449
s14_3	BE4-SsAPOBEC2	chr14	19096618	0.15625
s14_3	BE4-SsAPOBEC2	chr16	16265111	0.162162
s14_3	BE4-SsAPOBEC2	chr16	88077195	0.0909091
s14_3	BE4-SsAPOBEC2	chr17	3661398	0.223077
s14_3	BE4-SsAPOBEC2	chr17	35010580	0.0588235
s14_3	BE4-SsAPOBEC2	chr17	38202908	0.101695
s14_3	BE4-SsAPOBEC2	chr19	11106603	0.214286
s14_3	BE4-SsAPOBEC2	chr19	17449551	0.385714
s14_3	BE4-SsAPOBEC2	chr19	17449553	0.375
s14_3	BE4-SsAPOBEC2	chr19	17449555	0.355263
s14_3	BE4-SsAPOBEC2	chr19	17449557	0.346154
s14_3	BE4-SsAPOBEC2	chr20	55075039	0.135135
s14_3	BE4-SsAPOBEC2	chr21	45290617	0.16129
s14_3	BE4-SsAPOBEC2	chrX	154450648	0.166667
s11_2	BE4-RrA3F	chr1	21483654	0.121212
s11_2	BE4-RrA3F	chr1	27207405	0.847059
s11_2	BE4-RrA3F	chr2	97083670	0.111111
s11_2	BE4-RrA3F	chr2	97083680	0.101695
s11_2	BE4-RrA3F	chr2	112579037	0.341463
s11_2	BE4-RrA3F	chr2	206116269	0.454545
s11_2	BE4-RrA3F	chr3	191396653	0.159091
s11_2	BE4-RrA3F	chr6	3225003	0.0755814
s11_2	BE4-RrA3F	chr6	3225006	0.00625
s11_2	BE4-RrA3F	chr6	26522444	0.1
s11_2	BE4-RrA3F	chr7	22492648	0.15873
s11_2	BE4-RrA3F	chr7	75359806	0.162162
s11_2	BE4-RrA3F	chr7	75359840	0.193548
s11_2	BE4-RrA3F	chr8	6643287	0.125
s11_2	BE4-RrA3F	chr8	91063633	0.183333
s11_2	BE4-RrA3F	chr10	68775186	0.133333
s11_2	BE4-RrA3F	chr12	45173409	0.1
s11_2	BE4-RrA3F	chr12	45173415	0.108108
s11_2	BE4-RrA3F	chr14	19096618	0.3
s11_2	BE4-RrA3F	chr17	38202908	0.1
s11_2	BE4-RrA3F	chr18	21592956	0.166667
s11_2	BE4-RrA3F	chr19	66394	0.225
s11_2	BE4-RrA3F	chr19	47755501	0.345603
s1_3	BE4-PpAPOBEC1	chr1	36013976	0.169492
s1_3	BE4-PpAPOBEC1	chr1	71070864	0.123616
s1_3	BE4-PpAPOBEC1	chr1	151067728	0.207921
s1_3	BE4-PpAPOBEC1	chr1	197143416	0.142857
s1_3	BE4-PpAPOBEC1	chr2	25744443	0.0952381
s1_3	BE4-PpAPOBEC1	chr2	69910540	0.125
s1_3	BE4-PpAPOBEC1	chr2	97083670	0.0900901
s1_3	BE4-PpAPOBEC1	chr2	97083680	0.0806452
s1_3	BE4-PpAPOBEC1	chr2	101286150	0.116402
s1_3	BE4-PpAPOBEC1	chr2	112579037	0.161765
s1_3	BE4-PpAPOBEC1	chr3	53861991	0.12766
s1_3	BE4-PpAPOBEC1	chr3	65354914	0.181818
s1_3	BE4-PpAPOBEC1	chr3	121494371	0.153846
s1_3	BE4-PpAPOBEC1	chr3	172335034	0.305085
s1_3	BE4-PpAPOBEC1	chr3	197885479	0.105263
s1_3	BE4-PpAPOBEC1	chr3	197885496	0.0909091
s1_3	BE4-PpAPOBEC1	chr3	197885507	0.0816327
s1_3	BE4-PpAPOBEC1	chr4	112788615	0.151351
s1_3	BE4-PpAPOBEC1	chr5	6668328	0.105263
s1_3	BE4-PpAPOBEC1	chr5	21474359	0.078125
s1_3	BE4-PpAPOBEC1	chr5	21474367	0.0833333
s1_3	BE4-PpAPOBEC1	chr5	33162501	0.454545
s1_3	BE4-PpAPOBEC1	chr6	26522444	0.0833333
s1_3	BE4-PpAPOBEC1	chr7	16783500	0.126935
s1_3	BE4-PpAPOBEC1	chr7	66154562	0.113636
s1_3	BE4-PpAPOBEC1	chr7	143610260	0.27027
s1_3	BE4-PpAPOBEC1	chr8	12601239	0.097561
s1_3	BE4-PpAPOBEC1	chr8	91063633	0.277778
s1_3	BE4-PpAPOBEC1	chr9	19374593	0.180723
s1_3	BE4-PpAPOBEC1	chr9	19376244	0.156627
s1_3	BE4-PpAPOBEC1	chr9	33605058	0.0941176
s1_3	BE4-PpAPOBEC1	chr9	35712006	0.377358
s1_3	BE4-PpAPOBEC1	chr9	38595805	0.153846
s1_3	BE4-PpAPOBEC1	chr9	38595826	0.136364
s1_3	BE4-PpAPOBEC1	chr9	96013233	0.118644
s1_3	BE4-PpAPOBEC1	chr9	129098025	0.14
s1_3	BE4-PpAPOBEC1	chr10	92508813	0.195652
s1_3	BE4-PpAPOBEC1	chr10	96750626	0.24
s1_3	BE4-PpAPOBEC1	chr11	74745776	0.115854
s1_3	BE4-PpAPOBEC1	chr12	98604872	0.111111
s1_3	BE4-PpAPOBEC1	chr12	98733521	0.112069
s1_3	BE4-PpAPOBEC1	chr14	19096618	0.155844
s1_3	BE4-PpAPOBEC1	chr14	23054642	0.111111
s1_3	BE4-PpAPOBEC1	chr15	59055701	0.156863
s1_3	BE4-PpAPOBEC1	chr15	78859657	0.179775
s1_3	BE4-PpAPOBEC1	chr15	88631443	0.145278
s1_3	BE4-PpAPOBEC1	chr16	21520177	0.0833333
s1_3	BE4-PpAPOBEC1	chr16	30096146	0.137931
s1_3	BE4-PpAPOBEC1	chr16	46658073	0.126761
s1_3	BE4-PpAPOBEC1	chr16	88646821	0.832402
s1_3	BE4-PpAPOBEC1	chr16	90171387	0.075
s1_3	BE4-PpAPOBEC1	chr17	45118865	0.149533
s1_3	BE4-PpAPOBEC1	chr18	21592956	0.15625
s1_3	BE4-PpAPOBEC1	chr19	66394	0.2
s1_3	BE4-PpAPOBEC1	chr19	11106603	0.336842
s1_3	BE4-PpAPOBEC1	chr19	18575608	0.114537
s1_3	BE4-PpAPOBEC1	chr19	39434890	0.113043
s1_3	BE4-PpAPOBEC1	chr20	21394942	0.223881
s1_3	BE4-PpAPOBEC1	chr21	8218733	0.0980392
s1_3	BE4-PpAPOBEC1	chr21	8218736	0.0980392
s1_3	BE4-PpAPOBEC1	chr21	8218762	0.0888889
s1_3	BE4-PpAPOBEC1	chr22	23123119	0.11236
s1_3	BE4-PpAPOBEC1	chr22	43957100	0.304348
s1_3	BE4-PpAPOBEC1	chrX	87704138	0.173333
s3_1	BE4-rAPOBEC1	chr1	963466	0.139785
s3_1	BE4-rAPOBEC1	chr1	1255186	0.159813
s3_1	BE4-rAPOBEC1	chr1	1273558	0.195122
s3_1	BE4-rAPOBEC1	chr1	1478254	0.165049
s3_1	BE4-rAPOBEC1	chr1	6223502	0.236915
s3_1	BE4-rAPOBEC1	chr1	9584069	0.2
s3_1	BE4-rAPOBEC1	chr1	10268154	0.319149
s3_1	BE4-rAPOBEC1	chr1	10307154	0.19209
s3_1	BE4-rAPOBEC1	chr1	10307245	0.164557
s3_1	BE4-rAPOBEC1	chr1	11021816	0.166667
s3_1	BE4-rAPOBEC1	chr1	11841811	0.171429
s3_1	BE4-rAPOBEC1	chr1	15630344	0.133333
s3_1	BE4-rAPOBEC1	chr1	15651832	0.191489
s3_1	BE4-rAPOBEC1	chr1	15721377	0.240506
s3_1	BE4-rAPOBEC1	chr1	19095010	0.16
s3_1	BE4-rAPOBEC1	chr1	19153919	0.142857
s3_1	BE4-rAPOBEC1	chr1	19179214	0.163265
s3_1	BE4-rAPOBEC1	chr1	20499728	0.242754
s3_1	BE4-rAPOBEC1	chr1	21001291	0.176471
s3_1	BE4-rAPOBEC1	chr1	23695501	0.211765
s3_1	BE4-rAPOBEC1	chr1	23965893	0.190476
s3_1	BE4-rAPOBEC1	chr1	23966023	0.180451
s3_1	BE4-rAPOBEC1	chr1	24672761	0.125436
s3_1	BE4-rAPOBEC1	chr1	25900670	0.207697
s3_1	BE4-rAPOBEC1	chr1	26284443	0.135714
s3_1	BE4-rAPOBEC1	chr1	26832572	0.148352
s3_1	BE4-rAPOBEC1	chr1	26854977	0.17735
s3_1	BE4-rAPOBEC1	chr1	27328244	0.193548
s3_1	BE4-rAPOBEC1	chr1	28227179	0.137056
s3_1	BE4-rAPOBEC1	chr1	28227206	0.0676328
s3_1	BE4-rAPOBEC1	chr1	28227211	0.0761905
s3_1	BE4-rAPOBEC1	chr1	28227325	0.135593
s3_1	BE4-rAPOBEC1	chr1	28272784	0.137744
s3_1	BE4-rAPOBEC1	chr1	28274851	0.13355
s3_1	BE4-rAPOBEC1	chr1	28279106	0.157895
s3_1	BE4-rAPOBEC1	chr1	28279205	0.251908
s3_1	BE4-rAPOBEC1	chr1	28280727	0.135484
s3_1	BE4-rAPOBEC1	chr1	28281026	0.144472
s3_1	BE4-rAPOBEC1	chr1	28281381	0.297078
s3_1	BE4-rAPOBEC1	chr1	28281502	0.180043
s3_1	BE4-rAPOBEC1	chr1	28281638	0.628478
s3_1	BE4-rAPOBEC1	chr1	28281639	0.121697
s3_1	BE4-rAPOBEC1	chr1	28281718	0.167473
s3_1	BE4-rAPOBEC1	chr1	28282032	0.107456
s3_1	BE4-rAPOBEC1	chr1	28282468	0.177966
s3_1	BE4-rAPOBEC1	chr1	28561366	0.112245
s3_1	BE4-rAPOBEC1	chr1	28603168	0.241379
s3_1	BE4-rAPOBEC1	chr1	32060459	0.146341
s3_1	BE4-rAPOBEC1	chr1	32945552	0.127273
s3_1	BE4-rAPOBEC1	chr1	33031585	0.253968
s3_1	BE4-rAPOBEC1	chr1	34981639	0.173913
s3_1	BE4-rAPOBEC1	chr1	34982058	0.134831
s3_1	BE4-rAPOBEC1	chr1	35507100	0.0909091
s3_1	BE4-rAPOBEC1	chr1	35507102	0.0879121
s3_1	BE4-rAPOBEC1	chr1	35855911	0.191489
s3_1	BE4-rAPOBEC1	chr1	36341818	0.177945
s3_1	BE4-rAPOBEC1	chr1	37483801	0.175258
s3_1	BE4-rAPOBEC1	chr1	38998187	0.135484
s3_1	BE4-rAPOBEC1	chr1	39004649	0.181419
s3_1	BE4-rAPOBEC1	chr1	39005605	0.158426
s3_1	BE4-rAPOBEC1	chr1	39459202	0.150794
s3_1	BE4-rAPOBEC1	chr1	39743237	0.100503
s3_1	BE4-rAPOBEC1	chr1	39841327	0.155556
s3_1	BE4-rAPOBEC1	chr1	40161615	0.169811
s3_1	BE4-rAPOBEC1	chr1	40190788	0.160714
s3_1	BE4-rAPOBEC1	chr1	40190812	0.138462
s3_1	BE4-rAPOBEC1	chr1	40236131	0.20354
s3_1	BE4-rAPOBEC1	chr1	40236134	0.122807
s3_1	BE4-rAPOBEC1	chr1	40515193	0.097561
s3_1	BE4-rAPOBEC1	chr1	41027264	0.142857
s3_1	BE4-rAPOBEC1	chr1	44804463	0.160494
s3_1	BE4-rAPOBEC1	chr1	45342542	0.2
s3_1	BE4-rAPOBEC1	chr1	45343109	0.191011
s3_1	BE4-rAPOBEC1	chr1	45343721	0.145963
s3_1	BE4-rAPOBEC1	chr1	45345526	0.259259
s3_1	BE4-rAPOBEC1	chr1	51269999	0.14359
s3_1	BE4-rAPOBEC1	chr1	51271229	0.173669
s3_1	BE4-rAPOBEC1	chr1	51271315	0.13465
s3_1	BE4-rAPOBEC1	chr1	51271477	0.13834
s3_1	BE4-rAPOBEC1	chr1	51271493	0.302804
s3_1	BE4-rAPOBEC1	chr1	51272678	0.264237
s3_1	BE4-rAPOBEC1	chr1	51272715	0.1417
s3_1	BE4-rAPOBEC1	chr1	51445010	0.196581
s3_1	BE4-rAPOBEC1	chr1	58781924	0.192532
s3_1	BE4-rAPOBEC1	chr1	63557203	0.148936
s3_1	BE4-rAPOBEC1	chr1	64675411	0.136364
s3_1	BE4-rAPOBEC1	chr1	64692899	0.193182
s3_1	BE4-rAPOBEC1	chr1	65433300	0.136612
s3_1	BE4-rAPOBEC1	chr1	66958891	0.146497
s3_1	BE4-rAPOBEC1	chr1	67052800	0.157895
s3_1	BE4-rAPOBEC1	chr1	67686512	0.122137
s3_1	BE4-rAPOBEC1	chr1	67687851	0.359551
s3_1	BE4-rAPOBEC1	chr1	67688019	0.16129
s3_1	BE4-rAPOBEC1	chr1	68125962	0.348739
s3_1	BE4-rAPOBEC1	chr1	70421573	0.238095
s3_1	BE4-rAPOBEC1	chr1	70424332	0.212389
s3_1	BE4-rAPOBEC1	chr1	70424392	0.080402
s3_1	BE4-rAPOBEC1	chr1	70424394	0.0754717
s3_1	BE4-rAPOBEC1	chr1	70433845	0.217949
s3_1	BE4-rAPOBEC1	chr1	70435132	0.175
s3_1	BE4-rAPOBEC1	chr1	70435157	0.11413
s3_1	BE4-rAPOBEC1	chr1	70439198	0.151659
s3_1	BE4-rAPOBEC1	chr1	75789987	0.131868
s3_1	BE4-rAPOBEC1	chr1	78013083	0.135135
s3_1	BE4-rAPOBEC1	chr1	85582142	0.16955
s3_1	BE4-rAPOBEC1	chr1	90027910	0.241546
s3_1	BE4-rAPOBEC1	chr1	90716807	0.181818
s3_1	BE4-rAPOBEC1	chr1	94209343	0.150943
s3_1	BE4-rAPOBEC1	chr1	95191556	0.192308
s3_1	BE4-rAPOBEC1	chr1	96447876	0.15
s3_1	BE4-rAPOBEC1	chr1	96770720	0.151515
s3_1	BE4-rAPOBEC1	chr1	96777843	0.135135
s3_1	BE4-rAPOBEC1	chr1	96813704	0.142857
s3_1	BE4-rAPOBEC1	chr1	99728605	0.303922
s3_1	BE4-rAPOBEC1	chr1	100210753	0.215686
s3_1	BE4-rAPOBEC1	chr1	100424264	0.148649
s3_1	BE4-rAPOBEC1	chr1	100520073	0.172662
s3_1	BE4-rAPOBEC1	chr1	100974842	0.0895522
s3_1	BE4-rAPOBEC1	chr1	101786529	0.158482
s3_1	BE4-rAPOBEC1	chr1	109096420	0.125
s3_1	BE4-rAPOBEC1	chr1	109237236	0.166667
s3_1	BE4-rAPOBEC1	chr1	110341521	0.129032
s3_1	BE4-rAPOBEC1	chr1	110342056	0.167173
s3_1	BE4-rAPOBEC1	chr1	110946787	0.242424
s3_1	BE4-rAPOBEC1	chr1	112459830	0.133333
s3_1	BE4-rAPOBEC1	chr1	113726534	0.162602
s3_1	BE4-rAPOBEC1	chr1	113767140	0.226667
s3_1	BE4-rAPOBEC1	chr1	113967777	0.140351
s3_1	BE4-rAPOBEC1	chr1	115697404	0.176471
s3_1	BE4-rAPOBEC1	chr1	119724348	0.18
s3_1	BE4-rAPOBEC1	chr1	119729583	0.150538
s3_1	BE4-rAPOBEC1	chr1	120462865	0.213115
s3_1	BE4-rAPOBEC1	chr1	145095256	0.193548
s3_1	BE4-rAPOBEC1	chr1	145221563	0.136646
s3_1	BE4-rAPOBEC1	chr1	145993146	0.178886
s3_1	BE4-rAPOBEC1	chr1	147178890	0.22
s3_1	BE4-rAPOBEC1	chr1	147178894	0.170213
s3_1	BE4-rAPOBEC1	chr1	147178905	0.354167
s3_1	BE4-rAPOBEC1	chr1	147968377	0.396825
s3_1	BE4-rAPOBEC1	chr1	147968934	0.152174
s3_1	BE4-rAPOBEC1	chr1	149082371	0.102564
s3_1	BE4-rAPOBEC1	chr1	150092335	0.0869565
s3_1	BE4-rAPOBEC1	chr1	150157422	0.145
s3_1	BE4-rAPOBEC1	chr1	150266055	0.127283
s3_1	BE4-rAPOBEC1	chr1	150473208	0.174658
s3_1	BE4-rAPOBEC1	chr1	150473362	0.134948
s3_1	BE4-rAPOBEC1	chr1	151167565	0.25
s3_1	BE4-rAPOBEC1	chr1	151231672	0.162791
s3_1	BE4-rAPOBEC1	chr1	151231720	0.152941
s3_1	BE4-rAPOBEC1	chr1	151234490	0.149542
s3_1	BE4-rAPOBEC1	chr1	151238248	0.105911
s3_1	BE4-rAPOBEC1	chr1	151239994	0.145511
s3_1	BE4-rAPOBEC1	chr1	151246922	0.164948
s3_1	BE4-rAPOBEC1	chr1	151294443	0.131034
s3_1	BE4-rAPOBEC1	chr1	151563909	0.185185
s3_1	BE4-rAPOBEC1	chr1	151581027	0.17094
s3_1	BE4-rAPOBEC1	chr1	151583222	0.157025
s3_1	BE4-rAPOBEC1	chr1	154962980	0.122727
s3_1	BE4-rAPOBEC1	chr1	154992781	0.122744
s3_1	BE4-rAPOBEC1	chr1	155131429	0.179487
s3_1	BE4-rAPOBEC1	chr1	155134123	0.202128
s3_1	BE4-rAPOBEC1	chr1	155660982	0.1875
s3_1	BE4-rAPOBEC1	chr1	155898843	0.172414
s3_1	BE4-rAPOBEC1	chr1	155898872	0.151515
s3_1	BE4-rAPOBEC1	chr1	155923628	0.173913
s3_1	BE4-rAPOBEC1	chr1	155925804	0.158046
s3_1	BE4-rAPOBEC1	chr1	155950423	0.153005
s3_1	BE4-rAPOBEC1	chr1	155950436	0.165714
s3_1	BE4-rAPOBEC1	chr1	156291905	0.138462
s3_1	BE4-rAPOBEC1	chr1	157044721	0.166667
s3_1	BE4-rAPOBEC1	chr1	160214452	0.156552
s3_1	BE4-rAPOBEC1	chr1	160214672	0.197292
s3_1	BE4-rAPOBEC1	chr1	160267155	0.461538
s3_1	BE4-rAPOBEC1	chr1	160278187	0.150754
s3_1	BE4-rAPOBEC1	chr1	160358848	0.15814
s3_1	BE4-rAPOBEC1	chr1	161525002	0.2258
s3_1	BE4-rAPOBEC1	chr1	161959425	0.225806
s3_1	BE4-rAPOBEC1	chr1	161963795	0.157895
s3_1	BE4-rAPOBEC1	chr1	162753179	0.170732
s3_1	BE4-rAPOBEC1	chr1	162755680	0.163265
s3_1	BE4-rAPOBEC1	chr1	162803480	0.181818
s3_1	BE4-rAPOBEC1	chr1	167776124	0.152941
s3_1	BE4-rAPOBEC1	chr1	167991218	0.164384
s3_1	BE4-rAPOBEC1	chr1	168198924	0.145455
s3_1	BE4-rAPOBEC1	chr1	169851905	0.137795
s3_1	BE4-rAPOBEC1	chr1	169854560	0.161538
s3_1	BE4-rAPOBEC1	chr1	171532999	0.132231
s3_1	BE4-rAPOBEC1	chr1	171700445	0.166667
s3_1	BE4-rAPOBEC1	chr1	171701531	0.150943
s3_1	BE4-rAPOBEC1	chr1	172579223	0.166667
s3_1	BE4-rAPOBEC1	chr1	173799926	0.256098
s3_1	BE4-rAPOBEC1	chr1	173800400	0.153465
s3_1	BE4-rAPOBEC1	chr1	173800413	0.162162
s3_1	BE4-rAPOBEC1	chr1	173800434	0.147368
s3_1	BE4-rAPOBEC1	chr1	173800476	0.22179
s3_1	BE4-rAPOBEC1	chr1	173858034	0.153846
s3_1	BE4-rAPOBEC1	chr1	173864030	0.123038
s3_1	BE4-rAPOBEC1	chr1	173937693	0.177419
s3_1	BE4-rAPOBEC1	chr1	173937739	0.253521
s3_1	BE4-rAPOBEC1	chr1	173946757	0.181818
s3_1	BE4-rAPOBEC1	chr1	173978613	0.131148
s3_1	BE4-rAPOBEC1	chr1	173980880	0.166667
s3_1	BE4-rAPOBEC1	chr1	173980926	0.160714
s3_1	BE4-rAPOBEC1	chr1	174245390	0.266667
s3_1	BE4-rAPOBEC1	chr1	175008713	0.15
s3_1	BE4-rAPOBEC1	chr1	175008716	0.229508
s3_1	BE4-rAPOBEC1	chr1	179842929	0.321429
s3_1	BE4-rAPOBEC1	chr1	180811464	0.160714
s3_1	BE4-rAPOBEC1	chr1	181090475	0.17196
s3_1	BE4-rAPOBEC1	chr1	183553859	0.136659
s3_1	BE4-rAPOBEC1	chr1	184620159	0.173077
s3_1	BE4-rAPOBEC1	chr1	198232596	0.146341
s3_1	BE4-rAPOBEC1	chr1	201134893	0.133772
s3_1	BE4-rAPOBEC1	chr1	201135009	0.232737
s3_1	BE4-rAPOBEC1	chr1	201855148	0.131313
s3_1	BE4-rAPOBEC1	chr1	202001476	0.132992
s3_1	BE4-rAPOBEC1	chr1	202962038	0.15625
s3_1	BE4-rAPOBEC1	chr1	203015198	0.121212
s3_1	BE4-rAPOBEC1	chr1	203015560	0.181818
s3_1	BE4-rAPOBEC1	chr1	204424067	0.121212
s3_1	BE4-rAPOBEC1	chr1	206461076	0.178082
s3_1	BE4-rAPOBEC1	chr1	206588435	0.225806
s3_1	BE4-rAPOBEC1	chr1	206732707	0.214092
s3_1	BE4-rAPOBEC1	chr1	207757091	0.132597
s3_1	BE4-rAPOBEC1	chr1	209856752	0.225
s3_1	BE4-rAPOBEC1	chr1	210246098	0.15625
s3_1	BE4-rAPOBEC1	chr1	211312777	0.145631
s3_1	BE4-rAPOBEC1	chr1	211314175	0.162162
s3_1	BE4-rAPOBEC1	chr1	211315018	0.136986
s3_1	BE4-rAPOBEC1	chr1	211315165	0.141304
s3_1	BE4-rAPOBEC1	chr1	211315709	0.173913
s3_1	BE4-rAPOBEC1	chr1	211315844	0.219512
s3_1	BE4-rAPOBEC1	chr1	211572115	0.188406
s3_1	BE4-rAPOBEC1	chr1	211664610	0.236842
s3_1	BE4-rAPOBEC1	chr1	212047164	0.136842
s3_1	BE4-rAPOBEC1	chr1	212051711	0.192837
s3_1	BE4-rAPOBEC1	chr1	212103247	0.135593
s3_1	BE4-rAPOBEC1	chr1	212103421	0.15311
s3_1	BE4-rAPOBEC1	chr1	212103798	0.128405
s3_1	BE4-rAPOBEC1	chr1	212103946	0.151235
s3_1	BE4-rAPOBEC1	chr1	212360660	0.184466
s3_1	BE4-rAPOBEC1	chr1	212609237	0.232877
s3_1	BE4-rAPOBEC1	chr1	212619003	0.191176
s3_1	BE4-rAPOBEC1	chr1	212619949	0.152642
s3_1	BE4-rAPOBEC1	chr1	212620080	0.401282
s3_1	BE4-rAPOBEC1	chr1	212620107	0.160879
s3_1	BE4-rAPOBEC1	chr1	212620253	0.156481
s3_1	BE4-rAPOBEC1	chr1	212620336	0.140343
s3_1	BE4-rAPOBEC1	chr1	212620475	0.182559
s3_1	BE4-rAPOBEC1	chr1	220581085	0.140845
s3_1	BE4-rAPOBEC1	chr1	220581630	0.225
s3_1	BE4-rAPOBEC1	chr1	220652081	0.15625
s3_1	BE4-rAPOBEC1	chr1	223789144	0.110787
s3_1	BE4-rAPOBEC1	chr1	223977079	0.272727
s3_1	BE4-rAPOBEC1	chr1	225411874	0.227273
s3_1	BE4-rAPOBEC1	chr1	225922410	0.253012
s3_1	BE4-rAPOBEC1	chr1	225923059	0.210526
s3_1	BE4-rAPOBEC1	chr1	225923112	0.207547
s3_1	BE4-rAPOBEC1	chr1	225923139	0.339286
s3_1	BE4-rAPOBEC1	chr1	227317880	0.169811
s3_1	BE4-rAPOBEC1	chr1	227317884	0.145455
s3_1	BE4-rAPOBEC1	chr1	227646648	0.134615
s3_1	BE4-rAPOBEC1	chr1	228457052	0.227273
s3_1	BE4-rAPOBEC1	chr1	228735958	0.158537
s3_1	BE4-rAPOBEC1	chr1	230322551	0.12
s3_1	BE4-rAPOBEC1	chr1	230693648	0.133117
s3_1	BE4-rAPOBEC1	chr1	230916262	0.0842105
s3_1	BE4-rAPOBEC1	chr1	230916264	0.0842105
s3_1	BE4-rAPOBEC1	chr1	230933817	0.155172
s3_1	BE4-rAPOBEC1	chr1	231565569	0.140655
s3_1	BE4-rAPOBEC1	chr1	232464918	0.12766
s3_1	BE4-rAPOBEC1	chr1	232514219	0.169811
s3_1	BE4-rAPOBEC1	chr1	232514272	0.150943
s3_1	BE4-rAPOBEC1	chr1	233288956	0.186441
s3_1	BE4-rAPOBEC1	chr1	233671688	0.091954
s3_1	BE4-rAPOBEC1	chr1	233671697	0.101124
s3_1	BE4-rAPOBEC1	chr1	235168516	0.126984
s3_1	BE4-rAPOBEC1	chr1	235447415	0.155172
s3_1	BE4-rAPOBEC1	chr1	241853365	0.16092
s3_1	BE4-rAPOBEC1	chr1	241872080	0.14652
s3_1	BE4-rAPOBEC1	chr1	241881945	0.136095
s3_1	BE4-rAPOBEC1	chr1	244691902	0.122137
s3_1	BE4-rAPOBEC1	chr2	3580893	0.273585
s3_1	BE4-rAPOBEC1	chr2	8857695	0.229508
s3_1	BE4-rAPOBEC1	chr2	9271566	0.119565
s3_1	BE4-rAPOBEC1	chr2	9297436	0.147059
s3_1	BE4-rAPOBEC1	chr2	9584774	0.203163
s3_1	BE4-rAPOBEC1	chr2	10001240	0.208333
s3_1	BE4-rAPOBEC1	chr2	10001257	0.151515
s3_1	BE4-rAPOBEC1	chr2	10001276	0.222222
s3_1	BE4-rAPOBEC1	chr2	11446101	0.0904977
s3_1	BE4-rAPOBEC1	chr2	15353588	0.148148
s3_1	BE4-rAPOBEC1	chr2	20201981	0.184211
s3_1	BE4-rAPOBEC1	chr2	24000298	0.167785
s3_1	BE4-rAPOBEC1	chr2	24248706	0.139241
s3_1	BE4-rAPOBEC1	chr2	25233109	0.173913
s3_1	BE4-rAPOBEC1	chr2	26386464	0.147287
s3_1	BE4-rAPOBEC1	chr2	27068663	0.163934
s3_1	BE4-rAPOBEC1	chr2	27647837	0.146667
s3_1	BE4-rAPOBEC1	chr2	27647878	0.138249
s3_1	BE4-rAPOBEC1	chr2	28781743	0.173333
s3_1	BE4-rAPOBEC1	chr2	28793896	0.117647
s3_1	BE4-rAPOBEC1	chr2	28793899	0.12253
s3_1	BE4-rAPOBEC1	chr2	30159983	0.125
s3_1	BE4-rAPOBEC1	chr2	30642050	0.216495
s3_1	BE4-rAPOBEC1	chr2	36517376	0.142857
s3_1	BE4-rAPOBEC1	chr2	37097690	0.144444
s3_1	BE4-rAPOBEC1	chr2	37098802	0.206009
s3_1	BE4-rAPOBEC1	chr2	38481806	0.173077
s3_1	BE4-rAPOBEC1	chr2	39757264	0.153846
s3_1	BE4-rAPOBEC1	chr2	43222597	0.205379
s3_1	BE4-rAPOBEC1	chr2	44232830	0.133858
s3_1	BE4-rAPOBEC1	chr2	44319430	0.14094
s3_1	BE4-rAPOBEC1	chr2	46760505	0.2
s3_1	BE4-rAPOBEC1	chr2	46760840	0.136364
s3_1	BE4-rAPOBEC1	chr2	46760847	0.136364
s3_1	BE4-rAPOBEC1	chr2	47801162	0.171429
s3_1	BE4-rAPOBEC1	chr2	54972652	0.163859
s3_1	BE4-rAPOBEC1	chr2	54972691	0.138112
s3_1	BE4-rAPOBEC1	chr2	55547451	0.125
s3_1	BE4-rAPOBEC1	chr2	58251926	0.176471
s3_1	BE4-rAPOBEC1	chr2	61031533	0.0952381
s3_1	BE4-rAPOBEC1	chr2	61031535	0.09375
s3_1	BE4-rAPOBEC1	chr2	61186653	0.16
s3_1	BE4-rAPOBEC1	chr2	61204581	0.136842
s3_1	BE4-rAPOBEC1	chr2	62532921	0.181818
s3_1	BE4-rAPOBEC1	chr2	64093289	0.139535
s3_1	BE4-rAPOBEC1	chr2	64093589	0.232877
s3_1	BE4-rAPOBEC1	chr2	64567563	0.160714
s3_1	BE4-rAPOBEC1	chr2	65205669	0.229167
s3_1	BE4-rAPOBEC1	chr2	65205683	0.152174
s3_1	BE4-rAPOBEC1	chr2	65205742	0.0923077
s3_1	BE4-rAPOBEC1	chr2	65205747	0.09375
s3_1	BE4-rAPOBEC1	chr2	65205911	0.117647
s3_1	BE4-rAPOBEC1	chr2	65205913	0.115942
s3_1	BE4-rAPOBEC1	chr2	68466395	0.135593
s3_1	BE4-rAPOBEC1	chr2	69345941	0.123711
s3_1	BE4-rAPOBEC1	chr2	69915354	0.144231
s3_1	BE4-rAPOBEC1	chr2	69935364	0.118644
s3_1	BE4-rAPOBEC1	chr2	69938645	0.204819
s3_1	BE4-rAPOBEC1	chr2	69938679	0.297297
s3_1	BE4-rAPOBEC1	chr2	69938821	0.179245
s3_1	BE4-rAPOBEC1	chr2	69939709	0.166667
s3_1	BE4-rAPOBEC1	chr2	69940438	0.1375
s3_1	BE4-rAPOBEC1	chr2	69940464	0.210526
s3_1	BE4-rAPOBEC1	chr2	72888357	0.13369
s3_1	BE4-rAPOBEC1	chr2	85319327	0.130137
s3_1	BE4-rAPOBEC1	chr2	85319483	0.17316
s3_1	BE4-rAPOBEC1	chr2	85647970	0.167979
s3_1	BE4-rAPOBEC1	chr2	86470242	0.140351
s3_1	BE4-rAPOBEC1	chr2	86603561	0.171975
s3_1	BE4-rAPOBEC1	chr2	86604045	0.153439
s3_1	BE4-rAPOBEC1	chr2	86604102	0.16055
s3_1	BE4-rAPOBEC1	chr2	86604513	0.212245
s3_1	BE4-rAPOBEC1	chr2	86751995	0.129534
s3_1	BE4-rAPOBEC1	chr2	87049618	0.139535
s3_1	BE4-rAPOBEC1	chr2	87049732	0.210843
s3_1	BE4-rAPOBEC1	chr2	87049753	0.141176
s3_1	BE4-rAPOBEC1	chr2	87735707	0.135922
s3_1	BE4-rAPOBEC1	chr2	88447735	0.121212
s3_1	BE4-rAPOBEC1	chr2	91748249	0.0833333
s3_1	BE4-rAPOBEC1	chr2	94199302	0.176471
s3_1	BE4-rAPOBEC1	chr2	96143445	0.224299
s3_1	BE4-rAPOBEC1	chr2	96143471	0.203704
s3_1	BE4-rAPOBEC1	chr2	96711693	0.210526
s3_1	BE4-rAPOBEC1	chr2	96810837	0.0857143
s3_1	BE4-rAPOBEC1	chr2	96810842	0.0841121
s3_1	BE4-rAPOBEC1	chr2	96811021	0.130435
s3_1	BE4-rAPOBEC1	chr2	97827598	0.412371
s3_1	BE4-rAPOBEC1	chr2	97827623	0.13986
s3_1	BE4-rAPOBEC1	chr2	97827826	0.153846
s3_1	BE4-rAPOBEC1	chr2	101006457	0.227642
s3_1	BE4-rAPOBEC1	chr2	101006589	0.145161
s3_1	BE4-rAPOBEC1	chr2	102716173	0.2
s3_1	BE4-rAPOBEC1	chr2	108751968	0.165217
s3_1	BE4-rAPOBEC1	chr2	108753848	0.2
s3_1	BE4-rAPOBEC1	chr2	108876255	0.208333
s3_1	BE4-rAPOBEC1	chr2	112647113	0.107527
s3_1	BE4-rAPOBEC1	chr2	119951994	0.214286
s3_1	BE4-rAPOBEC1	chr2	119965532	0.174603
s3_1	BE4-rAPOBEC1	chr2	127322089	0.128205
s3_1	BE4-rAPOBEC1	chr2	127322095	0.119048
s3_1	BE4-rAPOBEC1	chr2	131516898	0.148936
s3_1	BE4-rAPOBEC1	chr2	131520717	0.191176
s3_1	BE4-rAPOBEC1	chr2	134454531	0.16
s3_1	BE4-rAPOBEC1	chr2	134947882	0.084507
s3_1	BE4-rAPOBEC1	chr2	134955165	0.146853
s3_1	BE4-rAPOBEC1	chr2	138552660	0.166667
s3_1	BE4-rAPOBEC1	chr2	147923100	0.137097
s3_1	BE4-rAPOBEC1	chr2	149023191	0.193548
s3_1	BE4-rAPOBEC1	chr2	150471646	0.153153
s3_1	BE4-rAPOBEC1	chr2	153872062	0.191176
s3_1	BE4-rAPOBEC1	chr2	154245817	0.214286
s3_1	BE4-rAPOBEC1	chr2	156571251	0.182692
s3_1	BE4-rAPOBEC1	chr2	161204785	0.133333
s3_1	BE4-rAPOBEC1	chr2	165917295	0.166667
s3_1	BE4-rAPOBEC1	chr2	168561276	0.184713
s3_1	BE4-rAPOBEC1	chr2	168765706	0.139896
s3_1	BE4-rAPOBEC1	chr2	172099862	0.246537
s3_1	BE4-rAPOBEC1	chr2	173191152	0.154696
s3_1	BE4-rAPOBEC1	chr2	173266150	0.133333
s3_1	BE4-rAPOBEC1	chr2	176132215	0.166667
s3_1	BE4-rAPOBEC1	chr2	178384149	0.153846
s3_1	BE4-rAPOBEC1	chr2	178504331	0.179612
s3_1	BE4-rAPOBEC1	chr2	179952502	0.134328
s3_1	BE4-rAPOBEC1	chr2	183607682	0.111111
s3_1	BE4-rAPOBEC1	chr2	186651999	0.26
s3_1	BE4-rAPOBEC1	chr2	186664524	0.147541
s3_1	BE4-rAPOBEC1	chr2	186664575	0.197368
s3_1	BE4-rAPOBEC1	chr2	186680354	0.217054
s3_1	BE4-rAPOBEC1	chr2	189468515	0.107955
s3_1	BE4-rAPOBEC1	chr2	189771263	0.144444
s3_1	BE4-rAPOBEC1	chr2	190691052	0.197452
s3_1	BE4-rAPOBEC1	chr2	190692694	0.159091
s3_1	BE4-rAPOBEC1	chr2	197488076	0.288557
s3_1	BE4-rAPOBEC1	chr2	197535571	0.140625
s3_1	BE4-rAPOBEC1	chr2	199932087	0.16129
[truncated: 4,650 more rows]

## Sheet: Fig3b
	CTNNB1		RSL1D1		IP90
nCas9 D10A-2xUGI	0.048	0.123	0.219	0.236	0.061	0.029
BE4max	30.567	23.69	9.238	7.206	9.746	7.925
BE4-rAPOBEC1	2.902	20.178	2.471	6.995	0.719	7.612
BE4-PpAPOBEC1	2.19	1.244	0.701	0.28	0.258	0.246
BE4-rAPOBEC1 K34A H122A	0.238	0.165	0.256	0.331	0.44	0.238
BE4-PpAPOBEC1 H122A	0.603	0.292	0.863	0.887	0.633	0.343
BE4-PpAPOBEC1 R33A	0.168	0.253	0.188	0.157	0.061	0.094
BE4-RrA3F	0.038	0.034	0.189	0.155	0.043	0.028
BE4-AmAPOBEC1	0.177	0.07	0.765	0.982	0.356	0.176
BE4-SsAPOBEC3B	0.059	0.192	0.202	0.374	0.032	0.069

## Sheet: Fig3c
	target RNA sequencing	transcriptome sequencing
nCas9 D10A-2xUGI	0.119333	18.5
BE4-rAPOBEC1	6.81283	2138.5
BE4-rAPOBEC1 K34A H122A	0.278	31
BE4-PpAPBOEC1	0.819833	58.5
BE4-PpAPBOEC1 H122A	0.6035	76.5
BE4-PpAPBOEC1 R33A	0.1535	25
BE4-RrA3F	0.081167	31
BE4-AmAPOBEC1	0.421	180.5
BE4-SsAPOBEC3B	0.154667	33.5
