# Supplementary material for: Cytosine base editors with minimized unguided DNA and RNA off-target events and high on-target activity
Source: Nat Commun. 2020 Apr 28;11:2052. doi: 10.1038/s41467-020-15887-5 (PMC7189382; doi:10.1038/s41467-020-15887-5)
Supplement: Supplementary file 3 — Source Data [file 41467_2020_15887_MOESM3_ESM.zip › figure_source_data/soucre data_Supp_Fig3.xlsx]

## Sheet: soucre data_Supp_Fig3
	Editor name	Target Site	max_C_to_T_rate	replicate	cis_trans
2	BE4-rAPOBEC1	1	27.052	1	trans
4	rAPOBEC1	1	36.471	1	trans
7	BE4-rAPOBEC1-R33A	1	3.389	1	trans
8	BE4-rAPOBEC1-W90F	1	7.432	1	trans
9	BE4-rAPOBEC1-H121A	1	5.942	1	trans
10	BE4-rAPOBEC1-H122A	1	10.1	1	trans
11	BE4-rAPOBEC1-R52A	1	9.02	1	trans
12	BE4-rAPOBEC1-K34A	1	7.595	1	trans
13	BE4-rAPOBEC1-Y120F	1	3.024	1	trans
14	BE4-rAPOBEC1-K34A H122A	1	1.317	1	trans
15	BE4-rAPOBEC1-R33A K34A	1	0.308	1	trans
46	BE4-rAPOBEC1	1	49.848	1	cis
48	rAPOBEC1	1	0.158	1	cis
51	BE4-rAPOBEC1-R33A	1	43.635	1	cis
52	BE4-rAPOBEC1-W90F	1	47.03	1	cis
53	BE4-rAPOBEC1-H121A	1	44.121	1	cis
54	BE4-rAPOBEC1-H122A	1	46.386	1	cis
55	BE4-rAPOBEC1-R52A	1	48.419	1	cis
56	BE4-rAPOBEC1-K34A	1	33.408	1	cis
57	BE4-rAPOBEC1-Y120F	1	49.737	1	cis
58	BE4-rAPOBEC1-K34A H122A	1	40.687	1	cis
59	BE4-rAPOBEC1-R33A K34A	1	18.492	1	cis
90	BE4-rAPOBEC1	2	25.893	1	trans
92	rAPOBEC1	2	32.803	1	trans
95	BE4-rAPOBEC1-R33A	2	2.057	1	trans
96	BE4-rAPOBEC1-W90F	2	2.058	1	trans
97	BE4-rAPOBEC1-H121A	2	12.503	1	trans
98	BE4-rAPOBEC1-H122A	2	5.752	1	trans
99	BE4-rAPOBEC1-R52A	2	3.598	1	trans
100	BE4-rAPOBEC1-K34A	2	5.415	1	trans
101	BE4-rAPOBEC1-Y120F	2	4.914	1	trans
102	BE4-rAPOBEC1-K34A H122A	2	0.488	1	trans
103	BE4-rAPOBEC1-R33A K34A	2	0.316	1	trans
134	BE4-rAPOBEC1	2	26.539	1	cis
136	rAPOBEC1	2	0.088	1	cis
139	BE4-rAPOBEC1-R33A	2	4.725	1	cis
140	BE4-rAPOBEC1-W90F	2	9.247	1	cis
141	BE4-rAPOBEC1-H121A	2	13.84	1	cis
142	BE4-rAPOBEC1-H122A	2	51.269	1	cis
143	BE4-rAPOBEC1-R52A	2	6.052	1	cis
144	BE4-rAPOBEC1-K34A	2	10.792	1	cis
145	BE4-rAPOBEC1-Y120F	2	9.467	1	cis
146	BE4-rAPOBEC1-K34A H122A	2	22.164	1	cis
147	BE4-rAPOBEC1-R33A K34A	2	0.473	1	cis
198	BE4-rAPOBEC1	3	70.188	1	cis
200	rAPOBEC1	3	0.332	1	cis
203	BE4-rAPOBEC1-R33A	3	50.964	1	cis
204	BE4-rAPOBEC1-W90F	3	62.271	1	cis
205	BE4-rAPOBEC1-H121A	3	61.536	1	cis
206	BE4-rAPOBEC1-H122A	3	67.737	1	cis
207	BE4-rAPOBEC1-R52A	3	67.385	1	cis
208	BE4-rAPOBEC1-K34A	3	67.518	1	cis
209	BE4-rAPOBEC1-Y120F	3	54.753	1	cis
210	BE4-rAPOBEC1-K34A H122A	3	61.438	1	cis
211	BE4-rAPOBEC1-R33A K34A	3	20.983	1	cis
242	BE4-rAPOBEC1	4	16.507	1	trans
244	rAPOBEC1	4	30.189	1	trans
247	BE4-rAPOBEC1-R33A	4	1.338	1	trans
248	BE4-rAPOBEC1-W90F	4	2.413	1	trans
249	BE4-rAPOBEC1-H121A	4	2.165	1	trans
250	BE4-rAPOBEC1-H122A	4	2.861	1	trans
251	BE4-rAPOBEC1-R52A	4	2.336	1	trans
252	BE4-rAPOBEC1-K34A	4	3.641	1	trans
253	BE4-rAPOBEC1-Y120F	4	1.731	1	trans
254	BE4-rAPOBEC1-K34A H122A	4	0.367	1	trans
255	BE4-rAPOBEC1-R33A K34A	4	0.149	1	trans
286	BE4-rAPOBEC1	4	8.474	1	cis
288	rAPOBEC1	4	0.057	1	cis
291	BE4-rAPOBEC1-R33A	4	1.249	1	cis
292	BE4-rAPOBEC1-W90F	4	1.999	1	cis
293	BE4-rAPOBEC1-H121A	4	1.022	1	cis
294	BE4-rAPOBEC1-H122A	4	7.139	1	cis
295	BE4-rAPOBEC1-R52A	4	3.222	1	cis
296	BE4-rAPOBEC1-K34A	4	3.309	1	cis
297	BE4-rAPOBEC1-Y120F	4	11.509	1	cis
298	BE4-rAPOBEC1-K34A H122A	4	0.449	1	cis
299	BE4-rAPOBEC1-R33A K34A	4	0.073	1	cis
330	BE4-rAPOBEC1	5	0.045	1	trans
332	rAPOBEC1	5	0.225	1	trans
335	BE4-rAPOBEC1-R33A	5	0.03	1	trans
336	BE4-rAPOBEC1-W90F	5	0.058	1	trans
337	BE4-rAPOBEC1-H121A	5	0.027	1	trans
338	BE4-rAPOBEC1-H122A	5	0.053	1	trans
339	BE4-rAPOBEC1-R52A	5	0.04	1	trans
340	BE4-rAPOBEC1-K34A	5	0.02	1	trans
341	BE4-rAPOBEC1-Y120F	5	0.024	1	trans
342	BE4-rAPOBEC1-K34A H122A	5	0.046	1	trans
343	BE4-rAPOBEC1-R33A K34A	5	0.057	1	trans
374	BE4-rAPOBEC1	5	22.458	1	cis
376	rAPOBEC1	5	0.066	1	cis
379	BE4-rAPOBEC1-R33A	5	2.085	1	cis
380	BE4-rAPOBEC1-W90F	5	4.28	1	cis
381	BE4-rAPOBEC1-H121A	5	2.544	1	cis
382	BE4-rAPOBEC1-H122A	5	14.539	1	cis
383	BE4-rAPOBEC1-R52A	5	4.793	1	cis
384	BE4-rAPOBEC1-K34A	5	9.935	1	cis
385	BE4-rAPOBEC1-Y120F	5	17.03	1	cis
386	BE4-rAPOBEC1-K34A H122A	5	2.822	1	cis
387	BE4-rAPOBEC1-R33A K34A	5	0.344	1	cis
418	BE4-rAPOBEC1	6	9.445	1	trans
421	BE4-rAPOBEC1-R33A	6	0.985	1	trans
422	BE4-rAPOBEC1-W90F	6	0.864	1	trans
423	BE4-rAPOBEC1-H121A	6	3.83	1	trans
424	BE4-rAPOBEC1-H122A	6	1.402	1	trans
425	BE4-rAPOBEC1-R52A	6	1.476	1	trans
426	BE4-rAPOBEC1-K34A	6	1.754	1	trans
427	BE4-rAPOBEC1-Y120F	6	1.465	1	trans
428	BE4-rAPOBEC1-K34A H122A	6	0.205	1	trans
429	BE4-rAPOBEC1-R33A K34A	6	0.154	1	trans
460	BE4-rAPOBEC1	6	41.359	1	cis
462	rAPOBEC1	6	0.057	1	cis
465	BE4-rAPOBEC1-R33A	6	5.033	1	cis
466	BE4-rAPOBEC1-W90F	6	8.189	1	cis
467	BE4-rAPOBEC1-H121A	6	24.265	1	cis
468	BE4-rAPOBEC1-H122A	6	55.555	1	cis
469	BE4-rAPOBEC1-R52A	6	6.867	1	cis
470	BE4-rAPOBEC1-K34A	6	11.939	1	cis
471	BE4-rAPOBEC1-Y120F	6	7.796	1	cis
472	BE4-rAPOBEC1-K34A H122A	6	15.945	1	cis
473	BE4-rAPOBEC1-R33A K34A	6	0.821	1	cis
499	BE4-rAPOBEC1	7	23.127	1	trans
501	rAPOBEC1	7	32.429	1	trans
504	BE4-rAPOBEC1-R33A	7	3.758	1	trans
505	BE4-rAPOBEC1-W90F	7	4.224	1	trans
506	BE4-rAPOBEC1-H121A	7	11.963	1	trans
507	BE4-rAPOBEC1-H122A	7	7.067	1	trans
508	BE4-rAPOBEC1-R52A	7	7.826	1	trans
509	BE4-rAPOBEC1-K34A	7	12.951	1	trans
510	BE4-rAPOBEC1-Y120F	7	6.819	1	trans
511	BE4-rAPOBEC1-K34A H122A	7	1.86	1	trans
512	BE4-rAPOBEC1-R33A K34A	7	1.288	1	trans
543	BE4-rAPOBEC1	7	41.867	1	cis
545	rAPOBEC1	7	0.081	1	cis
548	BE4-rAPOBEC1-R33A	7	35.764	1	cis
549	BE4-rAPOBEC1-W90F	7	34.742	1	cis
550	BE4-rAPOBEC1-H121A	7	46.513	1	cis
551	BE4-rAPOBEC1-H122A	7	43.362	1	cis
552	BE4-rAPOBEC1-R52A	7	36.75	1	cis
553	BE4-rAPOBEC1-K34A	7	41.804	1	cis
554	BE4-rAPOBEC1-Y120F	7	38.009	1	cis
555	BE4-rAPOBEC1-K34A H122A	7	24.454	1	cis
556	BE4-rAPOBEC1-R33A K34A	7	8.029	1	cis
587	BE4-rAPOBEC1	8	5.708	1	trans
589	rAPOBEC1	8	14.128	1	trans
592	BE4-rAPOBEC1-R33A	8	0.319	1	trans
593	BE4-rAPOBEC1-W90F	8	0.299	1	trans
594	BE4-rAPOBEC1-H121A	8	1.66	1	trans
595	BE4-rAPOBEC1-H122A	8	0.622	1	trans
596	BE4-rAPOBEC1-R52A	8	0.95	1	trans
597	BE4-rAPOBEC1-K34A	8	1.23	1	trans
598	BE4-rAPOBEC1-Y120F	8	0.674	1	trans
599	BE4-rAPOBEC1-K34A H122A	8	0.137	1	trans
600	BE4-rAPOBEC1-R33A K34A	8	0.053	1	trans
631	BE4-rAPOBEC1	8	43.861	1	cis
633	rAPOBEC1	8	0.171	1	cis
636	BE4-rAPOBEC1-R33A	8	33.462	1	cis
637	BE4-rAPOBEC1-W90F	8	37.111	1	cis
638	BE4-rAPOBEC1-H121A	8	44.579	1	cis
639	BE4-rAPOBEC1-H122A	8	48.923	1	cis
640	BE4-rAPOBEC1-R52A	8	35.807	1	cis
641	BE4-rAPOBEC1-K34A	8	46.035	1	cis
642	BE4-rAPOBEC1-Y120F	8	42.655	1	cis
643	BE4-rAPOBEC1-K34A H122A	8	19.832	1	cis
644	BE4-rAPOBEC1-R33A K34A	8	6.769	1	cis
675	BE4-rAPOBEC1	9	0.475	1	trans
677	rAPOBEC1	9	1.453	1	trans
680	BE4-rAPOBEC1-R33A	9	0.077	1	trans
681	BE4-rAPOBEC1-W90F	9	0.048	1	trans
682	BE4-rAPOBEC1-H121A	9	0.125	1	trans
683	BE4-rAPOBEC1-H122A	9	0.045	1	trans
684	BE4-rAPOBEC1-R52A	9	0.061	1	trans
685	BE4-rAPOBEC1-K34A	9	0.186	1	trans
686	BE4-rAPOBEC1-Y120F	9	0.114	1	trans
687	BE4-rAPOBEC1-K34A H122A	9	0.029	1	trans
688	BE4-rAPOBEC1-R33A K34A	9	0.068	1	trans
719	BE4-rAPOBEC1	9	7.69	1	cis
721	rAPOBEC1	9	0.1	1	cis
724	BE4-rAPOBEC1-R33A	9	2.97	1	cis
725	BE4-rAPOBEC1-W90F	9	3.565	1	cis
726	BE4-rAPOBEC1-H121A	9	6.538	1	cis
727	BE4-rAPOBEC1-H122A	9	4.928	1	cis
728	BE4-rAPOBEC1-R52A	9	5.954	1	cis
729	BE4-rAPOBEC1-K34A	9	5.365	1	cis
730	BE4-rAPOBEC1-Y120F	9	4.002	1	cis
731	BE4-rAPOBEC1-K34A H122A	9	1.782	1	cis
732	BE4-rAPOBEC1-R33A K34A	9	0.475	1	cis
763	BE4-rAPOBEC1	10	0.267	1	trans
765	rAPOBEC1	10	0.883	1	trans
768	BE4-rAPOBEC1-R33A	10	0.057	1	trans
769	BE4-rAPOBEC1-W90F	10	0.067	1	trans
770	BE4-rAPOBEC1-H121A	10	0.072	1	trans
771	BE4-rAPOBEC1-H122A	10	0.82	1	trans
772	BE4-rAPOBEC1-R52A	10	0.046	1	trans
773	BE4-rAPOBEC1-K34A	10	0.048	1	trans
774	BE4-rAPOBEC1-Y120F	10	0.048	1	trans
775	BE4-rAPOBEC1-K34A H122A	10	0.069	1	trans
776	BE4-rAPOBEC1-R33A K34A	10	0.056	1	trans
807	BE4-rAPOBEC1	10	26.603	1	cis
809	rAPOBEC1	10	0.095	1	cis
812	BE4-rAPOBEC1-R33A	10	2.181	1	cis
813	BE4-rAPOBEC1-W90F	10	4.058	1	cis
814	BE4-rAPOBEC1-H121A	10	5.282	1	cis
815	BE4-rAPOBEC1-H122A	10	56.556	1	cis
816	BE4-rAPOBEC1-R52A	10	4.373	1	cis
817	BE4-rAPOBEC1-K34A	10	5.615	1	cis
818	BE4-rAPOBEC1-Y120F	10	7.479	1	cis
819	BE4-rAPOBEC1-K34A H122A	10	19.767	1	cis
820	BE4-rAPOBEC1-R33A K34A	10	0.173	1	cis
851	BE4-rAPOBEC1	1	22.45	2	trans
853	rAPOBEC1	1	32.323	2	trans
856	BE4-rAPOBEC1-R33A	1	1.848	2	trans
857	BE4-rAPOBEC1-W90F	1	4.395	2	trans
858	BE4-rAPOBEC1-H121A	1	4.159	2	trans
859	BE4-rAPOBEC1-H122A	1	4.715	2	trans
860	BE4-rAPOBEC1-R52A	1	6.27	2	trans
861	BE4-rAPOBEC1-K34A	1	5.374	2	trans
862	BE4-rAPOBEC1-Y120F	1	1.743	2	trans
863	BE4-rAPOBEC1-K34A H122A	1	0.544	2	trans
864	BE4-rAPOBEC1-R33A K34A	1	0.129	2	trans
894	BE4-rAPOBEC1	1	34.93	2	cis
896	rAPOBEC1	1	0.035	2	cis
899	BE4-rAPOBEC1-R33A	1	30.386	2	cis
900	BE4-rAPOBEC1-W90F	1	32.751	2	cis
901	BE4-rAPOBEC1-H121A	1	41.037	2	cis
902	BE4-rAPOBEC1-H122A	1	28.858	2	cis
903	BE4-rAPOBEC1-R52A	1	33.057	2	cis
904	BE4-rAPOBEC1-K34A	1	18.206	2	cis
905	BE4-rAPOBEC1-Y120F	1	31.338	2	cis
906	BE4-rAPOBEC1-K34A H122A	1	20.376	2	cis
907	BE4-rAPOBEC1-R33A K34A	1	10.486	2	cis
938	BE4-rAPOBEC1	2	18.536	2	trans
940	rAPOBEC1	2	22.193	2	trans
943	BE4-rAPOBEC1-R33A	2	1.134	2	trans
944	BE4-rAPOBEC1-W90F	2	0.865	2	trans
945	BE4-rAPOBEC1-H121A	2	7.285	2	trans
946	BE4-rAPOBEC1-H122A	2	2.263	2	trans
947	BE4-rAPOBEC1-R52A	2	2.008	2	trans
948	BE4-rAPOBEC1-K34A	2	3.024	2	trans
949	BE4-rAPOBEC1-Y120F	2	2.492	2	trans
950	BE4-rAPOBEC1-K34A H122A	2	0.462	2	trans
951	BE4-rAPOBEC1-R33A K34A	2	0.15	2	trans
982	BE4-rAPOBEC1	2	16.812	2	cis
984	rAPOBEC1	2	0.029	2	cis
987	BE4-rAPOBEC1-R33A	2	1.797	2	cis
988	BE4-rAPOBEC1-W90F	2	3.619	2	cis
989	BE4-rAPOBEC1-H121A	2	6.604	2	cis
990	BE4-rAPOBEC1-H122A	2	32.874	2	cis
991	BE4-rAPOBEC1-R52A	2	1.698	2	cis
992	BE4-rAPOBEC1-K34A	2	3.368	2	cis
993	BE4-rAPOBEC1-Y120F	2	3.12	2	cis
994	BE4-rAPOBEC1-K34A H122A	2	9.403	2	cis
995	BE4-rAPOBEC1-R33A K34A	2	0.111	2	cis
1048	BE4-rAPOBEC1	3	51.81	2	cis
1050	rAPOBEC1	3	0.052	2	cis
1053	BE4-rAPOBEC1-R33A	3	42.677	2	cis
1054	BE4-rAPOBEC1-W90F	3	50.032	2	cis
1055	BE4-rAPOBEC1-H121A	3	40.587	2	cis
1056	BE4-rAPOBEC1-H122A	3	53.892	2	cis
1057	BE4-rAPOBEC1-R52A	3	47.919	2	cis
1058	BE4-rAPOBEC1-K34A	3	50.844	2	cis
1059	BE4-rAPOBEC1-Y120F	3	46.748	2	cis
1060	BE4-rAPOBEC1-K34A H122A	3	43.651	2	cis
1061	BE4-rAPOBEC1-R33A K34A	3	20.076	2	cis
1090	BE4-rAPOBEC1	4	17.624	2	trans
1092	rAPOBEC1	4	26.813	2	trans
1095	BE4-rAPOBEC1-R33A	4	1.191	2	trans
1096	BE4-rAPOBEC1-W90F	4	1.878	2	trans
1097	BE4-rAPOBEC1-H121A	4	1.691	2	trans
1098	BE4-rAPOBEC1-H122A	4	1.691	2	trans
1099	BE4-rAPOBEC1-R52A	4	2.047	2	trans
1100	BE4-rAPOBEC1-K34A	4	3.031	2	trans
1101	BE4-rAPOBEC1-Y120F	4	1.07	2	trans
1102	BE4-rAPOBEC1-K34A H122A	4	0.355	2	trans
1103	BE4-rAPOBEC1-R33A K34A	4	0.079	2	trans
1132	BE4-rAPOBEC1	4	8.168	2	cis
1134	rAPOBEC1	4	0.025	2	cis
1137	BE4-rAPOBEC1-R33A	4	0.584	2	cis
1138	BE4-rAPOBEC1-W90F	4	1.391	2	cis
1139	BE4-rAPOBEC1-H121A	4	1.212	2	cis
1140	BE4-rAPOBEC1-H122A	4	4.326	2	cis
1141	BE4-rAPOBEC1-R52A	4	2.463	2	cis
1142	BE4-rAPOBEC1-K34A	4	2.546	2	cis
1143	BE4-rAPOBEC1-Y120F	4	5.406	2	cis
1144	BE4-rAPOBEC1-K34A H122A	4	0.495	2	cis
1145	BE4-rAPOBEC1-R33A K34A	4	0.061	2	cis
1176	BE4-rAPOBEC1	5	0.067	2	trans
1178	rAPOBEC1	5	0.246	2	trans
1181	BE4-rAPOBEC1-R33A	5	0.048	2	trans
1182	BE4-rAPOBEC1-W90F	5	0.027	2	trans
1183	BE4-rAPOBEC1-H121A	5	0.028	2	trans
1184	BE4-rAPOBEC1-H122A	5	0.047	2	trans
1185	BE4-rAPOBEC1-R52A	5	0.026	2	trans
1186	BE4-rAPOBEC1-K34A	5	0.046	2	trans
1187	BE4-rAPOBEC1-Y120F	5	0.043	2	trans
1188	BE4-rAPOBEC1-K34A H122A	5	0.03	2	trans
1189	BE4-rAPOBEC1-R33A K34A	5	0.034	2	trans
1220	BE4-rAPOBEC1	5	25.812	2	cis
1222	rAPOBEC1	5	0.032	2	cis
1225	BE4-rAPOBEC1-R33A	5	1.73	2	cis
1226	BE4-rAPOBEC1-W90F	5	2.789	2	cis
1227	BE4-rAPOBEC1-H121A	5	1.44	2	cis
1228	BE4-rAPOBEC1-H122A	5	11.411	2	cis
1229	BE4-rAPOBEC1-R52A	5	3.152	2	cis
1230	BE4-rAPOBEC1-K34A	5	6.645	2	cis
1231	BE4-rAPOBEC1-Y120F	5	11.789	2	cis
1232	BE4-rAPOBEC1-K34A H122A	5	2.115	2	cis
1233	BE4-rAPOBEC1-R33A K34A	5	0.238	2	cis
1264	BE4-rAPOBEC1	6	8.507	2	trans
1266	rAPOBEC1	6	9.123	1	trans
1269	BE4-rAPOBEC1-R33A	6	0.38	2	trans
1270	BE4-rAPOBEC1-W90F	6	0.868	2	trans
1271	BE4-rAPOBEC1-H121A	6	1.966	2	trans
1272	BE4-rAPOBEC1-H122A	6	0.935	2	trans
1273	BE4-rAPOBEC1-R52A	6	1.213	2	trans
1274	BE4-rAPOBEC1-K34A	6	1.397	2	trans
1275	BE4-rAPOBEC1-Y120F	6	1.897	2	trans
1276	BE4-rAPOBEC1-K34A H122A	6	0.195	2	trans
1277	BE4-rAPOBEC1-R33A K34A	6	0.101	2	trans
1308	BE4-rAPOBEC1	6	36.704	2	cis
1310	rAPOBEC1	6	0.059	2	cis
1313	BE4-rAPOBEC1-R33A	6	3.6	2	cis
1314	BE4-rAPOBEC1-W90F	6	5.301	2	cis
1315	BE4-rAPOBEC1-H121A	6	13.646	2	cis
1316	BE4-rAPOBEC1-H122A	6	34.303	2	cis
1317	BE4-rAPOBEC1-R52A	6	3.78	2	cis
1318	BE4-rAPOBEC1-K34A	6	9.027	2	cis
1319	BE4-rAPOBEC1-Y120F	6	8.264	2	cis
1320	BE4-rAPOBEC1-K34A H122A	6	14.37	2	cis
1321	BE4-rAPOBEC1-R33A K34A	6	0.441	2	cis
1352	BE4-rAPOBEC1	7	25.532	2	trans
1354	rAPOBEC1	7	28.783	2	trans
1357	BE4-rAPOBEC1-R33A	7	4.069	2	trans
1358	BE4-rAPOBEC1-W90F	7	4.887	2	trans
1359	BE4-rAPOBEC1-H121A	7	11.3	2	trans
1360	BE4-rAPOBEC1-H122A	7	6.511	2	trans
1361	BE4-rAPOBEC1-R52A	7	6.958	2	trans
1362	BE4-rAPOBEC1-K34A	7	16.028	2	trans
1363	BE4-rAPOBEC1-Y120F	7	4.336	2	trans
1364	BE4-rAPOBEC1-K34A H122A	7	2.557	2	trans
1365	BE4-rAPOBEC1-R33A K34A	7	1.019	2	trans
1396	BE4-rAPOBEC1	7	40.162	2	cis
1398	rAPOBEC1	7	0.04	2	cis
1401	BE4-rAPOBEC1-R33A	7	35.82	2	cis
1402	BE4-rAPOBEC1-W90F	7	38.615	2	cis
1403	BE4-rAPOBEC1-H121A	7	44.408	2	cis
1404	BE4-rAPOBEC1-H122A	7	48.95	2	cis
1405	BE4-rAPOBEC1-R52A	7	40.322	2	cis
1406	BE4-rAPOBEC1-K34A	7	38.875	2	cis
1407	BE4-rAPOBEC1-Y120F	7	32.626	2	cis
1408	BE4-rAPOBEC1-K34A H122A	7	27.255	2	cis
1409	BE4-rAPOBEC1-R33A K34A	7	7.885	2	cis
1440	BE4-rAPOBEC1	8	6.159	2	trans
1442	rAPOBEC1	8	13.924	2	trans
1445	BE4-rAPOBEC1-R33A	8	0.135	2	trans
1446	BE4-rAPOBEC1-W90F	8	0.461	2	trans
1447	BE4-rAPOBEC1-H121A	8	1.971	2	trans
1448	BE4-rAPOBEC1-H122A	8	0.359	2	trans
1449	BE4-rAPOBEC1-R52A	8	0.606	2	trans
1450	BE4-rAPOBEC1-K34A	8	1.052	2	trans
1451	BE4-rAPOBEC1-Y120F	8	0.999	2	trans
1452	BE4-rAPOBEC1-K34A H122A	8	0.312	2	trans
1453	BE4-rAPOBEC1-R33A K34A	8	0.126	2	trans
1484	BE4-rAPOBEC1	8	50.364	2	cis
1486	rAPOBEC1	8	0.037	2	cis
1489	BE4-rAPOBEC1-R33A	8	31.388	2	cis
1490	BE4-rAPOBEC1-W90F	8	30.895	2	cis
1491	BE4-rAPOBEC1-H121A	8	41.789	2	cis
1492	BE4-rAPOBEC1-H122A	8	39.231	2	cis
1493	BE4-rAPOBEC1-R52A	8	37.398	2	cis
1494	BE4-rAPOBEC1-K34A	8	43.336	2	cis
1495	BE4-rAPOBEC1-Y120F	8	38.845	2	cis
1496	BE4-rAPOBEC1-K34A H122A	8	17.718	2	cis
1497	BE4-rAPOBEC1-R33A K34A	8	5.917	2	cis
1528	BE4-rAPOBEC1	9	0.586	2	trans
1530	rAPOBEC1	9	1.162	2	trans
1533	BE4-rAPOBEC1-R33A	9	0.038	2	trans
1534	BE4-rAPOBEC1-W90F	9	0.061	2	trans
1535	BE4-rAPOBEC1-H121A	9	0.118	2	trans
1536	BE4-rAPOBEC1-H122A	9	0.13	2	trans
1537	BE4-rAPOBEC1-R52A	9	0.041	2	trans
1538	BE4-rAPOBEC1-K34A	9	0.075	2	trans
1539	BE4-rAPOBEC1-Y120F	9	0.102	2	trans
1540	BE4-rAPOBEC1-K34A H122A	9	0.039	2	trans
1541	BE4-rAPOBEC1-R33A K34A	9	0.027	2	trans
1572	BE4-rAPOBEC1	9	7.605	2	cis
1574	rAPOBEC1	9	0.127	2	cis
1577	BE4-rAPOBEC1-R33A	9	2.926	2	cis
1578	BE4-rAPOBEC1-W90F	9	2.931	2	cis
1579	BE4-rAPOBEC1-H121A	9	6.123	2	cis
1580	BE4-rAPOBEC1-H122A	9	4.764	2	cis
1581	BE4-rAPOBEC1-R52A	9	6.412	2	cis
1582	BE4-rAPOBEC1-K34A	9	6.144	2	cis
1583	BE4-rAPOBEC1-Y120F	9	4.842	2	cis
1584	BE4-rAPOBEC1-K34A H122A	9	1.836	2	cis
1585	BE4-rAPOBEC1-R33A K34A	9	0.317	2	cis
1616	BE4-rAPOBEC1	10	0.134	2	trans
1618	rAPOBEC1	10	0.999	2	trans
1621	BE4-rAPOBEC1-R33A	10	0.066	2	trans
1622	BE4-rAPOBEC1-W90F	10	0.117	2	trans
1623	BE4-rAPOBEC1-H121A	10	0.069	2	trans
1624	BE4-rAPOBEC1-H122A	10	0.523	2	trans
1625	BE4-rAPOBEC1-R52A	10	0.044	2	trans
1626	BE4-rAPOBEC1-K34A	10	0.084	2	trans
1627	BE4-rAPOBEC1-Y120F	10	0.052	2	trans
1628	BE4-rAPOBEC1-K34A H122A	10	0.13	2	trans
1629	BE4-rAPOBEC1-R33A K34A	10	0.107	2	trans
1659	BE4-rAPOBEC1	10	24.958	2	cis
1661	rAPOBEC1	10	0.072	2	cis
1664	BE4-rAPOBEC1-R33A	10	1.529	2	cis
1665	BE4-rAPOBEC1-W90F	10	3.17	2	cis
1666	BE4-rAPOBEC1-H121A	10	3.174	2	cis
1667	BE4-rAPOBEC1-H122A	10	39.655	2	cis
1668	BE4-rAPOBEC1-R52A	10	2.669	2	cis
1669	BE4-rAPOBEC1-K34A	10	3.783	2	cis
1670	BE4-rAPOBEC1-Y120F	10	5.613	2	cis
1671	BE4-rAPOBEC1-K34A H122A	10	15.535	2	cis
1672	BE4-rAPOBEC1-R33A K34A	10	0.154	2	cis
1703	BE4-rAPOBEC1	1	26.212	3	trans
1705	rAPOBEC1	1	37.066	3	trans
1708	BE4-rAPOBEC1-R33A	1	2.584	3	trans
1709	BE4-rAPOBEC1-W90F	1	5.761	3	trans
1710	BE4-rAPOBEC1-H121A	1	3.622	3	trans
1711	BE4-rAPOBEC1-H122A	1	7.183	3	trans
1712	BE4-rAPOBEC1-R52A	1	5.678	3	trans
1713	BE4-rAPOBEC1-K34A	1	5.691	3	trans
1714	BE4-rAPOBEC1-Y120F	1	2.043	3	trans
1715	BE4-rAPOBEC1-K34A H122A	1	1.157	3	trans
1716	BE4-rAPOBEC1-R33A K34A	1	0.261	3	trans
1747	BE4-rAPOBEC1	1	47.772	3	cis
1749	rAPOBEC1	1	0.046	3	cis
1752	BE4-rAPOBEC1-R33A	1	41.45	3	cis
1753	BE4-rAPOBEC1-W90F	1	48.325	3	cis
1754	BE4-rAPOBEC1-H121A	1	46.053	3	cis
1755	BE4-rAPOBEC1-H122A	1	39.421	3	cis
1756	BE4-rAPOBEC1-R52A	1	43.921	3	cis
1757	BE4-rAPOBEC1-K34A	1	26.468	3	cis
1758	BE4-rAPOBEC1-Y120F	1	48.774	3	cis
1759	BE4-rAPOBEC1-K34A H122A	1	34.272	3	cis
1760	BE4-rAPOBEC1-R33A K34A	1	19.519	3	cis
1791	BE4-rAPOBEC1	2	20.713	3	trans
1793	rAPOBEC1	2	25.884	3	trans
1796	BE4-rAPOBEC1-R33A	2	1.592	3	trans
1797	BE4-rAPOBEC1-W90F	2	2.496	3	trans
1798	BE4-rAPOBEC1-H121A	2	12.928	3	trans
1799	BE4-rAPOBEC1-H122A	2	4.88	3	trans
1800	BE4-rAPOBEC1-R52A	2	3.742	3	trans
1801	BE4-rAPOBEC1-K34A	2	5.343	3	trans
1802	BE4-rAPOBEC1-Y120F	2	4.4	3	trans
1803	BE4-rAPOBEC1-K34A H122A	2	0.608	3	trans
1804	BE4-rAPOBEC1-R33A K34A	2	0.273	3	trans
1835	BE4-rAPOBEC1	2	27.711	3	cis
1837	rAPOBEC1	2	0.087	3	cis
1840	BE4-rAPOBEC1-R33A	2	2.649	3	cis
1841	BE4-rAPOBEC1-W90F	2	5.842	3	cis
1842	BE4-rAPOBEC1-H121A	2	11.094	3	cis
1843	BE4-rAPOBEC1-H122A	2	43.349	3	cis
1844	BE4-rAPOBEC1-R52A	2	3.244	3	cis
1845	BE4-rAPOBEC1-K34A	2	6.235	3	cis
1846	BE4-rAPOBEC1-Y120F	2	6.829	3	cis
1847	BE4-rAPOBEC1-K34A H122A	2	12.646	3	cis
1848	BE4-rAPOBEC1-R33A K34A	2	0.269	3	cis
1901	BE4-rAPOBEC1	3	74.794	3	cis
1903	rAPOBEC1	3	0.069	3	cis
1906	BE4-rAPOBEC1-R33A	3	63.397	3	cis
1907	BE4-rAPOBEC1-W90F	3	70.356	3	cis
1908	BE4-rAPOBEC1-H121A	3	70.91	3	cis
1909	BE4-rAPOBEC1-H122A	3	72.083	3	cis
1910	BE4-rAPOBEC1-R52A	3	70.659	3	cis
1911	BE4-rAPOBEC1-K34A	3	69.424	3	cis
1912	BE4-rAPOBEC1-Y120F	3	68.74	3	cis
1913	BE4-rAPOBEC1-K34A H122A	3	60.916	3	cis
1914	BE4-rAPOBEC1-R33A K34A	3	45.076	3	cis
1945	BE4-rAPOBEC1	4	20.128	3	trans
1947	rAPOBEC1	4	29.308	3	trans
1950	BE4-rAPOBEC1-R33A	4	1.42	3	trans
1951	BE4-rAPOBEC1-W90F	4	2.725	3	trans
1952	BE4-rAPOBEC1-H121A	4	1.986	3	trans
1953	BE4-rAPOBEC1-H122A	4	3.253	3	trans
1954	BE4-rAPOBEC1-R52A	4	3.652	3	trans
1955	BE4-rAPOBEC1-K34A	4	3.5	3	trans
1956	BE4-rAPOBEC1-Y120F	4	1.515	3	trans
1957	BE4-rAPOBEC1-K34A H122A	4	0.393	3	trans
1958	BE4-rAPOBEC1-R33A K34A	4	0.212	3	trans
1989	BE4-rAPOBEC1	4	14.543	3	cis
1991	rAPOBEC1	4	0.033	3	cis
1994	BE4-rAPOBEC1-R33A	4	1.267	3	cis
1995	BE4-rAPOBEC1-W90F	4	2.353	3	cis
1996	BE4-rAPOBEC1-H121A	4	1.775	3	cis
1997	BE4-rAPOBEC1-H122A	4	7.014	3	cis
1998	BE4-rAPOBEC1-R52A	4	4.561	3	cis
1999	BE4-rAPOBEC1-K34A	4	3.462	3	cis
2000	BE4-rAPOBEC1-Y120F	4	9.033	3	cis
2001	BE4-rAPOBEC1-K34A H122A	4	0.551	3	cis
2002	BE4-rAPOBEC1-R33A K34A	4	0.045	3	cis
2033	BE4-rAPOBEC1	5	0.05	3	trans
2035	rAPOBEC1	5	0.334	3	trans
2038	BE4-rAPOBEC1-R33A	5	0.033	3	trans
2039	BE4-rAPOBEC1-W90F	5	0.025	3	trans
2040	BE4-rAPOBEC1-H121A	5	0.025	3	trans
2041	BE4-rAPOBEC1-H122A	5	0.053	3	trans
2042	BE4-rAPOBEC1-R52A	5	0.069	3	trans
2043	BE4-rAPOBEC1-K34A	5	0.034	3	trans
2044	BE4-rAPOBEC1-Y120F	5	0.043	3	trans
2045	BE4-rAPOBEC1-K34A H122A	5	0.048	3	trans
2046	BE4-rAPOBEC1-R33A K34A	5	0.085	3	trans
2077	BE4-rAPOBEC1	5	31.46	3	cis
2079	rAPOBEC1	5	0.038	3	cis
2082	BE4-rAPOBEC1-R33A	5	2.342	3	cis
2083	BE4-rAPOBEC1-W90F	5	4.673	3	cis
2084	BE4-rAPOBEC1-H121A	5	2.783	3	cis
2085	BE4-rAPOBEC1-H122A	5	15.59	3	cis
2086	BE4-rAPOBEC1-R52A	5	6.108	3	cis
2087	BE4-rAPOBEC1-K34A	5	12.795	3	cis
2088	BE4-rAPOBEC1-Y120F	5	17.479	3	cis
2089	BE4-rAPOBEC1-K34A H122A	5	3.35	3	cis
2090	BE4-rAPOBEC1-R33A K34A	5	0.344	3	cis
2121	BE4-rAPOBEC1	1	16.248	4	trans
2123	rAPOBEC1	1	29.476	4	trans
2126	BE4-rAPOBEC1-R33A	1	1.804	4	trans
2127	BE4-rAPOBEC1-W90F	1	3.399	4	trans
2128	BE4-rAPOBEC1-H121A	1	2.89	4	trans
2129	BE4-rAPOBEC1-H122A	1	3.637	4	trans
2130	BE4-rAPOBEC1-R52A	1	4.252	4	trans
2131	BE4-rAPOBEC1-K34A	1	3.832	4	trans
2132	BE4-rAPOBEC1-Y120F	1	1.724	4	trans
2133	BE4-rAPOBEC1-K34A H122A	1	0.689	4	trans
2134	BE4-rAPOBEC1-R33A K34A	1	0.226	4	trans
2165	BE4-rAPOBEC1	1	30.49	4	cis
2167	rAPOBEC1	1	0.316	4	cis
2170	BE4-rAPOBEC1-R33A	1	33.511	4	cis
2171	BE4-rAPOBEC1-W90F	1	31.597	4	cis
2172	BE4-rAPOBEC1-H121A	1	34.966	4	cis
2173	BE4-rAPOBEC1-H122A	1	27.45	4	cis
2174	BE4-rAPOBEC1-R52A	1	23.5	4	cis
2175	BE4-rAPOBEC1-K34A	1	19.711	4	cis
2176	BE4-rAPOBEC1-Y120F	1	28.401	4	cis
2177	BE4-rAPOBEC1-K34A H122A	1	27.117	4	cis
2178	BE4-rAPOBEC1-R33A K34A	1	10.002	4	cis
2209	BE4-rAPOBEC1	2	11.979	4	trans
2211	rAPOBEC1	2	19.46	4	trans
2214	BE4-rAPOBEC1-R33A	2	0.911	4	trans
2215	BE4-rAPOBEC1-W90F	2	0.931	4	trans
2216	BE4-rAPOBEC1-H121A	2	5.604	4	trans
2217	BE4-rAPOBEC1-H122A	2	2.26	4	trans
2218	BE4-rAPOBEC1-R52A	2	2.133	4	trans
2219	BE4-rAPOBEC1-K34A	2	3.066	4	trans
2220	BE4-rAPOBEC1-Y120F	2	2.603	4	trans
2221	BE4-rAPOBEC1-K34A H122A	2	0.354	4	trans
2222	BE4-rAPOBEC1-R33A K34A	2	0.107	4	trans
2253	BE4-rAPOBEC1	2	18.689	4	cis
2255	rAPOBEC1	2	0.03	4	cis
2258	BE4-rAPOBEC1-R33A	2	1.944	4	cis
2259	BE4-rAPOBEC1-W90F	2	3.006	4	cis
2260	BE4-rAPOBEC1-H121A	2	6.097	4	cis
2261	BE4-rAPOBEC1-H122A	2	30.354	4	cis
2262	BE4-rAPOBEC1-R52A	2	2.499	4	cis
2263	BE4-rAPOBEC1-K34A	2	4.074	4	cis
2264	BE4-rAPOBEC1-Y120F	2	3.586	4	cis
2265	BE4-rAPOBEC1-K34A H122A	2	8.722	4	cis
2266	BE4-rAPOBEC1-R33A K34A	2	0.131	4	cis
2319	BE4-rAPOBEC1	3	51.114	4	cis
2321	rAPOBEC1	3	0.046	4	cis
2324	BE4-rAPOBEC1-R33A	3	49.176	4	cis
2325	BE4-rAPOBEC1-W90F	3	44.96	4	cis
2326	BE4-rAPOBEC1-H121A	3	45.157	4	cis
2327	BE4-rAPOBEC1-H122A	3	45.527	4	cis
2328	BE4-rAPOBEC1-R52A	3	45.39	4	cis
2329	BE4-rAPOBEC1-K34A	3	45.524	4	cis
2330	BE4-rAPOBEC1-Y120F	3	46.218	4	cis
2331	BE4-rAPOBEC1-K34A H122A	3	44.867	4	cis
2332	BE4-rAPOBEC1-R33A K34A	3	21.912	4	cis
2363	BE4-rAPOBEC1	4	12.503	4	trans
2365	rAPOBEC1	4	18.714	4	trans
2368	BE4-rAPOBEC1-R33A	4	0.717	4	trans
2369	BE4-rAPOBEC1-W90F	4	1.524	4	trans
2370	BE4-rAPOBEC1-H121A	4	0.988	4	trans
2371	BE4-rAPOBEC1-H122A	4	2.238	4	trans
2372	BE4-rAPOBEC1-R52A	4	2.462	4	trans
2373	BE4-rAPOBEC1-K34A	4	2.408	4	trans
2374	BE4-rAPOBEC1-Y120F	4	0.987	4	trans
2375	BE4-rAPOBEC1-K34A H122A	4	0.211	4	trans
2376	BE4-rAPOBEC1-R33A K34A	4	0.078	4	trans
2407	BE4-rAPOBEC1	4	8.743	4	cis
2409	rAPOBEC1	4	0.037	4	cis
2412	BE4-rAPOBEC1-R33A	4	0.777	4	cis
2413	BE4-rAPOBEC1-W90F	4	1.472	4	cis
2414	BE4-rAPOBEC1-H121A	4	0.843	4	cis
2415	BE4-rAPOBEC1-H122A	4	4.363	4	cis
2416	BE4-rAPOBEC1-R52A	4	2.445	4	cis
2417	BE4-rAPOBEC1-K34A	4	2.847	4	cis
2418	BE4-rAPOBEC1-Y120F	4	6.279	4	cis
2419	BE4-rAPOBEC1-K34A H122A	4	0.274	4	cis
2420	BE4-rAPOBEC1-R33A K34A	4	0.055	4	cis
2451	BE4-rAPOBEC1	6	9.001	3	trans
2453	rAPOBEC1	6	12.318	2	trans
2456	BE4-rAPOBEC1-R33A	6	0.693	3	trans
2457	BE4-rAPOBEC1-W90F	6	0.703	3	trans
2458	BE4-rAPOBEC1-H121A	6	2.867	3	trans
2459	BE4-rAPOBEC1-R52A	6	1.41	3	trans
2460	BE4-rAPOBEC1-K34A	6	1.635	3	trans
2461	BE4-rAPOBEC1-Y120F	6	1.848	3	trans
2462	BE4-rAPOBEC1-K34A H122A	6	0.283	3	trans
2483	BE4-rAPOBEC1	6	38.164	3	cis
2484	rAPOBEC1	6	0.036	3	cis
2487	BE4-rAPOBEC1-R33A	6	5.519	3	cis
2488	BE4-rAPOBEC1-W90F	6	9.577	3	cis
2489	BE4-rAPOBEC1-H121A	6	20.869	3	cis
2490	BE4-rAPOBEC1-H122A	6	59.404	3	cis
2491	BE4-rAPOBEC1-R52A	6	5.103	3	cis
2492	BE4-rAPOBEC1-K34A	6	10.536	3	cis
2493	BE4-rAPOBEC1-Y120F	6	8.871	3	cis
2494	BE4-rAPOBEC1-K34A H122A	6	15.357	3	cis
2495	BE4-rAPOBEC1-R33A K34A	6	0.407	3	cis
2524	BE4-rAPOBEC1	7	31.407	3	trans
2526	rAPOBEC1	7	42.902	3	trans
2529	BE4-rAPOBEC1-R33A	7	5.042	3	trans
2530	BE4-rAPOBEC1-W90F	7	8.213	3	trans
2531	BE4-rAPOBEC1-H121A	7	18.2	3	trans
2532	BE4-rAPOBEC1-H122A	7	7.669	3	trans
2533	BE4-rAPOBEC1-R52A	7	10.424	3	trans
2534	BE4-rAPOBEC1-K34A	7	19.716	3	trans
2535	BE4-rAPOBEC1-Y120F	7	7.902	3	trans
2536	BE4-rAPOBEC1-K34A H122A	7	2.803	3	trans
2537	BE4-rAPOBEC1-R33A K34A	7	1.46	3	trans
2568	BE4-rAPOBEC1	7	51.11	3	cis
2570	rAPOBEC1	7	0.032	3	cis
2573	BE4-rAPOBEC1-R33A	7	37.432	3	cis
2574	BE4-rAPOBEC1-W90F	7	47.393	3	cis
2575	BE4-rAPOBEC1-H121A	7	51.028	3	cis
2576	BE4-rAPOBEC1-H122A	7	55.069	3	cis
2577	BE4-rAPOBEC1-R52A	7	49.197	3	cis
2578	BE4-rAPOBEC1-K34A	7	53.247	3	cis
2579	BE4-rAPOBEC1-Y120F	7	47.732	3	cis
2580	BE4-rAPOBEC1-K34A H122A	7	30.826	3	cis
2581	BE4-rAPOBEC1-R33A K34A	7	9.981	3	cis
2612	BE4-rAPOBEC1	8	5.82	3	trans
2614	rAPOBEC1	8	18.458	3	trans
2617	BE4-rAPOBEC1-R33A	8	0.292	3	trans
2618	BE4-rAPOBEC1-W90F	8	0.428	3	trans
2619	BE4-rAPOBEC1-H121A	8	2.156	3	trans
2620	BE4-rAPOBEC1-H122A	8	0.462	3	trans
2621	BE4-rAPOBEC1-R52A	8	0.94	3	trans
2622	BE4-rAPOBEC1-K34A	8	1.527	3	trans
2623	BE4-rAPOBEC1-Y120F	8	1.051	3	trans
2624	BE4-rAPOBEC1-K34A H122A	8	0.113	3	trans
2625	BE4-rAPOBEC1-R33A K34A	8	0.036	3	trans
2656	BE4-rAPOBEC1	8	62.011	3	cis
2658	rAPOBEC1	8	0.034	3	cis
2661	BE4-rAPOBEC1-R33A	8	45.029	3	cis
2662	BE4-rAPOBEC1-W90F	8	41.537	3	cis
2663	BE4-rAPOBEC1-H121A	8	59.856	3	cis
2664	BE4-rAPOBEC1-H122A	8	48.409	3	cis
2665	BE4-rAPOBEC1-R52A	8	52.006	3	cis
2666	BE4-rAPOBEC1-K34A	8	54.363	3	cis
2667	BE4-rAPOBEC1-Y120F	8	52.739	3	cis
2668	BE4-rAPOBEC1-K34A H122A	8	18.575	3	cis
2669	BE4-rAPOBEC1-R33A K34A	8	8.783	3	cis
2700	BE4-rAPOBEC1	9	0.571	3	trans
2702	rAPOBEC1	9	1.852	3	trans
2705	BE4-rAPOBEC1-R33A	9	0.052	3	trans
2706	BE4-rAPOBEC1-W90F	9	0.047	3	trans
2707	BE4-rAPOBEC1-H121A	9	0.278	3	trans
2708	BE4-rAPOBEC1-H122A	9	0.044	3	trans
2709	BE4-rAPOBEC1-R52A	9	0.087	3	trans
2710	BE4-rAPOBEC1-K34A	9	0.219	3	trans
2711	BE4-rAPOBEC1-Y120F	9	0.07	3	trans
2712	BE4-rAPOBEC1-K34A H122A	9	0.026	3	trans
2713	BE4-rAPOBEC1-R33A K34A	9	0.035	3	trans
2744	BE4-rAPOBEC1	9	12.301	3	cis
2746	rAPOBEC1	9	0.016	3	cis
2749	BE4-rAPOBEC1-R33A	9	0.038	3	cis
2750	BE4-rAPOBEC1-W90F	9	5.115	3	cis
2751	BE4-rAPOBEC1-H121A	9	8.282	3	cis
2752	BE4-rAPOBEC1-H122A	9	8.555	3	cis
2753	BE4-rAPOBEC1-R52A	9	10.784	3	cis
2754	BE4-rAPOBEC1-K34A	9	9.755	3	cis
2755	BE4-rAPOBEC1-Y120F	9	10.567	3	cis
2756	BE4-rAPOBEC1-K34A H122A	9	3.556	3	cis
2757	BE4-rAPOBEC1-R33A K34A	9	0.867	3	cis
2788	BE4-rAPOBEC1	10	0.177	3	trans
2790	rAPOBEC1	10	1.261	3	trans
2793	BE4-rAPOBEC1-R33A	10	0.057	3	trans
2794	BE4-rAPOBEC1-W90F	10	0.035	3	trans
2795	BE4-rAPOBEC1-H121A	10	0.042	3	trans
2796	BE4-rAPOBEC1-H122A	10	0.844	3	trans
2797	BE4-rAPOBEC1-R52A	10	0.041	3	trans
2798	BE4-rAPOBEC1-K34A	10	0.031	3	trans
2799	BE4-rAPOBEC1-Y120F	10	0.099	3	trans
2800	BE4-rAPOBEC1-K34A H122A	10	0.128	3	trans
2801	BE4-rAPOBEC1-R33A K34A	10	0.039	3	trans
2832	BE4-rAPOBEC1	10	41.646	3	cis
2834	rAPOBEC1	10	0.035	3	cis
2837	BE4-rAPOBEC1-R33A	10	2.468	3	cis
2838	BE4-rAPOBEC1-W90F	10	7.09	3	cis
2839	BE4-rAPOBEC1-H121A	10	7.214	3	cis
2840	BE4-rAPOBEC1-H122A	10	57.487	3	cis
2841	BE4-rAPOBEC1-R52A	10	6.181	3	cis
2842	BE4-rAPOBEC1-K34A	10	7.418	3	cis
2843	BE4-rAPOBEC1-Y120F	10	9.065	3	cis
2844	BE4-rAPOBEC1-K34A H122A	10	23.273	3	cis
2845	BE4-rAPOBEC1-R33A K34A	10	0.141	3	cis
2876	BE4-rAPOBEC1	6	5.932	4	trans
2878	rAPOBEC1	6	9.26	3	trans
2881	BE4-rAPOBEC1-R33A	6	0.45	4	trans
2882	BE4-rAPOBEC1-W90F	6	0.621	4	trans
2883	BE4-rAPOBEC1-H121A	6	2.128	4	trans
2884	BE4-rAPOBEC1-H122A	6	0.852	3	trans
2885	BE4-rAPOBEC1-R52A	6	1.237	4	trans
2886	BE4-rAPOBEC1-K34A	6	0.988	4	trans
2887	BE4-rAPOBEC1-Y120F	6	1.156	4	trans
2888	BE4-rAPOBEC1-K34A H122A	6	0.076	4	trans
2889	BE4-rAPOBEC1-R33A K34A	6	0.061	3	trans
2920	BE4-rAPOBEC1	6	27.701	4	cis
2922	rAPOBEC1	6	0.046	4	cis
2925	BE4-rAPOBEC1-R33A	6	4.055	4	cis
2926	BE4-rAPOBEC1-W90F	6	6.079	4	cis
2927	BE4-rAPOBEC1-H121A	6	12.712	4	cis
2928	BE4-rAPOBEC1-H122A	6	46.933	4	cis
2929	BE4-rAPOBEC1-R52A	6	3.95	4	cis
2930	BE4-rAPOBEC1-K34A	6	7.84	4	cis
2931	BE4-rAPOBEC1-Y120F	6	5.118	4	cis
2932	BE4-rAPOBEC1-K34A H122A	6	13.099	4	cis
2933	BE4-rAPOBEC1-R33A K34A	6	0.37	4	cis
2964	BE4-rAPOBEC1	7	21.099	4	trans
2966	rAPOBEC1	7	23.784	4	trans
2969	BE4-rAPOBEC1-R33A	7	2.967	4	trans
2970	BE4-rAPOBEC1-W90F	7	4.572	4	trans
2971	BE4-rAPOBEC1-H121A	7	10.496	4	trans
2972	BE4-rAPOBEC1-H122A	7	5.65	4	trans
2973	BE4-rAPOBEC1-R52A	7	6.757	4	trans
2974	BE4-rAPOBEC1-K34A	7	10.532	4	trans
2975	BE4-rAPOBEC1-Y120F	7	4.723	4	trans
2976	BE4-rAPOBEC1-K34A H122A	7	1.434	4	trans
2977	BE4-rAPOBEC1-R33A K34A	7	0.939	4	trans
3008	BE4-rAPOBEC1	7	40.82	4	cis
3010	rAPOBEC1	7	0.044	4	cis
3013	BE4-rAPOBEC1-R33A	7	33.041	4	cis
3014	BE4-rAPOBEC1-W90F	7	36.063	4	cis
3015	BE4-rAPOBEC1-H121A	7	38.522	4	cis
3016	BE4-rAPOBEC1-H122A	7	42.141	4	cis
3017	BE4-rAPOBEC1-R52A	7	37.409	4	cis
3018	BE4-rAPOBEC1-K34A	7	45.094	4	cis
3019	BE4-rAPOBEC1-Y120F	7	33.035	4	cis
3020	BE4-rAPOBEC1-K34A H122A	7	23.855	4	cis
3021	BE4-rAPOBEC1-R33A K34A	7	9.075	4	cis
3052	BE4-rAPOBEC1	8	5.142	4	trans
3054	rAPOBEC1	8	10.942	4	trans
3057	BE4-rAPOBEC1-R33A	8	0.159	4	trans
3058	BE4-rAPOBEC1-W90F	8	0.169	4	trans
3059	BE4-rAPOBEC1-H121A	8	0.816	4	trans
3060	BE4-rAPOBEC1-H122A	8	0.258	4	trans
3061	BE4-rAPOBEC1-R52A	8	0.297	4	trans
3062	BE4-rAPOBEC1-K34A	8	0.608	4	trans
3063	BE4-rAPOBEC1-Y120F	8	0.338	4	trans
3064	BE4-rAPOBEC1-K34A H122A	8	0.045	4	trans
3065	BE4-rAPOBEC1-R33A K34A	8	0.04	4	trans
3096	BE4-rAPOBEC1	8	30.191	4	cis
3098	rAPOBEC1	8	0.029	4	cis
3101	BE4-rAPOBEC1-R33A	8	26.557	4	cis
3102	BE4-rAPOBEC1-W90F	8	26.643	4	cis
3103	BE4-rAPOBEC1-H121A	8	37.07	4	cis
3104	BE4-rAPOBEC1-H122A	8	34.209	4	cis
3105	BE4-rAPOBEC1-R52A	8	26.082	4	cis
3106	BE4-rAPOBEC1-K34A	8	34.368	4	cis
3107	BE4-rAPOBEC1-Y120F	8	28.691	4	cis
3108	BE4-rAPOBEC1-K34A H122A	8	16.272	4	cis
3109	BE4-rAPOBEC1-R33A K34A	8	4.533	4	cis
3140	BE4-rAPOBEC1	9	0.401	4	trans
3142	rAPOBEC1	9	1.004	4	trans
3145	BE4-rAPOBEC1-R33A	9	0.052	4	trans
3146	BE4-rAPOBEC1-W90F	9	0.041	4	trans
3147	BE4-rAPOBEC1-H121A	9	0.083	4	trans
3148	BE4-rAPOBEC1-H122A	9	0.034	4	trans
3149	BE4-rAPOBEC1-R52A	9	0.041	4	trans
3150	BE4-rAPOBEC1-K34A	9	0.054	4	trans
3151	BE4-rAPOBEC1-Y120F	9	0.085	4	trans
3152	BE4-rAPOBEC1-K34A H122A	9	0.019	4	trans
3153	BE4-rAPOBEC1-R33A K34A	9	0.02	4	trans
3184	BE4-rAPOBEC1	9	5.075	4	cis
3186	rAPOBEC1	9	0.027	4	cis
3189	BE4-rAPOBEC1-R33A	9	2.762	4	cis
3190	BE4-rAPOBEC1-W90F	9	3.319	4	cis
3191	BE4-rAPOBEC1-H121A	9	3.82	4	cis
3192	BE4-rAPOBEC1-H122A	9	3.172	4	cis
3193	BE4-rAPOBEC1-R52A	9	4.547	4	cis
3194	BE4-rAPOBEC1-K34A	9	4.084	4	cis
3195	BE4-rAPOBEC1-Y120F	9	4.089	4	cis
3196	BE4-rAPOBEC1-K34A H122A	9	1.076	4	cis
3197	BE4-rAPOBEC1-R33A K34A	9	0.406	4	cis
3228	BE4-rAPOBEC1	10	0.124	4	trans
3230	rAPOBEC1	10	0.914	4	trans
3233	BE4-rAPOBEC1-R33A	10	0.025	4	trans
3234	BE4-rAPOBEC1-W90F	10	0.04	4	trans
3235	BE4-rAPOBEC1-H121A	10	0.025	4	trans
3236	BE4-rAPOBEC1-H122A	10	0.462	4	trans
3237	BE4-rAPOBEC1-R52A	10	0.041	4	trans
3238	BE4-rAPOBEC1-K34A	10	0.044	4	trans
3239	BE4-rAPOBEC1-Y120F	10	0.053	4	trans
3240	BE4-rAPOBEC1-K34A H122A	10	0.085	4	trans
3241	BE4-rAPOBEC1-R33A K34A	10	0.058	4	trans
3272	BE4-rAPOBEC1	10	25.029	4	cis
3274	rAPOBEC1	10	0.045	4	cis
3277	BE4-rAPOBEC1-R33A	10	1.597	4	cis
3278	BE4-rAPOBEC1-W90F	10	5.534	4	cis
3279	BE4-rAPOBEC1-H121A	10	3.577	4	cis
3280	BE4-rAPOBEC1-H122A	10	38.165	4	cis
3281	BE4-rAPOBEC1-R52A	10	2.341	4	cis
3282	BE4-rAPOBEC1-K34A	10	3.23	4	cis
3283	BE4-rAPOBEC1-Y120F	10	5.072	4	cis
3284	BE4-rAPOBEC1-K34A H122A	10	16.222	4	cis
3285	BE4-rAPOBEC1-R33A K34A	10	0.096	4	cis
3316	BE4-rAPOBEC1	3	23.116	1	trans
3318	rAPOBEC1	3	44.262	1	trans
3321	BE4-rAPOBEC1-R33A	3	3.759	1	trans
3322	BE4-rAPOBEC1-W90F	3	4.663	1	trans
3323	BE4-rAPOBEC1-H121A	3	9.975	1	trans
3324	BE4-rAPOBEC1-H122A	3	23.099	1	trans
3325	BE4-rAPOBEC1-R52A	3	6.057	1	trans
3326	BE4-rAPOBEC1-K34A	3	6.566	1	trans
3327	BE4-rAPOBEC1-Y120F	3	10.19	1	trans
3328	BE4-rAPOBEC1-K34A H122A	3	9.685	1	trans
3329	BE4-rAPOBEC1-R33A K34A	3	0.415	1	trans
3338	BE4-rAPOBEC1	3	16.111	2	trans
3340	rAPOBEC1	3	38.931	2	trans
3343	BE4-rAPOBEC1-R33A	3	1.827	2	trans
3344	BE4-rAPOBEC1-W90F	3	2.59	2	trans
3345	BE4-rAPOBEC1-H121A	3	6.269	2	trans
3346	BE4-rAPOBEC1-H122A	3	17.839	2	trans
3347	BE4-rAPOBEC1-R52A	3	4.197	2	trans
3348	BE4-rAPOBEC1-K34A	3	3.813	2	trans
3349	BE4-rAPOBEC1-Y120F	3	7.917	2	trans
3350	BE4-rAPOBEC1-K34A H122A	3	7.64	2	trans
3351	BE4-rAPOBEC1-R33A K34A	3	0.187	2	trans
3360	BE4-rAPOBEC1	3	15.351	3	trans
3362	rAPOBEC1	3	32.412	3	trans
3365	BE4-rAPOBEC1-R33A	3	1.805	3	trans
3366	BE4-rAPOBEC1-W90F	3	1.883	3	trans
3367	BE4-rAPOBEC1-H121A	3	6.529	3	trans
3368	BE4-rAPOBEC1-H122A	3	12.722	3	trans
3369	BE4-rAPOBEC1-R52A	3	2.584	3	trans
3370	BE4-rAPOBEC1-K34A	3	3.043	3	trans
3371	BE4-rAPOBEC1-Y120F	3	6.702	3	trans
3372	BE4-rAPOBEC1-K34A H122A	3	5.018	3	trans
3373	BE4-rAPOBEC1-R33A K34A	3	0.297	3	trans
3382	BE4-rAPOBEC1	3	22.693	4	trans
3384	rAPOBEC1	3	40.357	4	trans
3387	BE4-rAPOBEC1-R33A	3	3.74	4	trans
3388	BE4-rAPOBEC1-W90F	3	3.119	4	trans
3389	BE4-rAPOBEC1-H121A	3	11.291	4	trans
3390	BE4-rAPOBEC1-H122A	3	26.224	4	trans
3391	BE4-rAPOBEC1-R52A	3	4.828	4	trans
3392	BE4-rAPOBEC1-K34A	3	6.535	4	trans
3393	BE4-rAPOBEC1-Y120F	3	11.331	4	trans
3394	BE4-rAPOBEC1-K34A H122A	3	9.02	4	trans
3395	BE4-rAPOBEC1-R33A K34A	3	0.809	4	trans
3407	rAPOBEC1	6	12.293	4	trans
3410	BE4-rAPOBEC1-R33A K34A	6	0.193	4	trans
3413	BE4-rAPOBEC1-H122A	6	1.533	4	trans
3428	BE4-rAPOBEC1	5	0.029	4	trans
3430	rAPOBEC1	5	0.132	4	trans
3433	BE4-rAPOBEC1-R33A	5	0.031	4	trans
3434	BE4-rAPOBEC1-W90F	5	0.027	4	trans
3435	BE4-rAPOBEC1-H121A	5	0.014	4	trans
3436	BE4-rAPOBEC1-H122A	5	0.04	4	trans
3437	BE4-rAPOBEC1-R52A	5	0.034	4	trans
3438	BE4-rAPOBEC1-K34A	5	0.033	4	trans
3439	BE4-rAPOBEC1-Y120F	5	0.034	4	trans
3440	BE4-rAPOBEC1-K34A H122A	5	0.031	4	trans
3441	BE4-rAPOBEC1-R33A K34A	5	0.031	4	trans
3472	BE4-rAPOBEC1	5	18.615	4	cis
3474	rAPOBEC1	5	0.031	4	cis
3477	BE4-rAPOBEC1-R33A	5	0.986	4	cis
3478	BE4-rAPOBEC1-W90F	5	2.118	4	cis
3479	BE4-rAPOBEC1-H121A	5	1.092	4	cis
3480	BE4-rAPOBEC1-H122A	5	8.52	4	cis
3481	BE4-rAPOBEC1-R52A	5	3.402	4	cis
3482	BE4-rAPOBEC1-K34A	5	5.991	4	cis
3483	BE4-rAPOBEC1-Y120F	5	10.443	4	cis
3484	BE4-rAPOBEC1-K34A H122A	5	2.23	4	cis
3485	BE4-rAPOBEC1-R33A K34A	5	0.15	4	cis
