# Supplementary material for: Cytosine base editors with minimized unguided DNA and RNA off-target events and high on-target activity
Source: Nat Commun. 2020 Apr 28;11:2052. doi: 10.1038/s41467-020-15887-5 (PMC7189382; doi:10.1038/s41467-020-15887-5)
Supplement: Supplementary file 3 — Source Data [file 41467_2020_15887_MOESM3_ESM.zip › figure_source_data/soucre data_Supp_Fig13.xlsx]

## Sheet: supp_fig_13a
	HEK2			HEK3			HEK4
nSpCas9-2XUGI	0.248	0.191	0.052	0.093	0.122	0.075	0.038	0.095	0.069
BE4max	63.017	63.465	50.962	62.203	79.84	49.8	83.267	49.25	69.653
BE4-rAPOBEC1	60.671	58.977	52.399	65.06	73.544	50.455	75.122	47.053	63.181
BE4-PpAPOBEC1	62.371	60.115	60.818	42.133	60.799	36.821	78.915	54.329	67.699
BE4-rAPOBEC1 K33A H122A	45.399	45.393	32.704	36.987	52.119	30.965	25.468	19.492	32.421
BE4-PpAPOBEC1 H122A	63.414	63.006	56.447	50.129	70.288	50.389	71.968	47.6	60.588
BE4-PpAPOBEC1 R33A	62.065	60.059	49.884	22.482	37.501	1.674	75.569		67.74
BE4-RrA3F	64.675	59.076	52.965	56.35	69.714	47.681	71.803	54.023	69.884
BE4-AmAPOBEC1	62.362	58.781	52.705	50.95	62.05	38.117	72.481	36.593	53.824
BE4-SsAPOBEC2	60.519	59.699	50.9	53.889	64.555	40.864	76.598	44.494	63.175

## Sheet: supp_fig_13b
	HEK2OT1			HEK2OT2
nSpCas9-2XUGI	0.087	0.092	0.088	0.02	0.045	0.05
BE4max	5.717	4.298	2.854	0.025	0.023	0.012
BE4-rAPOBEC1	4.672	3.705	2.431	0.017	0.026	0.021
BE4-PpAPOBEC1	15.75	12.264	8.718	0.019	0.017	0.025
BE4-rAPOBEC1 K33A H122A	0.082	0.074	0.104	0.048	0.017	0.058
BE4-PpAPOBEC1 H122A	0.451	0.22	0.25	0.048	0.028	0.01
BE4-PpAPOBEC1 R33A	0.655	0.493	0.284	0.025	0.03	0.037
BE4-RrA3F	7.281	4.945	4.904	0.024	0.021	0.058
BE4-AmAPOBEC1	0.216	0.108	0.251	0.043	0.024	0.024
BE4-SsAPOBEC2	0.876	0.328	0.471	0.084	0.089	0.034

## Sheet: supp_fig_13c
	HEK3OT1			HEK3OT2			HEK3OT3			HEK3OT4			HEK3OT5
nSpCas9-2XUGI	0.032	0.042	0.03	0.034	0.03	0.021	0.022	0.043	0.036	0.018	0.023	0.025	0.048	0.056	0.049
BE4max	0.331	0.144	0.234	0.289	0.124	0.201	4.37	2.437	3.81	0.034	0.047	0.046	0.037	0.069	0.031
BE4-rAPOBEC1	0.108	0.098	0.098	0.069	0.065	0.049	2.553	1.257	1.824	0.042	0.03	0.129	0.041	0.04	0.031
BE4-PpAPOBEC1	0.275	0.107	0.126	1.47	1.119	0.722	9.802	5.235	8.232	0.466	0.182	0.241	0.066	0.041	0.035
BE4-rAPOBEC1 K33A H122A	0.028	0.022	0.029	0.019	0.028	0.031	0.04	0.072	0.054	0.02	0.043	0.021	0.044	0.051	0.032
BE4-PpAPOBEC1 H122A	0.081	0.033	0.037	0.043	0.037	0.05	0.104	0.033	0.061	0.022	0.027	0.029	0.07	0.048	0.039
BE4-PpAPOBEC1 R33A	0.036	0.037	0.039	0.037	0.022	0.034	0.497	0.034	0.391	0.026	0.03	0.033	0.043	0.056	0.023
BE4-RrA3F	0.47	0.336	0.33	0.147	0.163	0.171	0.611	0.567	0.389	0.065	0.037	0.036	0.032	0.043	0.032
BE4-AmAPOBEC1	0.07	0.035	0.021	0.017	0.025	0.022	0.074	0.05	0.087	0.024	0.025	0.038	0.056	0.074	0.026
BE4-SsAPOBEC2	0.486	0.16	0.221	0.183	0.104	0.076	0.128	0.055	0.032	0.027	0.022	0.04	0.829	0.337	0.383

## Sheet: supp_fig_13d
							HEK4OT1			HEK4OT2			HEK4OT3		HEK4OT4			HEK4OT5
						nSpCas9-2XUGI	0.068	0.066	0.066	0.068	0.044	0.05	0.032		0.032	0.034	0.05	0.054	0.074	0.066
						BE4max	50.472	43.563	54.743	33.082	25.34	34.421	52.806	44.73	51.439	43.697	52.964	1.589	1.376	1.634
						BE4-rAPOBEC1	44.72	38.947	51.242	32.623	23.305	36.343	45.401	34.729	44.252	37.416	50.374	1.094	0.833	1.14
						BE4-PpAPOBEC1	48.352	45.471	57.458	25.169	19.458	27.308	50.02	44.371	45.083	42.698	52.745	7.088	5.882	7.902
						BE4-rAPOBEC1 K33A H122A	3.656	3.149	2.535	8.12	6.001	6.456	1.214		4.485	3.497	3.449	0.387	0.334	0.272
						BE4-PpAPOBEC1 H122A	16.941	17.718	16.393	14.008	11.543	12.774	6.911	6.842	3.345	2.878	3.282	8.842	7.089	7.593
						BE4-PpAPOBEC1 R33A	27.696	23.272	26.251	30.043	20.059	28.278	8.149		16.723	12.918	15.099	0.115	0.121	0.125
						BE4-RrA3F	44.476	39.386	41.924	34.506	25.925	30.617	32.548	31.189	43.112	36.244	38.005	9.731	8.416	8.678
						BE4-AmAPOBEC1	12.543	13.016	15.451	2.844	1.639	3.859	2.834	3.139	4.338	3.157	6.126	0.929	0.701	1.028
						BE4-SsAPOBEC2	42.406	36.096	46.23	5.963	3.392	4.473	51.036		44.457	32.5	45.591	3.093	2.059	1.691
