# Supplementary material for: Cytosine base editors with minimized unguided DNA and RNA off-target events and high on-target activity
Source: Nat Commun. 2020 Apr 28;11:2052. doi: 10.1038/s41467-020-15887-5 (PMC7189382; doi:10.1038/s41467-020-15887-5)
Supplement: Supplementary file 3 — Source Data [file 41467_2020_15887_MOESM3_ESM.zip › figure_source_data/soucre data_Supp_Fig2.xlsx]

## Sheet: soucre data_Supp_Fig2
	site 1, in trans			site 4, in trans			site 6, in trans			site 1, in cis			site 4, in cis			site 6, in cis
WT	19.887	23.127	18.352	14.226	18.539	11.045	8.331	3.843	7.371	43.43	40.651	39.148	11.368	8.363	14.453	32.996	20.884	36.213
Y120F	1.859	2.304	1.641	1.106	1.43	0.388	1.405	0.423	1.359	34.06	37.147	41.954	9.792	4.33	8.599	5.22	3.224	6.033
R33A	2.801	3.043	1.709	1.101	1.385	0.68	0.541	0.345	0.389	38.353	38.335	31.362	1.54	0.637	2.056	5.562	2.425	5.055
H121A	3.17	3.345	2.935	1.488	1.597	0.894	3.492	0.931	2.034	36.078	42.491	49.845	3.19	0.84	1.801	21.243	11.619	18.123
W90F	4.824	5.569	4.027	2.702	2.452	1.48	1.009	0.283	0.668	32.149	38.386	46.82	3.017	0.977	2.361	5.502	2.912	4.983
K34A	6.013	6.252	4.251	3.649	3.167	1.44	1.532	0.343	0.718	22.641	28.086	31.529	6.004	2.181	4.573	10.093	4.209	7.694
R52A	6.979	6.278	4.673	2.579	2.591	1.707	1.255	0.486	1.077	32.47	37.319	35.836	3.873	2.058	3.174	4.848	2.909	4.734
H122A	7.287	7.014	5.952	3.186	3.019	2.108	1.458	0.467	0.88	33.134	38.791	42.496	7.61	4.318	5.982	49.063	26.863	37.985
T36A	10.897	13.134	8.188	5.24	5.704	3.747	4.698	1.832	3.26	42.289	40.912	36.725	5.878	3.35	6.706	15.77	7.365	13.622
R126A	9.721	10.754	7.931	5.233	5.964	3.611	8.783	3.591	7.071	38.653	45.584	49.122	14.472	9.537	13.148	23.718	11.54	21.528
K60A	16.193	19.252	11.729	11.352	11.881	7.302	5.82	1.579	3.402	35.448	44.531	37.429	12.293	6.053	10.007	22.933	11.448	18.891
R169A	15.642	17.374	16.2	13.286	13.49	8.487	5.924	2.32	4.621	35.087	43.353	44.265	12.344	5.805	8.903	24.751	9.811	19.227
R198A	19.061	19.647	15.555	13.136	11.992	7.71	6.052	2.538	4.898	27.607	39.468	41.146	7.236	3.371	6.538	22.151	9.001	18.073
L88A	19.331	19.692	14.882	12.35	14.362	10.073	6.101	2.018	4.078	36.743	40.13	37.481	10.278	5.374	10.108	22.033	9.621	17.517
R15A	15.423	19.224	13.722	15.554	18.754	9.189	5.479	2.624	3.907	37.673	40.95	35.984	8.135	5.1	8.421	21.519	9.657	18.402
R16A	21.69	22.985	17.451	14.226	16.224	10.196	6.749	2.379	4.958	38.895	41.319	34.614	13.855	8.404	13.847	28.708	14.419	24.116
R30A	22.307	22.133	18.129	14.503	14.966	8.989	7.406	3.476	5.994	41.704	39.886	32.663	11.083	8.038	12.375	25.241	14.042	25.62
V62A	22.08	23.796	18.275	15.815	16.685	12.799	9.03	3.912	7.182	37.51	42.59	39.487	10.532	8.165	13.301	27.837	15.578	25.505
H21A	22.884	25.578	17.939	16.324	17.366	13.963	8.762	3.171	5.99	42.91	43.958	38.948	11.807	8.415	15.205	30.741	17.3	26.483
H53A	23.103	25.785	19.076	18.053	26.149	15.499	10.583	3.581	6.79	38.805	42.01	36.274	14.645	9.433	15.533	33.626	16.706	28.371
W90A	0.28	0.354	0.301	0.105	0.071	0.096	0.107	0.067	0.142	4.303	4.713	5.205	0.086	0.061	0.075	0.218	0.196	0.174
R118A	0.159	0.22	0.143	0.048	0.083	0.104	0.104	0.042	0.041	6.084	6.027	6.181	0.064	0.052	0.075	0.433	0.208	0.389
R128A	0.86	0.803	0.529	0.248	0.385	0.213	0.168	0.072	0.143	12.446	17.149	19.331	0.489	0.139	0.318	0.706	0.356	0.535
Y120A	0.111	0.075	0.119	0.055	0.031	0.074	0.095	0.085	0.08	0.847	1.12	1.127	0.049	0.044	0.049	0.268	0.099	0.183
