# Supplementary material for: Cytosine base editors with minimized unguided DNA and RNA off-target events and high on-target activity
Source: Nat Commun. 2020 Apr 28;11:2052. doi: 10.1038/s41467-020-15887-5 (PMC7189382; doi:10.1038/s41467-020-15887-5)
Supplement: Supplementary file 3 — Source Data [file 41467_2020_15887_MOESM3_ESM.zip › figure_source_data/source data_Fig2.xlsx]

## Sheet: Fig2a
	Construct name	Target Site	max_C_to_T_rate	cis_trans	replicate
0	pYY-AS1	1	25.578	trans	1
1	pYY-AS2	1	25.785	trans	1
2	pYY-AS3	1	19.692	trans	1
3	pYY-AS4	1	19.224	trans	1
4	pYY-AS5	1	22.985	trans	1
5	pYY-AS6	1	22.133	trans	1
6	pYY-AS7	1	3.043	trans	1
7	pYY-AS8	1	13.134	trans	1
8	pYY-AS9	1	23.796	trans	1
9	pYY-AS10	1	0.354	trans	1
10	pYY-AS11	1	5.569	trans	1
11	pYY-AS12	1	3.345	trans	1
12	pYY-AS13	1	7.014	trans	1
13	pYY-AS14	1	6.252	trans	1
14	pYY-AS15	1	19.252	trans	1
15	pYY-AS16	1	6.278	trans	1
16	pYY-AS17	1	0.22	trans	1
17	pYY-AS18	1	10.754	trans	1
18	pYY-AS19	1	0.803	trans	1
19	pYY-AS20	1	17.374	trans	1
20	pYY-AS21	1	19.647	trans	1
21	pYY-AS22	1	0.075	trans	1
22	pYY-AS23	1	2.304	trans	1
23	BE4-rAPOBEC1	1	23.127	trans	1
24	BE4-MaAPOBEC1	1	21.041	trans	1
25	BE4-mAPOBEC1	1	28.092	trans	1
26	BE4-MdAPOBEC1	1	1.807	trans	1
27	BE4-PpAPOBEC1	1	6.488	trans	1
28	BE4-OcAPOBEC1	1	1.49	trans	1
29	BE4-hAPOBEC1	1	11.713	trans	1
30	BE4-mAPOBEC2	1	0.14	trans	1
31	BE4-hAPOBEC2	1	0.125	trans	1
32	BE4-PpAPOBEC2	1	0.171	trans	1
33	BE4-BtAPOBEC2	1	0.134	trans	1
34	BE4-mAPOBEC3	1	0.184	trans	1
35	BE4-hAPOBEC3A	1	33.452	trans	1
36	BE4-hAPOBEC3B	1	10.65	trans	1
37	BE4-hAPOBEC3C	1	0.597	trans	1
38	BE4-hAPOBEC3D	1	0.175	trans	1
39	BE4-hAPOBEC3F	1	0.104	trans	1
40	BE4-hAPOBEC3G	1	0.215	trans	1
41	BE4-hAPOBEC4	1	0.206	trans	1
42	BE4-mAPOBEC4	1	0.154	trans	1
43	BE4-rAPOBEC4	1	0.215	trans	1
44	BE4-MfAPOBEC4	1	0.155	trans	1
45	BE4-hAID	1	1.089	trans	1
46	None	1	0.13	trans	1
47	BE4-btAID	1	0.106	trans	1
48	BE4-mAID	1	1.494	trans	1
49	BE4-PmCDA1	1	6.774	trans	1
50	BE4-PmCDA2	1	0.162	trans	1
51	BE4-PmCDA5	1	3.133	trans	1
52	BE4-yCD	1	0.313	trans	1
53	F7B644	1	0.155	trans	1
54	D1LZA1	1	0.24	trans	1
55	A0A3Q0DM17	1	1.22	trans	1
56	A0A3Q0DNJ5	1	15.993	trans	1
57	G5AYU5	1	0.213	trans	1
58	A0A2Y9QMV5	1	0.293	trans	1
59	H0XHI0	1	2.745	trans	1
60	A0A3M0K4Y7	1	0.225	trans	1
61	A0A3P4LUZ8	1	0.246	trans	1
62	G5BPM8	1	12.754	trans	1
63	H2M862	1	0.199	trans	1
64	H0Y0C6	1	0.081	trans	1
65	A0A3Q2Z5X6	1	0.112	trans	1
66	A0A2K6NVA7 (RrAPOBEC3F)	1	4.097	trans	1
67	A0A2K6NY90	1	0.053	trans	1
68	Q6ICH2	1	0.076	trans	1
69	G8GPV1	1	2.285	trans	1
70	Q1WBT6	1	0.115	trans	1
71	A0A3B4CS14	1	0.157	trans	1
72	A0A087XZI4	1	0.08	trans	1
73	A0A341AEK4	1	0.127	trans	1
74	E2D879	1	5.272	trans	1
75	A0A2K5RDN6	1	0.035	trans	1
76	A0A2K5RDN7	1	34.338	trans	1
77	A0A1C9CJ69	1	13.153	trans	1
78	A0A2R2Z4D2	1	0.09	trans	1
79	B7T161	1	0.11	trans	1
80	A0A2R2X2G4	1	23.172	trans	1
81	G1Q1M4	1	0.234	trans	1
82	A0A1S3AN78	1	0.232	trans	1
83	A0A151P7C9 (AmAPOBEC1)	1	0.862	trans	1
84	Q4VUI3	1	0.426	trans	1
85	E2RL86	1	1.03	trans	1
86	G1LWB0	1	14.966	trans	1
87	A0A1U7S7K7	1	5.538	trans	1
88	A0A2R2X2J8	1	0.263	trans	1
89	A0A151P6M4	1	0.171	trans	1
90	A0A2K6MNR2	1	0.211	trans	1
91	D3U1S2 (SsAPOBEC3B)	1	1.305	trans	1
92	F1CGT0	1	29.868	trans	1
93	C7AGG3	1	0.159	trans	1
94	A0A250YMK7	1	0.476	trans	1
95	B7T160	1	0.142	trans	1
96	pYY-AS1	1	43.958	cis	1
97	pYY-AS2	1	42.01	cis	1
98	pYY-AS3	1	40.13	cis	1
99	pYY-AS4	1	40.95	cis	1
100	pYY-AS5	1	41.319	cis	1
101	pYY-AS6	1	39.886	cis	1
102	pYY-AS7	1	38.335	cis	1
103	pYY-AS8	1	40.912	cis	1
104	pYY-AS9	1	42.59	cis	1
105	pYY-AS10	1	4.713	cis	1
106	pYY-AS11	1	38.386	cis	1
107	pYY-AS12	1	42.491	cis	1
108	pYY-AS13	1	38.791	cis	1
109	pYY-AS14	1	28.086	cis	1
110	pYY-AS15	1	44.531	cis	1
111	pYY-AS16	1	37.319	cis	1
112	pYY-AS17	1	6.027	cis	1
113	pYY-AS18	1	45.584	cis	1
114	pYY-AS19	1	17.149	cis	1
115	pYY-AS20	1	43.353	cis	1
116	pYY-AS21	1	39.468	cis	1
117	pYY-AS22	1	1.12	cis	1
118	pYY-AS23	1	37.147	cis	1
119	BE4-rAPOBEC1	1	40.651	cis	1
120	BE4-MaAPOBEC1	1	44.222	cis	1
121	BE4-mAPOBEC1	1	39.051	cis	1
122	BE4-MdAPOBEC1	1	44.2	cis	1
123	BE4-PpAPOBEC1	1	45.032	cis	1
124	BE4-OcAPOBEC1	1	29.117	cis	1
125	BE4-hAPOBEC1	1	38.723	cis	1
126	BE4-mAPOBEC2	1	0.146	cis	1
127	BE4-hAPOBEC2	1	0.097	cis	1
128	BE4-PpAPOBEC2	1	0.113	cis	1
129	BE4-BtAPOBEC2	1	0.15	cis	1
130	BE4-mAPOBEC3	1	5.475	cis	1
131	BE4-hAPOBEC3A	1	52.29	cis	1
132	BE4-hAPOBEC3B	1	32.93	cis	1
133	BE4-hAPOBEC3C	1	3.504	cis	1
134	BE4-hAPOBEC3D	1	1.057	cis	1
135	BE4-hAPOBEC3F	1	13.648	cis	1
136	BE4-hAPOBEC3G	1	3.332	cis	1
137	BE4-hAPOBEC4	1	0.28	cis	1
138	BE4-mAPOBEC4	1	0.085	cis	1
139	BE4-rAPOBEC4	1	0.329	cis	1
140	BE4-MfAPOBEC4	1	0.249	cis	1
141	BE4-hAID	1	5.983	cis	1
142	None	1	0.127	cis	1
143	BE4-btAID	1	0.258	cis	1
144	BE4-mAID	1	18.685	cis	1
145	BE4-PmCDA1	1	26.412	cis	1
146	BE4-PmCDA2	1	0.198	cis	1
147	BE4-PmCDA5	1	16.391	cis	1
148	BE4-yCD	1	0.179	cis	1
149	F7B644	1	7.032	cis	1
150	D1LZA1	1	4.37	cis	1
151	A0A3Q0DM17	1	26.688	cis	1
152	A0A3Q0DNJ5	1	38.801	cis	1
153	G5AYU5	1	1.56	cis	1
154	A0A2Y9QMV5	1	1.267	cis	1
155	H0XHI0	1	23.224	cis	1
156	A0A3M0K4Y7	1	0.129	cis	1
157	A0A3P4LUZ8	1	2.164	cis	1
158	G5BPM8	1	42.688	cis	1
159	H2M862	1	11.56	cis	1
160	H0Y0C6	1	0.095	cis	1
161	A0A3Q2Z5X6	1	0.172	cis	1
162	A0A2K6NVA7 (RrAPOBEC3F)	1	55.369	cis	1
163	A0A2K6NY90	1	0.314	cis	1
164	Q6ICH2	1	0.169	cis	1
165	G8GPV1	1	36.291	cis	1
166	Q1WBT6	1	16.193	cis	1
167	A0A3B4CS14	1	0.091	cis	1
168	A0A087XZI4	1	0.081	cis	1
169	A0A341AEK4	1	3.908	cis	1
170	E2D879	1	40.567	cis	1
171	A0A2K5RDN6	1	1.573	cis	1
172	A0A2K5RDN7	1	56.758	cis	1
173	A0A1C9CJ69	1	51.083	cis	1
174	A0A2R2Z4D2	1	0.11	cis	1
175	B7T161	1	1.066	cis	1
176	A0A2R2X2G4	1	46.885	cis	1
177	G1Q1M4	1	12.156	cis	1
178	A0A1S3AN78	1	16.516	cis	1
179	A0A151P7C9 (AmAPOBEC1)	1	30.287	cis	1
180	Q4VUI3	1	6.065	cis	1
181	E2RL86	1	13.001	cis	1
182	G1LWB0	1	1.007	cis	1
183	A0A1U7S7K7	1	28.408	cis	1
184	A0A2R2X2J8	1	9.689	cis	1
185	A0A151P6M4	1	7.527	cis	1
186	A0A2K6MNR2	1	0.19	cis	1
187	D3U1S2 (SsAPOBEC3B)	1	28.044	cis	1
188	F1CGT0	1	57.649	cis	1
189	C7AGG3	1	2.04	cis	1
190	A0A250YMK7	1	16.406	cis	1
191	B7T160	1	4.721	cis	1
192	pYY-AS1	4	17.366	trans	1
193	pYY-AS2	4	26.149	trans	1
194	pYY-AS3	4	14.362	trans	1
195	pYY-AS4	4	18.754	trans	1
196	pYY-AS5	4	16.224	trans	1
197	pYY-AS6	4	14.966	trans	1
198	pYY-AS7	4	1.385	trans	1
199	pYY-AS8	4	5.704	trans	1
200	pYY-AS9	4	16.685	trans	1
201	pYY-AS10	4	0.071	trans	1
202	pYY-AS11	4	2.452	trans	1
203	pYY-AS12	4	1.597	trans	1
204	pYY-AS13	4	3.019	trans	1
205	pYY-AS14	4	3.167	trans	1
206	pYY-AS15	4	11.881	trans	1
207	pYY-AS16	4	2.591	trans	1
208	pYY-AS17	4	0.083	trans	1
209	pYY-AS18	4	5.964	trans	1
210	pYY-AS19	4	0.385	trans	1
211	pYY-AS20	4	13.49	trans	1
212	pYY-AS21	4	11.992	trans	1
213	pYY-AS22	4	0.031	trans	1
214	pYY-AS23	4	1.43	trans	1
215	BE4-rAPOBEC1	4	18.539	trans	1
216	BE4-MaAPOBEC1	4	15.624	trans	1
217	BE4-mAPOBEC1	4	25.352	trans	1
218	BE4-MdAPOBEC1	4	1.041	trans	1
219	BE4-PpAPOBEC1	4	4.64	trans	1
220	BE4-OcAPOBEC1	4	1.923	trans	1
221	BE4-hAPOBEC1	4	9.325	trans	1
222	BE4-mAPOBEC2	4	0.039	trans	1
223	BE4-hAPOBEC2	4	0.063	trans	1
224	BE4-PpAPOBEC2	4	0.053	trans	1
225	BE4-BtAPOBEC2	4	0.05	trans	1
226	BE4-mAPOBEC3	4	1.616	trans	1
227	BE4-hAPOBEC3A	4	44.077	trans	1
228	BE4-hAPOBEC3B	4	1.429	trans	1
229	BE4-hAPOBEC3C	4	1.023	trans	1
230	BE4-hAPOBEC3D	4	0.056	trans	1
231	BE4-hAPOBEC3F	4	0.087	trans	1
232	BE4-hAPOBEC3G	4	0.081	trans	1
233	BE4-hAPOBEC4	4	0.038	trans	1
234	BE4-mAPOBEC4	4	0.04	trans	1
235	BE4-rAPOBEC4	4	0.143	trans	1
236	BE4-MfAPOBEC4	4	0.055	trans	1
237	BE4-hAID	4	16.106	trans	1
238	None	4	0.046	trans	1
239	BE4-btAID	4	0.054	trans	1
240	BE4-mAID	4	17.875	trans	1
241	BE4-PmCDA1	4	10.567	trans	1
242	BE4-PmCDA2	4	0.132	trans	1
243	BE4-PmCDA5	4	4.08	trans	1
244	BE4-yCD	4	0.052	trans	1
245	F7B644	4	0.134	trans	1
246	D1LZA1	4	4.378	trans	1
247	A0A3Q0DM17	4	0.217	trans	1
248	A0A3Q0DNJ5	4	13.602	trans	1
249	G5AYU5	4	0.105	trans	1
250	A0A2Y9QMV5	4	0.051	trans	1
251	H0XHI0	4	0.435	trans	1
252	A0A3M0K4Y7	4	0.053	trans	1
253	A0A3P4LUZ8	4	0.081	trans	1
254	G5BPM8	4	18.519	trans	1
255	H2M862	4	0.458	trans	1
256	H0Y0C6	4	0.062	trans	1
257	A0A3Q2Z5X6	4	0.044	trans	1
258	A0A2K6NVA7 (RrAPOBEC3F)	4	9.585	trans	1
259	A0A2K6NY90	4	0.056	trans	1
260	Q6ICH2	4	0.039	trans	1
261	G8GPV1	4	3.611	trans	1
262	Q1WBT6	4	0.108	trans	1
263	A0A3B4CS14	4	0.06	trans	1
264	A0A087XZI4	4	0.033	trans	1
265	A0A341AEK4	4	0.07	trans	1
266	E2D879	4	36.743	trans	1
267	A0A2K5RDN6	4	0.06	trans	1
268	A0A2K5RDN7	4	29.084	trans	1
269	A0A1C9CJ69	4	25.402	trans	1
270	A0A2R2Z4D2	4	0.028	trans	1
271	B7T161	4	0.07	trans	1
272	A0A2R2X2G4	4	38.078	trans	1
273	G1Q1M4	4	0.312	trans	1
274	A0A1S3AN78	4	0.047	trans	1
275	A0A151P7C9 (AmAPOBEC1)	4	1.49	trans	1
276	Q4VUI3	4	7.355	trans	1
277	E2RL86	4	0.287	trans	1
278	G1LWB0	4	8.279	trans	1
279	A0A1U7S7K7	4	0.505	trans	1
280	A0A2R2X2J8	4	0.075	trans	1
281	A0A151P6M4	4	0.095	trans	1
282	A0A2K6MNR2	4	0.035	trans	1
283	D3U1S2 (SsAPOBEC3B)	4	7.946	trans	1
284	F1CGT0	4	32.952	trans	1
285	C7AGG3	4	0.077	trans	1
286	A0A250YMK7	4	0.488	trans	1
287	B7T160	4	1.946	trans	1
288	pYY-AS1	6	30.741	cis	1
289	pYY-AS2	6	33.626	cis	1
290	pYY-AS3	6	22.033	cis	1
291	pYY-AS4	6	21.519	cis	1
292	pYY-AS5	6	28.708	cis	1
293	pYY-AS6	6	25.241	cis	1
294	pYY-AS7	6	5.562	cis	1
295	pYY-AS8	6	15.77	cis	1
296	pYY-AS9	6	27.837	cis	1
297	pYY-AS10	6	0.218	cis	1
298	pYY-AS11	6	5.502	cis	1
299	pYY-AS12	6	21.243	cis	1
300	pYY-AS13	6	49.063	cis	1
301	pYY-AS14	6	10.093	cis	1
302	pYY-AS15	6	22.933	cis	1
303	pYY-AS16	6	4.848	cis	1
304	pYY-AS17	6	0.433	cis	1
305	pYY-AS18	6	23.718	cis	1
306	pYY-AS19	6	0.706	cis	1
307	pYY-AS20	6	24.751	cis	1
308	pYY-AS21	6	22.151	cis	1
309	pYY-AS22	6	0.268	cis	1
310	pYY-AS23	6	5.22	cis	1
311	BE4-rAPOBEC1	6	32.996	cis	1
312	BE4-MaAPOBEC1	6	29.762	cis	1
313	BE4-mAPOBEC1	6	34.58	cis	1
314	BE4-MdAPOBEC1	6	7.398	cis	1
315	BE4-PpAPOBEC1	6	32.213	cis	1
316	BE4-OcAPOBEC1	6	11.404	cis	1
317	BE4-hAPOBEC1	6	30.313	cis	1
318	BE4-mAPOBEC2	6	0.033	cis	1
319	BE4-hAPOBEC2	6	0.023	cis	1
320	BE4-PpAPOBEC2	6	0.032	cis	1
321	BE4-BtAPOBEC2	6	0.038	cis	1
322	BE4-mAPOBEC3	6	17.312	cis	1
323	BE4-hAPOBEC3A	6	49.982	cis	1
324	BE4-hAPOBEC3B	6	44.806	cis	1
325	BE4-hAPOBEC3C	6	2.574	cis	1
326	BE4-hAPOBEC3D	6	12.741	cis	1
327	BE4-hAPOBEC3F	6	21.292	cis	1
328	BE4-hAPOBEC3G	6	36.286	cis	1
329	BE4-hAPOBEC4	6	0.028	cis	1
330	BE4-mAPOBEC4	6	0.021	cis	1
331	BE4-rAPOBEC4	6	0.048	cis	1
332	BE4-MfAPOBEC4	6	0.026	cis	1
333	BE4-hAID	6	32.673	cis	1
334	None	6	0.026	cis	1
335	BE4-btAID	6	1.292	cis	1
336	BE4-mAID	6	44.658	cis	1
337	BE4-PmCDA1	6	33.49	cis	1
338	BE4-PmCDA2	6	0.562	cis	1
339	BE4-PmCDA5	6	30.422	cis	1
340	BE4-yCD	6	0.029	cis	1
341	F7B644	6	13.276	cis	1
342	D1LZA1	6	16.002	cis	1
343	A0A3Q0DM17	6	34.284	cis	1
344	A0A3Q0DNJ5	6	46.445	cis	1
345	G5AYU5	6	0.453	cis	1
346	A0A2Y9QMV5	6	4.766	cis	1
347	H0XHI0	6	36.867	cis	1
348	A0A3M0K4Y7	6	0.036	cis	1
349	A0A3P4LUZ8	6	27.529	cis	1
350	G5BPM8	6	25.952	cis	1
351	H2M862	6	35.409	cis	1
352	H0Y0C6	6	0.022	cis	1
353	A0A3Q2Z5X6	6	0.03	cis	1
354	A0A2K6NVA7 (RrAPOBEC3F)	6	51.679	cis	1
355	A0A2K6NY90	6	5.518	cis	1
356	Q6ICH2	6	0.019	cis	1
357	G8GPV1	6	32.156	cis	1
358	Q1WBT6	6	3.862	cis	1
359	A0A3B4CS14	6	0.032	cis	1
360	A0A087XZI4	6	0.03	cis	1
361	A0A341AEK4	6	0.214	cis	1
362	E2D879	6	51.517	cis	1
363	A0A2K5RDN6	6	11.126	cis	1
364	A0A2K5RDN7	6	45.394	cis	1
365	A0A1C9CJ69	6	52.88	cis	1
366	A0A2R2Z4D2	6	0.028	cis	1
367	B7T161	6	10.914	cis	1
368	A0A2R2X2G4	6	52.552	cis	1
369	G1Q1M4	6	5.808	cis	1
370	A0A1S3AN78	6	1.895	cis	1
371	A0A151P7C9 (AmAPOBEC1)	6	26.477	cis	1
372	Q4VUI3	6	20.158	cis	1
373	E2RL86	6	14.668	cis	1
374	G1LWB0	6	0.461	cis	1
375	A0A1U7S7K7	6	1.261	cis	1
376	A0A2R2X2J8	6	12.053	cis	1
377	A0A151P6M4	6	26.13	cis	1
378	A0A2K6MNR2	6	0.023	cis	1
379	D3U1S2 (SsAPOBEC3B)	6	42.598	cis	1
380	F1CGT0	6	53.417	cis	1
381	C7AGG3	6	7.078	cis	1
382	A0A250YMK7	6	15.701	cis	1
383	B7T160	6	15.643	cis	1
384	pYY-AS1	1	17.939	trans	2
385	pYY-AS2	1	19.076	trans	2
386	pYY-AS3	1	14.882	trans	2
387	pYY-AS4	1	13.722	trans	2
388	pYY-AS5	1	17.451	trans	2
389	pYY-AS6	1	18.129	trans	2
390	pYY-AS7	1	1.709	trans	2
391	pYY-AS8	1	8.188	trans	2
392	pYY-AS9	1	18.275	trans	2
393	pYY-AS10	1	0.301	trans	2
394	pYY-AS11	1	4.027	trans	2
395	pYY-AS12	1	2.935	trans	2
396	pYY-AS13	1	5.952	trans	2
397	pYY-AS14	1	4.251	trans	2
398	pYY-AS15	1	11.729	trans	2
399	pYY-AS16	1	4.673	trans	2
400	pYY-AS17	1	0.143	trans	2
401	pYY-AS18	1	7.931	trans	2
402	pYY-AS19	1	0.529	trans	2
403	pYY-AS20	1	16.2	trans	2
404	pYY-AS21	1	15.555	trans	2
405	pYY-AS22	1	0.119	trans	2
406	pYY-AS23	1	1.641	trans	2
407	BE4-rAPOBEC1	1	18.352	trans	2
408	BE4-MaAPOBEC1	1	14.898	trans	2
409	BE4-mAPOBEC1	1	24.898	trans	2
410	BE4-MdAPOBEC1	1	1.431	trans	2
411	BE4-PpAPOBEC1	1	4.57	trans	2
412	BE4-OcAPOBEC1	1	1.15	trans	2
413	BE4-hAPOBEC1	1	8.385	trans	2
414	BE4-mAPOBEC2	1	0.136	trans	2
415	BE4-hAPOBEC2	1	0.13	trans	2
416	BE4-PpAPOBEC2	1	0.172	trans	2
417	BE4-BtAPOBEC2	1	0.169	trans	2
418	BE4-mAPOBEC3	1	0.152	trans	2
419	BE4-hAPOBEC3A	1	24.015	trans	2
420	BE4-hAPOBEC3B	1	5.649	trans	2
421	BE4-hAPOBEC3C	1	0.226	trans	2
422	BE4-hAPOBEC3D	1	0.103	trans	2
423	BE4-hAPOBEC3F	1	0.102	trans	2
424	BE4-hAPOBEC3G	1	0.32	trans	2
425	BE4-hAPOBEC4	1	0.233	trans	2
426	BE4-mAPOBEC4	1	0.157	trans	2
427	BE4-rAPOBEC4	1	0.262	trans	2
428	BE4-MfAPOBEC4	1	0.202	trans	2
429	BE4-hAID	1	0.881	trans	2
430	None	1	0.169	trans	2
431	BE4-btAID	1	0.299	trans	2
432	BE4-mAID	1	1.109	trans	2
433	BE4-PmCDA1	1	5.648	trans	2
434	BE4-PmCDA2	1	0.184	trans	2
435	BE4-PmCDA5	1	1.962	trans	2
436	BE4-yCD	1	0.143	trans	2
437	F7B644	1	0.21	trans	2
438	D1LZA1	1	0.196	trans	2
439	A0A3Q0DM17	1	0.617	trans	2
440	A0A3Q0DNJ5	1	13.434	trans	2
441	G5AYU5	1	0.201	trans	2
442	A0A2Y9QMV5	1	0.172	trans	2
443	H0XHI0	1	1.403	trans	2
444	A0A3M0K4Y7	1	0.207	trans	2
445	A0A3P4LUZ8	1	0.164	trans	2
446	G5BPM8	1	6.907	trans	2
447	H2M862	1	0.166	trans	2
448	H0Y0C6	1	0.122	trans	2
449	A0A3Q2Z5X6	1	0.132	trans	2
450	A0A2K6NVA7 (RrAPOBEC3F)	1	2.08	trans	2
451	A0A2K6NY90	1	0.071	trans	2
452	Q6ICH2	1	0.121	trans	2
453	G8GPV1	1	1.532	trans	2
454	Q1WBT6	1	0.114	trans	2
455	A0A3B4CS14	1	0.095	trans	2
456	A0A087XZI4	1	0.091	trans	2
457	A0A341AEK4	1	0.089	trans	2
458	E2D879	1	2.631	trans	2
459	A0A2K5RDN6	1	0.116	trans	2
460	A0A2K5RDN7	1	23.969	trans	2
461	A0A1C9CJ69	1	6.78	trans	2
462	A0A2R2Z4D2	1	0.113	trans	2
463	B7T161	1	0.126	trans	2
464	A0A2R2X2G4	1	16.123	trans	2
465	G1Q1M4	1	0.212	trans	2
466	A0A1S3AN78	1	0.163	trans	2
467	A0A151P7C9 (AmAPOBEC1)	1	0.572	trans	2
468	Q4VUI3	1	0.254	trans	2
469	E2RL86	1	0.601	trans	2
470	G1LWB0	1	8.571	trans	2
471	A0A1U7S7K7	1	3.252	trans	2
472	A0A2R2X2J8	1	0.296	trans	2
473	A0A151P6M4	1	0.18	trans	2
474	A0A2K6MNR2	1	0.182	trans	2
475	D3U1S2 (SsAPOBEC3B)	1	0.997	trans	2
476	F1CGT0	1	25.442	trans	2
477	C7AGG3	1	0.276	trans	2
478	A0A250YMK7	1	0.311	trans	2
479	B7T160	1	0.21	trans	2
480	pYY-AS1	1	38.948	cis	2
481	pYY-AS2	1	36.274	cis	2
482	pYY-AS3	1	37.481	cis	2
483	pYY-AS4	1	35.984	cis	2
484	pYY-AS5	1	34.614	cis	2
485	pYY-AS6	1	32.663	cis	2
486	pYY-AS7	1	31.362	cis	2
487	pYY-AS8	1	36.725	cis	2
488	pYY-AS9	1	39.487	cis	2
489	pYY-AS10	1	5.205	cis	2
490	pYY-AS11	1	46.82	cis	2
491	pYY-AS12	1	49.845	cis	2
492	pYY-AS13	1	42.496	cis	2
493	pYY-AS14	1	31.529	cis	2
494	pYY-AS15	1	37.429	cis	2
495	pYY-AS16	1	35.836	cis	2
496	pYY-AS17	1	6.181	cis	2
497	pYY-AS18	1	49.122	cis	2
498	pYY-AS19	1	19.331	cis	2
499	pYY-AS20	1	44.265	cis	2
500	pYY-AS21	1	41.146	cis	2
501	pYY-AS22	1	1.127	cis	2
502	pYY-AS23	1	41.954	cis	2
503	BE4-rAPOBEC1	1	39.148	cis	2
504	BE4-MaAPOBEC1	1	35.977	cis	2
505	BE4-mAPOBEC1	1	40.058	cis	2
506	BE4-MdAPOBEC1	1	46.942	cis	2
507	BE4-PpAPOBEC1	1	45.542	cis	2
508	BE4-OcAPOBEC1	1	35.786	cis	2
509	BE4-hAPOBEC1	1	38.777	cis	2
510	BE4-mAPOBEC2	1	0.245	cis	2
511	BE4-hAPOBEC2	1	0.414	cis	2
512	BE4-PpAPOBEC2	1	0.249	cis	2
513	BE4-BtAPOBEC2	1	0.29	cis	2
514	BE4-mAPOBEC3	1	6.827	cis	2
515	BE4-hAPOBEC3A	1	55.663	cis	2
516	BE4-hAPOBEC3B	1	33.939	cis	2
517	BE4-hAPOBEC3C	1	4.572	cis	2
518	BE4-hAPOBEC3D	1	1.532	cis	2
519	BE4-hAPOBEC3F	1	13.534	cis	2
520	BE4-hAPOBEC3G	1	2.628	cis	2
521	BE4-hAPOBEC4	1	0.503	cis	2
522	BE4-mAPOBEC4	1	0.309	cis	2
523	BE4-rAPOBEC4	1	0.558	cis	2
524	BE4-MfAPOBEC4	1	0.445	cis	2
525	BE4-hAID	1	5.528	cis	2
526	None	1	0.219	cis	2
527	BE4-btAID	1	0.517	cis	2
528	BE4-mAID	1	16.829	cis	2
529	BE4-PmCDA1	1	23.6	cis	2
530	BE4-PmCDA2	1	0.34	cis	2
531	BE4-PmCDA5	1	14.658	cis	2
532	BE4-yCD	1	0.453	cis	2
533	F7B644	1	6.211	cis	2
534	D1LZA1	1	4.63	cis	2
535	A0A3Q0DM17	1	27.774	cis	2
536	A0A3Q0DNJ5	1	32.74	cis	2
537	G5AYU5	1	1.095	cis	2
538	A0A2Y9QMV5	1	1.364	cis	2
539	H0XHI0	1	19.616	cis	2
540	A0A3M0K4Y7	1	0.399	cis	2
541	A0A3P4LUZ8	1	2.684	cis	2
542	G5BPM8	1	38.434	cis	2
543	H2M862	1	9.947	cis	2
544	H0Y0C6	1	0.216	cis	2
545	A0A3Q2Z5X6	1	0.304	cis	2
546	A0A2K6NVA7 (RrAPOBEC3F)	1	48.797	cis	2
547	A0A2K6NY90	1	0.421	cis	2
548	Q6ICH2	1	0.253	cis	2
549	G8GPV1	1	31.607	cis	2
550	Q1WBT6	1	13.958	cis	2
551	A0A3B4CS14	1	0.335	cis	2
552	A0A087XZI4	1	0.281	cis	2
553	A0A341AEK4	1	2.969	cis	2
554	E2D879	1	40.834	cis	2
555	A0A2K5RDN6	1	1.505	cis	2
556	A0A2K5RDN7	1	46.427	cis	2
557	A0A1C9CJ69	1	47.373	cis	2
558	A0A2R2Z4D2	1	0.164	cis	2
559	B7T161	1	1.426	cis	2
560	A0A2R2X2G4	1	41.222	cis	2
561	G1Q1M4	1	10.465	cis	2
562	A0A1S3AN78	1	13.433	cis	2
563	A0A151P7C9 (AmAPOBEC1)	1	24.68	cis	2
564	Q4VUI3	1	4.684	cis	2
565	E2RL86	1	12.317	cis	2
566	G1LWB0	1	1.009	cis	2
567	A0A1U7S7K7	1	27.147	cis	2
568	A0A2R2X2J8	1	7.441	cis	2
569	A0A151P6M4	1	9.237	cis	2
570	A0A2K6MNR2	1	0.396	cis	2
571	D3U1S2 (SsAPOBEC3B)	1	30.863	cis	2
572	F1CGT0	1	54.471	cis	2
573	C7AGG3	1	2.942	cis	2
574	A0A250YMK7	1	16.159	cis	2
575	B7T160	1	4.618	cis	2
576	pYY-AS1	4	13.963	trans	2
577	pYY-AS2	4	15.499	trans	2
578	pYY-AS3	4	10.073	trans	2
579	pYY-AS4	4	9.189	trans	2
580	pYY-AS5	4	10.196	trans	2
581	pYY-AS6	4	8.989	trans	2
582	pYY-AS7	4	0.68	trans	2
583	pYY-AS8	4	3.747	trans	2
584	pYY-AS9	4	12.799	trans	2
585	pYY-AS10	4	0.096	trans	2
586	pYY-AS11	4	1.48	trans	2
587	pYY-AS12	4	0.894	trans	2
588	pYY-AS13	4	2.108	trans	2
589	pYY-AS14	4	1.44	trans	2
590	pYY-AS15	4	7.302	trans	2
591	pYY-AS16	4	1.707	trans	2
592	pYY-AS17	4	0.104	trans	2
593	pYY-AS18	4	3.611	trans	2
594	pYY-AS19	4	0.213	trans	2
595	pYY-AS20	4	8.487	trans	2
596	pYY-AS21	4	7.71	trans	2
597	pYY-AS22	4	0.074	trans	2
598	pYY-AS23	4	0.388	trans	2
599	BE4-rAPOBEC1	4	11.045	trans	2
600	BE4-MaAPOBEC1	4	11.839	trans	2
601	BE4-mAPOBEC1	4	14.575	trans	2
602	BE4-MdAPOBEC1	4	0.464	trans	2
603	BE4-PpAPOBEC1	4	2.031	trans	2
604	BE4-OcAPOBEC1	4	0.888	trans	2
605	BE4-hAPOBEC1	4	6.745	trans	2
606	BE4-mAPOBEC2	4	0.071	trans	2
607	BE4-hAPOBEC2	4	0.065	trans	2
608	BE4-PpAPOBEC2	4	0.133	trans	2
609	BE4-BtAPOBEC2	4	0.084	trans	2
610	BE4-mAPOBEC3	4	0.819	trans	2
611	BE4-hAPOBEC3A	4	26.568	trans	2
612	BE4-hAPOBEC3B	4	0.452	trans	2
613	BE4-hAPOBEC3C	4	0.24	trans	2
614	BE4-hAPOBEC3D	4	0.105	trans	2
615	BE4-hAPOBEC3F	4	0.126	trans	2
616	BE4-hAPOBEC3G	4	0.102	trans	2
617	BE4-hAPOBEC4	4	0.071	trans	2
618	BE4-mAPOBEC4	4	0.036	trans	2
619	BE4-rAPOBEC4	4	0.117	trans	2
620	BE4-MfAPOBEC4	4	0.071	trans	2
621	BE4-hAID	4	10.078	trans	2
622	None	4	0.1	trans	2
623	BE4-btAID	4	0.106	trans	2
624	BE4-mAID	4	12.377	trans	2
625	BE4-PmCDA1	4	5.714	trans	2
626	BE4-PmCDA2	4	0.082	trans	2
627	BE4-PmCDA5	4	1.802	trans	2
628	BE4-yCD	4	0.075	trans	2
629	F7B644	4	0.238	trans	2
630	D1LZA1	4	2.896	trans	2
631	A0A3Q0DM17	4	0.25	trans	2
632	A0A3Q0DNJ5	4	9.149	trans	2
633	G5AYU5	4	0.064	trans	2
634	A0A2Y9QMV5	4	0.086	trans	2
635	H0XHI0	4	0.125	trans	2
636	A0A3M0K4Y7	4	0.067	trans	2
637	A0A3P4LUZ8	4	0.146	trans	2
638	G5BPM8	4	9.642	trans	2
639	H2M862	4	0.196	trans	2
640	H0Y0C6	4	0.14	trans	2
641	A0A3Q2Z5X6	4	0.108	trans	2
642	A0A2K6NVA7 (RrAPOBEC3F)	4	5.002	trans	2
643	A0A2K6NY90	4	0.089	trans	2
644	Q6ICH2	4	0.08	trans	2
645	G8GPV1	4	3.341	trans	2
646	Q1WBT6	4	0.131	trans	2
647	A0A3B4CS14	4	0.095	trans	2
648	A0A087XZI4	4	0.08	trans	2
649	A0A341AEK4	4	0.067	trans	2
650	E2D879	4	27.417	trans	2
651	A0A2K5RDN6	4	0.069	trans	2
652	A0A2K5RDN7	4	14.837	trans	2
653	A0A1C9CJ69	4	20.138	trans	2
654	A0A2R2Z4D2	4	0.084	trans	2
655	B7T161	4	0.094	trans	2
656	A0A2R2X2G4	4	34.701	trans	2
657	G1Q1M4	4	0.176	trans	2
658	A0A1S3AN78	4	0.078	trans	2
659	A0A151P7C9 (AmAPOBEC1)	4	1.126	trans	2
660	Q4VUI3	4	5.509	trans	2
661	E2RL86	4	0.226	trans	2
662	G1LWB0	4	5.517	trans	2
663	A0A1U7S7K7	4	0.347	trans	2
664	A0A2R2X2J8	4	0.156	trans	2
665	A0A151P6M4	4	0.145	trans	2
666	A0A2K6MNR2	4	0.066	trans	2
667	D3U1S2 (SsAPOBEC3B)	4	5.854	trans	2
668	F1CGT0	4	0.075	trans	2
669	C7AGG3	4	0.066	trans	2
670	A0A250YMK7	4	0.068	trans	2
671	B7T160	4	1.268	trans	2
672	pYY-AS1	4	8.415	cis	1
673	pYY-AS2	4	9.433	cis	1
674	pYY-AS3	4	5.374	cis	1
675	pYY-AS4	4	5.1	cis	1
676	pYY-AS5	4	8.404	cis	1
677	pYY-AS6	4	8.038	cis	1
678	pYY-AS7	4	0.637	cis	1
679	pYY-AS8	4	3.35	cis	1
680	pYY-AS9	4	8.165	cis	1
681	pYY-AS10	4	0.061	cis	1
682	pYY-AS11	4	0.977	cis	1
683	pYY-AS12	4	0.84	cis	1
684	pYY-AS13	4	4.318	cis	1
685	pYY-AS14	4	2.181	cis	1
686	pYY-AS15	4	6.053	cis	1
687	pYY-AS16	4	2.058	cis	1
688	pYY-AS17	4	0.052	cis	1
689	pYY-AS18	4	9.537	cis	1
690	pYY-AS19	4	0.139	cis	1
691	pYY-AS20	4	5.805	cis	1
692	pYY-AS21	4	3.371	cis	1
693	pYY-AS22	4	0.044	cis	1
694	pYY-AS23	4	4.33	cis	1
695	BE4-rAPOBEC1	4	8.363	cis	1
696	BE4-MaAPOBEC1	4	6.256	cis	1
697	BE4-mAPOBEC1	4	5.892	cis	1
698	BE4-MdAPOBEC1	4	3.495	cis	1
699	BE4-PpAPOBEC1	4	10.891	cis	1
700	BE4-OcAPOBEC1	4	0.889	cis	1
701	BE4-hAPOBEC1	4	1.495	cis	1
702	BE4-mAPOBEC2	4	0.057	cis	1
703	BE4-hAPOBEC2	4	0.072	cis	1
704	BE4-PpAPOBEC2	4	0.046	cis	1
705	BE4-BtAPOBEC2	4	0.049	cis	1
706	BE4-mAPOBEC3	4	0.516	cis	1
707	BE4-hAPOBEC3A	4	25.532	cis	1
708	BE4-hAPOBEC3B	4	2.601	cis	1
709	BE4-hAPOBEC3C	4	0.066	cis	1
710	BE4-hAPOBEC3D	4	0.082	cis	1
711	BE4-hAPOBEC3F	4	0.382	cis	1
712	BE4-hAPOBEC3G	4	0.23	cis	1
713	BE4-hAPOBEC4	4	0.061	cis	1
714	BE4-mAPOBEC4	4	0.071	cis	1
715	BE4-rAPOBEC4	4	0.079	cis	1
716	BE4-MfAPOBEC4	4	0.1	cis	1
717	BE4-hAID	4	0.331	cis	1
718	None	4	0.067	cis	1
719	BE4-btAID	4	0.043	cis	1
720	BE4-mAID	4	1.962	cis	1
721	BE4-PmCDA1	4	3.489	cis	1
722	BE4-PmCDA2	4	0.043	cis	1
723	BE4-PmCDA5	4	1.952	cis	1
724	BE4-yCD	4	0.072	cis	1
725	F7B644	4	0.829	cis	1
726	D1LZA1	4	0.676	cis	1
727	A0A3Q0DM17	4	2.416	cis	1
728	A0A3Q0DNJ5	4	9.475	cis	1
729	G5AYU5	4	0.279	cis	1
730	A0A2Y9QMV5	4	0.072	cis	1
731	H0XHI0	4	2.275	cis	1
732	A0A3M0K4Y7	4	0.071	cis	1
733	A0A3P4LUZ8	4	1.237	cis	1
734	G5BPM8	4	6.31	cis	1
735	H2M862	4	2.642	cis	1
736	H0Y0C6	4	0.059	cis	1
737	A0A3Q2Z5X6	4	0.056	cis	1
738	A0A2K6NVA7 (RrAPOBEC3F)	4	5.778	cis	1
739	A0A2K6NY90	4	0.079	cis	1
740	Q6ICH2	4	0.071	cis	1
741	G8GPV1	4	1.433	cis	1
742	Q1WBT6	4	0.158	cis	1
743	A0A3B4CS14	4	0.058	cis	1
744	A0A087XZI4	4	0.074	cis	1
745	A0A341AEK4	4	0.085	cis	1
746	E2D879	4	11.64	cis	1
747	A0A2K5RDN6	4	0.247	cis	1
748	A0A2K5RDN7	4	20.892	cis	1
749	A0A1C9CJ69	4	12.752	cis	1
750	A0A2R2Z4D2	4	0.075	cis	1
751	B7T161	4	1.197	cis	1
752	A0A2R2X2G4	4	11.547	cis	1
753	G1Q1M4	4	0.295	cis	1
754	A0A1S3AN78	4	0.176	cis	1
755	A0A151P7C9 (AmAPOBEC1)	4	4.254	cis	1
756	Q4VUI3	4	0.242	cis	1
757	E2RL86	4	4.275	cis	1
758	G1LWB0	4	0.06	cis	1
759	A0A1U7S7K7	4	0.083	cis	1
760	A0A2R2X2J8	4	1.29	cis	1
761	A0A151P6M4	4	0.06	cis	1
762	A0A2K6MNR2	4	0.062	cis	1
763	D3U1S2 (SsAPOBEC3B)	4	4.514	cis	1
764	F1CGT0	4	14.291	cis	1
765	C7AGG3	4	0.814	cis	1
766	A0A250YMK7	4	3.358	cis	1
767	B7T160	4	0.629	cis	1
768	pYY-AS1	1	22.884	trans	3
769	pYY-AS2	1	23.103	trans	3
770	pYY-AS3	1	19.331	trans	3
771	pYY-AS4	1	15.423	trans	3
772	pYY-AS5	1	21.69	trans	3
773	pYY-AS6	1	22.307	trans	3
774	pYY-AS7	1	2.801	trans	3
775	pYY-AS8	1	10.897	trans	3
776	pYY-AS9	1	22.08	trans	3
777	pYY-AS10	1	0.28	trans	3
778	pYY-AS11	1	4.824	trans	3
779	pYY-AS12	1	3.17	trans	3
780	pYY-AS13	1	7.287	trans	3
781	pYY-AS14	1	6.013	trans	3
782	pYY-AS15	1	16.193	trans	3
783	pYY-AS16	1	6.979	trans	3
784	pYY-AS17	1	0.159	trans	3
785	pYY-AS18	1	9.721	trans	3
786	pYY-AS19	1	0.86	trans	3
787	pYY-AS20	1	15.642	trans	3
788	pYY-AS21	1	19.061	trans	3
789	pYY-AS22	1	0.111	trans	3
790	pYY-AS23	1	1.859	trans	3
791	BE4-rAPOBEC1	1	19.887	trans	3
792	BE4-MaAPOBEC1	1	20.179	trans	3
793	BE4-mAPOBEC1	1	22.621	trans	3
794	BE4-MdAPOBEC1	1	1.715	trans	3
795	BE4-PpAPOBEC1	1	5.556	trans	3
796	BE4-OcAPOBEC1	1	1.178	trans	3
797	BE4-hAPOBEC1	1	10.692	trans	3
798	BE4-mAPOBEC2	1	0.069	trans	3
799	BE4-hAPOBEC2	1	0.056	trans	3
800	BE4-PpAPOBEC2	1	0.095	trans	3
801	BE4-BtAPOBEC2	1	0.046	trans	3
802	BE4-mAPOBEC3	1	0.199	trans	3
803	BE4-hAPOBEC3A	1	30.515	trans	3
804	BE4-hAPOBEC3B	1	8.607	trans	3
805	BE4-hAPOBEC3C	1	0.362	trans	3
806	BE4-hAPOBEC3D	1	0.071	trans	3
807	BE4-hAPOBEC3F	1	0.075	trans	3
808	BE4-hAPOBEC3G	1	0.152	trans	3
809	BE4-hAPOBEC4	1	0.16	trans	3
810	BE4-mAPOBEC4	1	0.065	trans	3
811	BE4-rAPOBEC4	1	0.157	trans	3
812	BE4-MfAPOBEC4	1	0.115	trans	3
813	BE4-hAID	1	0.66	trans	3
814	None	1	0.093	trans	3
815	BE4-btAID	1	0.134	trans	3
816	BE4-mAID	1	1.417	trans	3
817	BE4-PmCDA1	1	5.868	trans	3
818	BE4-PmCDA2	1	0.218	trans	3
819	BE4-PmCDA5	1	2.48	trans	3
820	BE4-yCD	1	0.059	trans	3
821	F7B644	1	0.078	trans	3
822	D1LZA1	1	0.166	trans	3
823	A0A3Q0DM17	1	0.974	trans	3
824	A0A3Q0DNJ5	1	16.134	trans	3
825	G5AYU5	1	0.109	trans	3
826	A0A2Y9QMV5	1	0.179	trans	3
827	H0XHI0	1	1.141	trans	3
828	A0A3M0K4Y7	1	0.096	trans	3
829	A0A3P4LUZ8	1	0.128	trans	3
830	G5BPM8	1	11.133	trans	3
831	H2M862	1	0.16	trans	3
832	H0Y0C6	1	0.046	trans	3
833	A0A3Q2Z5X6	1	0.054	trans	3
834	A0A2K6NVA7 (RrAPOBEC3F)	1	3.188	trans	3
835	A0A2K6NY90	1	0.071	trans	3
836	Q6ICH2	1	0.076	trans	3
837	G8GPV1	1	0.976	trans	3
838	Q1WBT6	1	0.066	trans	3
839	A0A3B4CS14	1	0.062	trans	3
840	A0A087XZI4	1	0.028	trans	3
841	A0A341AEK4	1	0.06	trans	3
842	E2D879	1	3.253	trans	3
843	A0A2K5RDN6	1	0.078	trans	3
844	A0A2K5RDN7	1	29.163	trans	3
845	A0A1C9CJ69	1	11.212	trans	3
846	A0A2R2Z4D2	1	0.038	trans	3
847	B7T161	1	0.068	trans	3
848	A0A2R2X2G4	1	17.228	trans	3
849	G1Q1M4	1	0.094	trans	3
850	A0A1S3AN78	1	0.033	trans	3
851	A0A151P7C9 (AmAPOBEC1)	1	0.814	trans	3
852	Q4VUI3	1	0.332	trans	3
853	E2RL86	1	0.511	trans	3
854	G1LWB0	1	11.148	trans	3
855	A0A1U7S7K7	1	3.734	trans	3
856	A0A2R2X2J8	1	0.184	trans	3
857	A0A151P6M4	1	0.1	trans	3
858	A0A2K6MNR2	1	0.046	trans	3
859	D3U1S2 (SsAPOBEC3B)	1	0.603	trans	3
860	F1CGT0	1	20.593	trans	3
861	C7AGG3	1	0.093	trans	3
862	A0A250YMK7	1	0.389	trans	3
863	B7T160	1	0.105	trans	3
864	pYY-AS1	4	16.324	trans	3
865	pYY-AS2	4	18.053	trans	3
866	pYY-AS3	4	12.35	trans	3
867	pYY-AS4	4	15.554	trans	3
868	pYY-AS5	4	14.226	trans	3
869	pYY-AS6	4	14.503	trans	3
870	pYY-AS7	4	1.101	trans	3
871	pYY-AS8	4	5.24	trans	3
872	pYY-AS9	4	15.815	trans	3
873	pYY-AS10	4	0.105	trans	3
874	pYY-AS11	4	2.702	trans	3
875	pYY-AS12	4	1.488	trans	3
876	pYY-AS13	4	3.186	trans	3
877	pYY-AS14	4	3.649	trans	3
878	pYY-AS15	4	11.352	trans	3
879	pYY-AS16	4	2.579	trans	3
880	pYY-AS17	4	0.048	trans	3
881	pYY-AS18	4	5.233	trans	3
882	pYY-AS19	4	0.248	trans	3
883	pYY-AS20	4	13.286	trans	3
884	pYY-AS21	4	13.136	trans	3
885	pYY-AS22	4	0.055	trans	3
886	pYY-AS23	4	1.106	trans	3
887	BE4-rAPOBEC1	4	14.226	trans	3
888	BE4-MaAPOBEC1	4	13.942	trans	3
889	BE4-mAPOBEC1	4	26.627	trans	3
890	BE4-MdAPOBEC1	4	1.087	trans	3
891	BE4-PpAPOBEC1	4	4.373	trans	3
892	BE4-OcAPOBEC1	4	1.683	trans	3
893	BE4-hAPOBEC1	4	9.414	trans	3
894	BE4-mAPOBEC2	4	0.043	trans	3
895	BE4-hAPOBEC2	4	0.04	trans	3
896	BE4-PpAPOBEC2	4	0.035	trans	3
897	BE4-BtAPOBEC2	4	0.029	trans	3
898	BE4-mAPOBEC3	4	1.19	trans	3
899	BE4-hAPOBEC3A	4	35.589	trans	3
900	BE4-hAPOBEC3B	4	0.84	trans	3
901	BE4-hAPOBEC3C	4	0.62	trans	3
902	BE4-hAPOBEC3D	4	0.083	trans	3
903	BE4-hAPOBEC3F	4	0.059	trans	3
904	BE4-hAPOBEC3G	4	0.066	trans	3
905	BE4-hAPOBEC4	4	0.049	trans	3
906	BE4-mAPOBEC4	4	0.032	trans	3
907	BE4-rAPOBEC4	4	0.045	trans	3
908	BE4-MfAPOBEC4	4	0.049	trans	3
909	BE4-hAID	4	11.608	trans	3
910	None	4	0.033	trans	3
911	BE4-btAID	4	0.076	trans	3
912	BE4-mAID	4	16.243	trans	3
913	BE4-PmCDA1	4	10.462	trans	3
914	BE4-PmCDA2	4	0.055	trans	3
915	BE4-PmCDA5	4	2.729	trans	3
916	BE4-yCD	4	0.048	trans	3
917	F7B644	4	0.062	trans	3
918	D1LZA1	4	2.408	trans	3
919	A0A3Q0DM17	4	0.217	trans	3
920	A0A3Q0DNJ5	4	11.437	trans	3
921	G5AYU5	4	0.035	trans	3
922	A0A2Y9QMV5	4	0.06	trans	3
923	H0XHI0	4	0.304	trans	3
924	A0A3M0K4Y7	4	0.038	trans	3
925	A0A3P4LUZ8	4	0.062	trans	3
926	G5BPM8	4	15.141	trans	3
927	H2M862	4	0.515	trans	3
928	H0Y0C6	4	0.04	trans	3
929	A0A3Q2Z5X6	4	0.053	trans	3
930	A0A2K6NVA7 (RrAPOBEC3F)	4	7.857	trans	3
931	A0A2K6NY90	4	0.039	trans	3
932	Q6ICH2	4	0.049	trans	3
933	G8GPV1	4	3.639	trans	3
934	Q1WBT6	4	0.138	trans	3
935	A0A3B4CS14	4	0.044	trans	3
936	A0A087XZI4	4	0.047	trans	3
937	A0A341AEK4	4	0.046	trans	3
938	E2D879	4	34.701	trans	3
939	A0A2K5RDN6	4	0.041	trans	3
940	A0A2K5RDN7	4	20.747	trans	3
941	A0A1C9CJ69	4	24.867	trans	3
942	A0A2R2Z4D2	4	0.044	trans	3
943	B7T161	4	0.048	trans	3
944	A0A2R2X2G4	4	33.696	trans	3
945	G1Q1M4	4	0.199	trans	3
946	A0A1S3AN78	4	0.044	trans	3
947	A0A151P7C9 (AmAPOBEC1)	4	1.135	trans	3
948	Q4VUI3	4	8.378	trans	3
949	E2RL86	4	0.247	trans	3
950	G1LWB0	4	6.447	trans	3
951	A0A1U7S7K7	4	0.576	trans	3
952	A0A2R2X2J8	4	0.069	trans	3
953	A0A151P6M4	4	0.061	trans	3
954	A0A2K6MNR2	4	0.039	trans	3
955	D3U1S2 (SsAPOBEC3B)	4	5.976	trans	3
956	F1CGT0	4	27.223	trans	3
957	C7AGG3	4	0.049	trans	3
958	A0A250YMK7	4	0.319	trans	3
959	B7T160	4	1.207	trans	3
960	pYY-AS1	4	11.807	cis	2
961	pYY-AS2	4	14.645	cis	2
962	pYY-AS3	4	10.278	cis	2
963	pYY-AS4	4	8.135	cis	2
964	pYY-AS5	4	13.855	cis	2
965	pYY-AS6	4	11.083	cis	2
966	pYY-AS7	4	1.54	cis	2
967	pYY-AS8	4	5.878	cis	2
968	pYY-AS9	4	10.532	cis	2
969	pYY-AS10	4	0.086	cis	2
970	pYY-AS11	4	3.017	cis	2
971	pYY-AS12	4	3.19	cis	2
972	pYY-AS13	4	7.61	cis	2
973	pYY-AS14	4	6.004	cis	2
974	pYY-AS15	4	12.293	cis	2
975	pYY-AS16	4	3.873	cis	2
976	pYY-AS17	4	0.064	cis	2
977	pYY-AS18	4	14.472	cis	2
978	pYY-AS19	4	0.489	cis	2
979	pYY-AS20	4	12.344	cis	2
980	pYY-AS21	4	7.236	cis	2
981	pYY-AS22	4	0.049	cis	2
982	pYY-AS23	4	9.792	cis	2
983	BE4-rAPOBEC1	4	11.368	cis	2
984	BE4-MaAPOBEC1	4	11.396	cis	2
985	BE4-mAPOBEC1	4	12.109	cis	2
986	BE4-MdAPOBEC1	4	8.973	cis	2
987	BE4-PpAPOBEC1	4	20.298	cis	2
988	BE4-OcAPOBEC1	4	3.282	cis	2
989	BE4-hAPOBEC1	4	6.021	cis	2
990	BE4-mAPOBEC2	4	0.035	cis	2
991	BE4-hAPOBEC2	4	0.041	cis	2
992	BE4-PpAPOBEC2	4	0.032	cis	2
993	BE4-BtAPOBEC2	4	0.051	cis	2
994	BE4-mAPOBEC3	4	1.105	cis	2
995	BE4-hAPOBEC3A	4	34.487	cis	2
996	BE4-hAPOBEC3B	4	7.231	cis	2
997	BE4-hAPOBEC3C	4	0.372	cis	2
998	BE4-hAPOBEC3D	4	0.334	cis	2
999	BE4-hAPOBEC3F	4	0.541	cis	2
1000	BE4-hAPOBEC3G	4	0.927	cis	2
1001	BE4-hAPOBEC4	4	0.036	cis	2
1002	BE4-mAPOBEC4	4	0.054	cis	2
1003	BE4-rAPOBEC4	4	0.06	cis	2
1004	BE4-MfAPOBEC4	4	0.042	cis	2
1005	BE4-hAID	4	1.366	cis	2
1006	None	4	0.073	cis	2
1007	BE4-btAID	4	0.048	cis	2
1008	BE4-mAID	4	3.429	cis	2
1009	BE4-PmCDA1	4	7.21	cis	2
1010	BE4-PmCDA2	4	0.078	cis	2
1011	BE4-PmCDA5	4	4.641	cis	2
1012	BE4-yCD	4	0.061	cis	2
1013	F7B644	4	3.098	cis	2
1014	D1LZA1	4	2.449	cis	2
1015	A0A3Q0DM17	4	3.086	cis	2
1016	A0A3Q0DNJ5	4	13.989	cis	2
1017	G5AYU5	4	0.581	cis	2
1018	A0A2Y9QMV5	4	0.326	cis	2
1019	H0XHI0	4	6.706	cis	2
1020	A0A3M0K4Y7	4	0.044	cis	2
1021	A0A3P4LUZ8	4	3.981	cis	2
1022	G5BPM8	4	14.974	cis	2
1023	H2M862	4	5.69	cis	2
1024	H0Y0C6	4	0.043	cis	2
1025	A0A3Q2Z5X6	4	0.043	cis	2
1026	A0A2K6NVA7 (RrAPOBEC3F)	4	13.871	cis	2
1027	A0A2K6NY90	4	0.289	cis	2
1028	Q6ICH2	4	0.046	cis	2
1029	G8GPV1	4	5.514	cis	2
1030	Q1WBT6	4	0.344	cis	2
1031	A0A3B4CS14	4	0.053	cis	2
1032	A0A087XZI4	4	0.042	cis	2
1033	A0A341AEK4	4	0.039	cis	2
1034	E2D879	4	22.248	cis	2
1035	A0A2K5RDN6	4	1.169	cis	2
1036	A0A2K5RDN7	4	34.718	cis	2
1037	A0A1C9CJ69	4	22.592	cis	2
1038	A0A2R2Z4D2	4	0.032	cis	2
1039	B7T161	4	2.665	cis	2
1040	A0A2R2X2G4	4	18.749	cis	2
1041	G1Q1M4	4	0.973	cis	2
1042	A0A1S3AN78	4	0.488	cis	2
1043	A0A151P7C9 (AmAPOBEC1)	4	10.382	cis	2
1044	Q4VUI3	4	1.883	cis	2
1045	E2RL86	4	10.286	cis	2
1046	G1LWB0	4	0.207	cis	2
1047	A0A1U7S7K7	4	0.088	cis	2
1048	A0A2R2X2J8	4	3.67	cis	2
1049	A0A151P6M4	4	0.125	cis	2
1050	A0A2K6MNR2	4	0.066	cis	2
1051	D3U1S2 (SsAPOBEC3B)	4	10.071	cis	2
1052	F1CGT0	4	20.028	cis	2
1053	C7AGG3	4	3.665	cis	2
1054	A0A250YMK7	4	8.759	cis	2
1055	B7T160	4	2.3	cis	2
1056	pYY-AS1	6	7.918	trans	1
1057	pYY-AS2	6	10.933	trans	1
1058	pYY-AS3	6	6.652	trans	1
1059	pYY-AS4	6	5.57	trans	1
1060	pYY-AS5	6	6.904	trans	1
1061	pYY-AS6	6	6.692	trans	1
1062	pYY-AS7	6	0.607	trans	1
1063	pYY-AS8	6	4.182	trans	1
1064	pYY-AS9	6	9.217	trans	1
1065	pYY-AS10	6	0.104	trans	1
1066	pYY-AS11	6	1.102	trans	1
1067	pYY-AS12	6	3.523	trans	1
1068	pYY-AS13	6	1.479	trans	1
1069	pYY-AS14	6	1.071	trans	1
1070	pYY-AS15	6	6.171	trans	1
1071	pYY-AS16	6	1.779	trans	1
1072	pYY-AS17	6	0.06	trans	1
1073	pYY-AS18	6	9.294	trans	1
1074	pYY-AS19	6	0.172	trans	1
1075	pYY-AS20	6	6.783	trans	1
1076	pYY-AS21	6	6.147	trans	1
1077	pYY-AS22	6	0.103	trans	1
1078	pYY-AS23	6	2.059	trans	1
1079	BE4-rAPOBEC1	6	7.873	trans	1
1080	BE4-MaAPOBEC1	6	6.498	trans	1
1081	BE4-mAPOBEC1	6	9.063	trans	1
1082	BE4-MdAPOBEC1	6	1.684	trans	1
1083	BE4-PpAPOBEC1	6	4.63	trans	1
1084	BE4-OcAPOBEC1	6	2.441	trans	1
1085	BE4-hAPOBEC1	6	10.794	trans	1
1086	BE4-mAPOBEC2	6	0.047	trans	1
1087	BE4-hAPOBEC2	6	0.048	trans	1
1088	BE4-PpAPOBEC2	6	0.055	trans	1
1089	BE4-BtAPOBEC2	6	0.039	trans	1
1090	BE4-mAPOBEC3	6	0.272	trans	1
1091	BE4-hAPOBEC3A	6	12.19	trans	1
1092	BE4-hAPOBEC3B	6	4.147	trans	1
1093	BE4-hAPOBEC3C	6	0.156	trans	1
1094	BE4-hAPOBEC3D	6	0.135	trans	1
1095	BE4-hAPOBEC3F	6	0.096	trans	1
1096	BE4-hAPOBEC3G	6	0.169	trans	1
1097	BE4-hAPOBEC4	6	0.132	trans	1
1098	BE4-mAPOBEC4	6	0.066	trans	1
1099	BE4-rAPOBEC4	6	0.227	trans	1
1100	BE4-MfAPOBEC4	6	0.191	trans	1
1101	BE4-hAID	6	1.002	trans	1
1102	None	6	0.038	trans	1
1103	BE4-btAID	6	0.04	trans	1
1104	BE4-mAID	6	2.52	trans	1
1105	BE4-PmCDA1	6	2.75	trans	1
1106	BE4-PmCDA2	6	0.062	trans	1
1107	BE4-PmCDA5	6	1.174	trans	1
1108	BE4-yCD	6	0.061	trans	1
1109	F7B644	6	0.13	trans	1
1110	D1LZA1	6	0.194	trans	1
1111	A0A3Q0DM17	6	0.157	trans	1
1112	A0A3Q0DNJ5	6	12.188	trans	1
1113	G5AYU5	6	0.13	trans	1
1114	A0A2Y9QMV5	6	0.062	trans	1
1115	H0XHI0	6	0.342	trans	1
1116	A0A3M0K4Y7	6	0.041	trans	1
1117	A0A3P4LUZ8	6	0.098	trans	1
1118	G5BPM8	6	11.594	trans	1
1119	H2M862	6	0.304	trans	1
1120	H0Y0C6	6	0.093	trans	1
1121	A0A3Q2Z5X6	6	0.126	trans	1
1122	A0A2K6NVA7 (RrAPOBEC3F)	6	5.545	trans	1
1123	A0A2K6NY90	6	0.042	trans	1
1124	Q6ICH2	6	0.035	trans	1
1125	G8GPV1	6	2.483	trans	1
1126	Q1WBT6	6	0.065	trans	1
1127	A0A3B4CS14	6	0.06	trans	1
1128	A0A087XZI4	6	0.047	trans	1
1129	A0A341AEK4	6	0.09	trans	1
1130	E2D879	6	12.463	trans	1
1131	A0A2K5RDN6	6	0.062	trans	1
1132	A0A2K5RDN7	6	12.533	trans	1
1133	A0A1C9CJ69	6	6.091	trans	1
1134	A0A2R2Z4D2	6	0.034	trans	1
1135	B7T161	6	0.036	trans	1
1136	A0A2R2X2G4	6	11.995	trans	1
1137	G1Q1M4	6	0.171	trans	1
1138	A0A1S3AN78	6	0.149	trans	1
1139	A0A151P7C9 (AmAPOBEC1)	6	1.506	trans	1
1140	Q4VUI3	6	1.03	trans	1
1141	E2RL86	6	0.6	trans	1
1142	G1LWB0	6	7.649	trans	1
1143	A0A1U7S7K7	6	1.8	trans	1
1144	A0A2R2X2J8	6	0.069	trans	1
1145	A0A151P6M4	6	0.134	trans	1
1146	A0A2K6MNR2	6	0.115	trans	1
1147	D3U1S2 (SsAPOBEC3B)	6	0.476	trans	1
1148	F1CGT0	6	14.571	trans	1
1149	C7AGG3	6	0.087	trans	1
1150	A0A250YMK7	6	0.119	trans	1
1151	B7T160	6	0.353	trans	1
1152	pYY-AS1	6	34.116	cis	2
1153	pYY-AS2	6	33.65	cis	2
1154	pYY-AS3	6	25.993	cis	2
1155	pYY-AS4	6	25.651	cis	2
1156	pYY-AS5	6	35.768	cis	2
1157	pYY-AS6	6	32.742	cis	2
1158	pYY-AS7	6	7.61	cis	2
1159	pYY-AS8	6	20.749	cis	2
1160	pYY-AS9	6	31.966	cis	2
1161	pYY-AS10	6	0.422	cis	2
1162	pYY-AS11	6	6.448	cis	2
1163	pYY-AS12	6	26.554	cis	2
1164	pYY-AS13	6	54.044	cis	2
1165	pYY-AS14	6	13.978	cis	2
1166	pYY-AS15	6	25.99	cis	2
1167	pYY-AS16	6	6.582	cis	2
1168	pYY-AS17	6	0.544	cis	2
1169	pYY-AS18	6	27.553	cis	2
1170	pYY-AS19	6	0.758	cis	2
1171	pYY-AS20	6	31.156	cis	2
1172	pYY-AS21	6	29.42	cis	2
1173	pYY-AS22	6	0.383	cis	2
1174	pYY-AS23	6	8.369	cis	2
1175	BE4-rAPOBEC1	6	33.724	cis	2
1176	BE4-MaAPOBEC1	6	33.822	cis	2
1177	BE4-mAPOBEC1	6	41.929	cis	2
1178	BE4-MdAPOBEC1	6	9.925	cis	2
1179	BE4-PpAPOBEC1	6	34.703	cis	2
1180	BE4-OcAPOBEC1	6	14.782	cis	2
1181	BE4-hAPOBEC1	6	33.186	cis	2
1182	BE4-mAPOBEC2	6	0.076	cis	2
1183	BE4-hAPOBEC2	6	0.058	cis	2
1184	BE4-PpAPOBEC2	6	0.062	cis	2
1185	BE4-BtAPOBEC2	6	0.061	cis	2
1186	BE4-mAPOBEC3	6	21.288	cis	2
1187	BE4-hAPOBEC3A	6	57.902	cis	2
1188	BE4-hAPOBEC3B	6	39.759	cis	2
1189	BE4-hAPOBEC3C	6	2.298	cis	2
1190	BE4-hAPOBEC3D	6	15.592	cis	2
1191	BE4-hAPOBEC3F	6	20.732	cis	2
1192	BE4-hAPOBEC3G	6	38.537	cis	2
1193	BE4-hAPOBEC4	6	0.193	cis	2
1194	BE4-mAPOBEC4	6	0.053	cis	2
1195	BE4-rAPOBEC4	6	0.055	cis	2
1196	BE4-MfAPOBEC4	6	0.065	cis	2
1197	BE4-hAID	6	34.372	cis	2
1198	None	6	0.036	cis	2
1199	BE4-btAID	6	1.751	cis	2
1200	BE4-mAID	6	45.436	cis	2
1201	BE4-PmCDA1	6	40.203	cis	2
1202	BE4-PmCDA2	6	0.823	cis	2
1203	BE4-PmCDA5	6	34.566	cis	2
1204	BE4-yCD	6	0.053	cis	2
1205	F7B644	6	16.684	cis	2
1206	D1LZA1	6	19.245	cis	2
1207	A0A3Q0DM17	6	34.534	cis	2
1208	A0A3Q0DNJ5	6	53.272	cis	2
1209	G5AYU5	6	0.668	cis	2
1210	A0A2Y9QMV5	6	5.974	cis	2
1211	H0XHI0	6	40.644	cis	2
1212	A0A3M0K4Y7	6	0.064	cis	2
1213	A0A3P4LUZ8	6	34.853	cis	2
1214	G5BPM8	6	30.48	cis	2
1215	H2M862	6	35.099	cis	2
1216	H0Y0C6	6	0.071	cis	2
1217	A0A3Q2Z5X6	6	0.07	cis	2
1218	A0A2K6NVA7 (RrAPOBEC3F)	6	61.71	cis	2
1219	A0A2K6NY90	6	5.464	cis	2
1220	Q6ICH2	6	0.074	cis	2
1221	G8GPV1	6	38.464	cis	2
1222	Q1WBT6	6	3.949	cis	2
1223	A0A3B4CS14	6	0.069	cis	2
1224	A0A087XZI4	6	0.044	cis	2
1225	A0A341AEK4	6	0.349	cis	2
1226	E2D879	6	60.108	cis	2
1227	A0A2K5RDN6	6	13.176	cis	2
1228	A0A2K5RDN7	6	48.581	cis	2
1229	A0A1C9CJ69	6	60.182	cis	2
1230	A0A2R2Z4D2	6	0.075	cis	2
1231	B7T161	6	11.723	cis	2
1232	A0A2R2X2G4	6	54.022	cis	2
1233	G1Q1M4	6	7.776	cis	2
1234	A0A1S3AN78	6	1.798	cis	2
1235	A0A151P7C9 (AmAPOBEC1)	6	29.567	cis	2
1236	Q4VUI3	6	21.618	cis	2
1237	E2RL86	6	19.492	cis	2
1238	G1LWB0	6	1.173	cis	2
1239	A0A1U7S7K7	6	1.049	cis	2
1240	A0A2R2X2J8	6	15.103	cis	2
1241	A0A151P6M4	6	27.451	cis	2
1242	A0A2K6MNR2	6	0.06	cis	2
1243	D3U1S2 (SsAPOBEC3B)	6	41.613	cis	2
1244	F1CGT0	6	56.425	cis	2
1245	C7AGG3	6	9.478	cis	2
1246	A0A250YMK7	6	19.895	cis	2
1247	B7T160	6	18.484	cis	2
1248	pYY-AS1	6	5.99	trans	2
1249	pYY-AS2	6	6.79	trans	2
1250	pYY-AS3	6	4.078	trans	2
1251	pYY-AS4	6	3.907	trans	2
1252	pYY-AS5	6	4.958	trans	2
1253	pYY-AS6	6	5.994	trans	2
1254	pYY-AS7	6	0.389	trans	2
1255	pYY-AS8	6	3.26	trans	2
1256	pYY-AS9	6	7.182	trans	2
1257	pYY-AS10	6	0.142	trans	2
1258	pYY-AS11	6	0.668	trans	2
1259	pYY-AS12	6	2.034	trans	2
1260	pYY-AS13	6	0.88	trans	2
1261	pYY-AS14	6	0.718	trans	2
1262	pYY-AS15	6	3.402	trans	2
1263	pYY-AS16	6	1.077	trans	2
1264	pYY-AS17	6	0.041	trans	2
1265	pYY-AS18	6	7.071	trans	2
1266	pYY-AS19	6	0.143	trans	2
1267	pYY-AS20	6	4.621	trans	2
1268	pYY-AS21	6	4.898	trans	2
1269	pYY-AS22	6	0.08	trans	2
1270	pYY-AS23	6	1.359	trans	2
1271	BE4-rAPOBEC1	6	7.371	trans	2
1272	BE4-MaAPOBEC1	6	5.105	trans	2
1273	BE4-mAPOBEC1	6	7.52	trans	2
1274	BE4-MdAPOBEC1	6	1.16	trans	2
1275	BE4-PpAPOBEC1	6	3.326	trans	2
1276	BE4-OcAPOBEC1	6	1.69	trans	2
1277	BE4-hAPOBEC1	6	7.909	trans	2
1278	BE4-mAPOBEC2	6	0.07	trans	2
1279	BE4-hAPOBEC2	6	0.035	trans	2
1280	BE4-PpAPOBEC2	6	0.036	trans	2
1281	BE4-BtAPOBEC2	6	0.043	trans	2
1282	BE4-mAPOBEC3	6	0.201	trans	2
1283	BE4-hAPOBEC3A	6	13.978	trans	2
1284	BE4-hAPOBEC3B	6	2.299	trans	2
1285	BE4-hAPOBEC3C	6	0.135	trans	2
1286	BE4-hAPOBEC3D	6	0.082	trans	2
1287	BE4-hAPOBEC3F	6	0.154	trans	2
1288	BE4-hAPOBEC3G	6	0.102	trans	2
1289	BE4-hAPOBEC4	6	0.105	trans	2
1290	BE4-mAPOBEC4	6	0.047	trans	2
1291	BE4-rAPOBEC4	6	0.175	trans	2
1292	BE4-MfAPOBEC4	6	0.116	trans	2
1293	BE4-hAID	6	0.996	trans	2
1294	None	6	0.065	trans	2
1295	BE4-btAID	6	0.094	trans	2
1296	BE4-mAID	6	1.399	trans	2
1297	BE4-PmCDA1	6	1.209	trans	2
1298	BE4-PmCDA2	6	0.094	trans	2
1299	BE4-PmCDA5	6	0.944	trans	2
1300	BE4-yCD	6	0.042	trans	2
1301	F7B644	6	0.771	trans	2
1302	D1LZA1	6	0.275	trans	2
1303	A0A3Q0DM17	6	0.206	trans	2
1304	A0A3Q0DNJ5	6	8.439	trans	2
1305	G5AYU5	6	0.157	trans	2
1306	A0A2Y9QMV5	6	0.127	trans	2
1307	H0XHI0	6	0.24	trans	2
1308	A0A3M0K4Y7	6	0.08	trans	2
1309	A0A3P4LUZ8	6	0.198	trans	2
1310	G5BPM8	6	10.265	trans	2
1311	H2M862	6	0.263	trans	2
1312	H0Y0C6	6	0.081	trans	2
1313	A0A3Q2Z5X6	6	0.081	trans	2
1314	A0A2K6NVA7 (RrAPOBEC3F)	6	3.793	trans	2
1315	A0A2K6NY90	6	0.064	trans	2
1316	Q6ICH2	6	0.029	trans	2
1317	G8GPV1	6	2.383	trans	2
1318	Q1WBT6	6	0.174	trans	2
1319	A0A3B4CS14	6	0.169	trans	2
1320	A0A087XZI4	6	0.076	trans	2
1321	A0A341AEK4	6	0.146	trans	2
1322	E2D879	6	9.83	trans	2
1323	A0A2K5RDN6	6	0.063	trans	2
1324	A0A2K5RDN7	6	13.646	trans	2
1325	A0A1C9CJ69	6	4.893	trans	2
1326	A0A2R2Z4D2	6	0.149	trans	2
1327	B7T161	6	0.081	trans	2
1328	A0A2R2X2G4	6	10.113	trans	2
1329	G1Q1M4	6	0.074	trans	2
1330	A0A1S3AN78	6	0.062	trans	2
1331	A0A151P7C9 (AmAPOBEC1)	6	0.936	trans	2
1332	Q4VUI3	6	0.55	trans	2
1333	E2RL86	6	0.319	trans	2
1334	G1LWB0	6	6.061	trans	2
1335	A0A1U7S7K7	6	1.37	trans	2
1336	A0A2R2X2J8	6	0.136	trans	2
1337	A0A151P6M4	6	0.162	trans	2
1338	A0A2K6MNR2	6	0.09	trans	2
1339	D3U1S2 (SsAPOBEC3B)	6	0.501	trans	2
1340	F1CGT0	6	15.124	trans	2
1341	C7AGG3	6	0.652	trans	2
1342	A0A250YMK7	6	0.202	trans	2
1343	B7T160	6	0.401	trans	2
1344	pYY-AS1	6	26.483	cis	3
1345	pYY-AS2	6	28.371	cis	3
1346	pYY-AS3	6	17.517	cis	3
1347	pYY-AS4	6	18.402	cis	3
1348	pYY-AS5	6	24.116	cis	3
1349	pYY-AS6	6	25.62	cis	3
1350	pYY-AS7	6	5.055	cis	3
1351	pYY-AS8	6	13.622	cis	3
1352	pYY-AS9	6	25.505	cis	3
1353	pYY-AS10	6	0.174	cis	3
1354	pYY-AS11	6	4.983	cis	3
1355	pYY-AS12	6	18.123	cis	3
1356	pYY-AS13	6	37.985	cis	3
1357	pYY-AS14	6	7.694	cis	3
1358	pYY-AS15	6	18.891	cis	3
1359	pYY-AS16	6	4.734	cis	3
1360	pYY-AS17	6	0.389	cis	3
1361	pYY-AS18	6	21.528	cis	3
1362	pYY-AS19	6	0.535	cis	3
1363	pYY-AS20	6	19.227	cis	3
1364	pYY-AS21	6	18.073	cis	3
1365	pYY-AS22	6	0.183	cis	3
1366	pYY-AS23	6	6.033	cis	3
1367	BE4-rAPOBEC1	6	36.213	cis	3
1368	BE4-MaAPOBEC1	6	29.789	cis	3
1369	BE4-mAPOBEC1	6	33.218	cis	3
1370	BE4-MdAPOBEC1	6	6.321	cis	3
1371	BE4-PpAPOBEC1	6	25.274	cis	3
1372	BE4-OcAPOBEC1	6	9.635	cis	3
1373	BE4-hAPOBEC1	6	16.969	cis	3
1374	BE4-mAPOBEC2	6	0.041	cis	3
1375	BE4-hAPOBEC2	6	0.05	cis	3
1376	BE4-PpAPOBEC2	6	0.049	cis	3
1377	BE4-BtAPOBEC2	6	0.032	cis	3
1378	BE4-mAPOBEC3	6	13.585	cis	3
1379	BE4-hAPOBEC3A	6	47.625	cis	3
1380	BE4-hAPOBEC3B	6	33.938	cis	3
1381	BE4-hAPOBEC3C	6	2.454	cis	3
1382	BE4-hAPOBEC3D	6	13.639	cis	3
1383	BE4-hAPOBEC3F	6	14.948	cis	3
1384	BE4-hAPOBEC3G	6	30.596	cis	3
1385	BE4-hAPOBEC4	6	0.048	cis	3
1386	BE4-mAPOBEC4	6	0.028	cis	3
1387	BE4-rAPOBEC4	6	0.038	cis	3
1388	BE4-MfAPOBEC4	6	0.051	cis	3
1389	BE4-hAID	6	24.521	cis	3
1390	None	6	0.037	cis	3
1391	BE4-btAID	6	1.385	cis	3
1392	BE4-mAID	6	37.885	cis	3
1393	BE4-PmCDA1	6	31.628	cis	3
1394	BE4-PmCDA2	6	0.451	cis	3
1395	BE4-PmCDA5	6	24.277	cis	3
1396	BE4-yCD	6	0.031	cis	3
1397	F7B644	6	11.132	cis	3
1398	D1LZA1	6	12.882	cis	3
1399	A0A3Q0DM17	6	29.894	cis	3
1400	A0A3Q0DNJ5	6	42.186	cis	3
1401	G5AYU5	6	0.484	cis	3
1402	A0A2Y9QMV5	6	4.493	cis	3
1403	H0XHI0	6	31.944	cis	3
1404	A0A3M0K4Y7	6	0.031	cis	3
1405	A0A3P4LUZ8	6	24.783	cis	3
1406	G5BPM8	6	24.147	cis	3
1407	H2M862	6	27.429	cis	3
1408	H0Y0C6	6	0.054	cis	3
1409	A0A3Q2Z5X6	6	0.025	cis	3
1410	A0A2K6NVA7 (RrAPOBEC3F)	6	46.525	cis	3
1411	A0A2K6NY90	6	5.67	cis	3
1412	Q6ICH2	6	0.048	cis	3
1413	G8GPV1	6	28.905	cis	3
1414	Q1WBT6	6	3.266	cis	3
1415	A0A3B4CS14	6	0.031	cis	3
1416	A0A087XZI4	6	0.038	cis	3
1417	A0A341AEK4	6	0.143	cis	3
1418	E2D879	6	43.918	cis	3
1419	A0A2K5RDN6	6	9.884	cis	3
1420	A0A2K5RDN7	6	36.025	cis	3
1421	A0A1C9CJ69	6	43.11	cis	3
1422	A0A2R2Z4D2	6	0.029	cis	3
1423	B7T161	6	10.066	cis	3
1424	A0A2R2X2G4	6	44.259	cis	3
1425	G1Q1M4	6	3.934	cis	3
1426	A0A1S3AN78	6	1.191	cis	3
1427	A0A151P7C9 (AmAPOBEC1)	6	21.273	cis	3
1428	Q4VUI3	6	14.193	cis	3
1429	E2RL86	6	9.161	cis	3
1430	G1LWB0	6	0.284	cis	3
1431	A0A1U7S7K7	6	0.886	cis	3
1432	A0A2R2X2J8	6	10.092	cis	3
1433	A0A151P6M4	6	25.004	cis	3
1434	A0A2K6MNR2	6	0.039	cis	3
1435	D3U1S2 (SsAPOBEC3B)	6	37.71	cis	3
1436	F1CGT0	6	46.075	cis	3
1437	C7AGG3	6	5.665	cis	3
1438	A0A250YMK7	6	12.156	cis	3
1439	B7T160	6	12.383	cis	3
1440	pYY-AS1	4	15.205	cis	3
1441	pYY-AS2	4	15.533	cis	3
1442	pYY-AS3	4	10.108	cis	3
1443	pYY-AS4	4	8.421	cis	3
1444	pYY-AS5	4	13.847	cis	3
1445	pYY-AS6	4	12.375	cis	3
1446	pYY-AS7	4	2.056	cis	3
1447	pYY-AS8	4	6.706	cis	3
1448	pYY-AS9	4	13.301	cis	3
1449	pYY-AS10	4	0.075	cis	3
1450	pYY-AS11	4	2.361	cis	3
1451	pYY-AS12	4	1.801	cis	3
1452	pYY-AS13	4	5.982	cis	3
1453	pYY-AS14	4	4.573	cis	3
1454	pYY-AS15	4	10.007	cis	3
1455	pYY-AS16	4	3.174	cis	3
1456	pYY-AS17	4	0.075	cis	3
1457	pYY-AS18	4	13.148	cis	3
1458	pYY-AS19	4	0.318	cis	3
1459	pYY-AS20	4	8.903	cis	3
1460	pYY-AS21	4	6.538	cis	3
1461	pYY-AS22	4	0.049	cis	3
1462	pYY-AS23	4	8.599	cis	3
1463	BE4-rAPOBEC1	4	14.453	cis	3
1464	BE4-MaAPOBEC1	4	11.115	cis	3
1465	BE4-mAPOBEC1	4	10.287	cis	3
1466	BE4-MdAPOBEC1	4	6.848	cis	3
1467	BE4-PpAPOBEC1	4	14.105	cis	3
1468	BE4-OcAPOBEC1	4	2.874	cis	3
1469	BE4-hAPOBEC1	4	4.567	cis	3
1470	BE4-mAPOBEC2	4	0.035	cis	3
1471	BE4-hAPOBEC2	4	0.041	cis	3
1472	BE4-PpAPOBEC2	4	0.046	cis	3
1473	BE4-BtAPOBEC2	4	0.039	cis	3
1474	BE4-mAPOBEC3	4	0.89	cis	3
1475	BE4-hAPOBEC3A	4	31.697	cis	3
1476	BE4-hAPOBEC3B	4	6.589	cis	3
1477	BE4-hAPOBEC3C	4	0.364	cis	3
1478	BE4-hAPOBEC3D	4	0.199	cis	3
1479	BE4-hAPOBEC3F	4	0.582	cis	3
1480	BE4-hAPOBEC3G	4	1.216	cis	3
1481	BE4-hAPOBEC4	4	0.047	cis	3
1482	BE4-mAPOBEC4	4	0.051	cis	3
1483	BE4-rAPOBEC4	4	0.046	cis	3
1484	BE4-MfAPOBEC4	4	0.039	cis	3
1485	BE4-hAID	4	0.787	cis	3
1486	None	4	0.033	cis	3
1487	BE4-btAID	4	0.026	cis	3
1488	BE4-mAID	4	3.685	cis	3
1489	BE4-PmCDA1	4	5.652	cis	3
1490	BE4-PmCDA2	4	0.049	cis	3
1491	BE4-PmCDA5	4	4.02	cis	3
1492	BE4-yCD	4	0.033	cis	3
1493	F7B644	4	2.987	cis	3
1494	D1LZA1	4	2.804	cis	3
1495	A0A3Q0DM17	4	4.236	cis	3
1496	A0A3Q0DNJ5	4	17.179	cis	3
1497	G5AYU5	4	0.286	cis	3
1498	A0A2Y9QMV5	4	0.296	cis	3
1499	H0XHI0	4	5.29	cis	3
1500	A0A3M0K4Y7	4	0.047	cis	3
1501	A0A3P4LUZ8	4	2.891	cis	3
1502	G5BPM8	4	12.379	cis	3
1503	H2M862	4	5.567	cis	3
1504	H0Y0C6	4	0.031	cis	3
1505	A0A3Q2Z5X6	4	0.045	cis	3
1506	A0A2K6NVA7 (RrAPOBEC3F)	4	12.91	cis	3
1507	A0A2K6NY90	4	0.332	cis	3
1508	Q6ICH2	4	0.038	cis	3
1509	G8GPV1	4	2.957	cis	3
1510	Q1WBT6	4	0.266	cis	3
1511	A0A3B4CS14	4	0.059	cis	3
1512	A0A087XZI4	4	0.032	cis	3
1513	A0A341AEK4	4	0.044	cis	3
1514	E2D879	4	21.058	cis	3
1515	A0A2K5RDN6	4	0.895	cis	3
1516	A0A2K5RDN7	4	37.687	cis	3
1517	A0A1C9CJ69	4	21.116	cis	3
1518	A0A2R2Z4D2	4	0.025	cis	3
1519	B7T161	4	3.369	cis	3
1520	A0A2R2X2G4	4	21.695	cis	3
1521	G1Q1M4	4	0.805	cis	3
1522	A0A1S3AN78	4	0.353	cis	3
1523	A0A151P7C9 (AmAPOBEC1)	4	8.476	cis	3
1524	Q4VUI3	4	0.956	cis	3
1525	E2RL86	4	10.431	cis	3
1526	G1LWB0	4	0.129	cis	3
1527	A0A1U7S7K7	4	0.081	cis	3
1528	A0A2R2X2J8	4	3.809	cis	3
1529	A0A151P6M4	4	0.174	cis	3
1530	A0A2K6MNR2	4	0.038	cis	3
1531	D3U1S2 (SsAPOBEC3B)	4	10.776	cis	3
1532	F1CGT0	4	21.131	cis	3
1533	C7AGG3	4	3.183	cis	3
1534	A0A250YMK7	4	9.244	cis	3
1535	B7T160	4	3.525	cis	3
1536	pYY-AS1	6	8.762	trans	3
1537	pYY-AS2	6	10.583	trans	3
1538	pYY-AS3	6	6.101	trans	3
1539	pYY-AS4	6	5.479	trans	3
1540	pYY-AS5	6	6.749	trans	3
1541	pYY-AS6	6	7.406	trans	3
1542	pYY-AS7	6	0.541	trans	3
1543	pYY-AS8	6	4.698	trans	3
1544	pYY-AS9	6	9.03	trans	3
1545	pYY-AS10	6	0.107	trans	3
1546	pYY-AS11	6	1.009	trans	3
1547	pYY-AS12	6	3.492	trans	3
1548	pYY-AS13	6	1.458	trans	3
1549	pYY-AS14	6	1.532	trans	3
1550	pYY-AS15	6	5.82	trans	3
1551	pYY-AS16	6	1.255	trans	3
1552	pYY-AS17	6	0.104	trans	3
1553	pYY-AS18	6	8.783	trans	3
1554	pYY-AS19	6	0.168	trans	3
1555	pYY-AS20	6	5.924	trans	3
1556	pYY-AS21	6	6.052	trans	3
1557	pYY-AS22	6	0.095	trans	3
1558	pYY-AS23	6	1.405	trans	3
1559	BE4-rAPOBEC1	6	8.331	trans	3
1560	BE4-MaAPOBEC1	6	7.209	trans	3
1561	BE4-mAPOBEC1	6	9.94	trans	3
1562	BE4-MdAPOBEC1	6	1.975	trans	3
1563	BE4-PpAPOBEC1	6	4.845	trans	3
1564	BE4-OcAPOBEC1	6	3.609	trans	3
1565	BE4-hAPOBEC1	6	11.966	trans	3
1566	BE4-mAPOBEC2	6	0.081	trans	3
1567	BE4-hAPOBEC2	6	0.061	trans	3
1568	BE4-PpAPOBEC2	6	0.027	trans	3
1569	BE4-BtAPOBEC2	6	0.026	trans	3
1570	BE4-mAPOBEC3	6	0.293	trans	3
1571	BE4-hAPOBEC3A	6	17.674	trans	3
1572	BE4-hAPOBEC3B	6	6.05	trans	3
1573	BE4-hAPOBEC3C	6	0.277	trans	3
1574	BE4-hAPOBEC3D	6	0.167	trans	3
1575	BE4-hAPOBEC3F	6	0.168	trans	3
1576	BE4-hAPOBEC3G	6	0.159	trans	3
1577	BE4-hAPOBEC4	6	0.195	trans	3
1578	BE4-mAPOBEC4	6	0.052	trans	3
1579	BE4-rAPOBEC4	6	0.365	trans	3
1580	BE4-MfAPOBEC4	6	0.252	trans	3
1581	BE4-hAID	6	2.105	trans	3
1582	None	6	0.033	trans	3
1583	BE4-btAID	6	0.065	trans	3
1584	BE4-mAID	6	2.015	trans	3
1585	BE4-PmCDA1	6	2.718	trans	3
1586	BE4-PmCDA2	6	0.123	trans	3
1587	BE4-PmCDA5	6	1.344	trans	3
1588	BE4-yCD	6	0.044	trans	3
1589	F7B644	6	0.153	trans	3
1590	D1LZA1	6	0.363	trans	3
1591	A0A3Q0DM17	6	0.287	trans	3
1592	A0A3Q0DNJ5	6	13.946	trans	3
1593	G5AYU5	6	0.23	trans	3
1594	A0A2Y9QMV5	6	0.161	trans	3
1595	H0XHI0	6	0.305	trans	3
1596	A0A3M0K4Y7	6	0.15	trans	3
1597	A0A3P4LUZ8	6	0.119	trans	3
1598	G5BPM8	6	13.011	trans	3
1599	H2M862	6	0.438	trans	3
1600	H0Y0C6	6	0.108	trans	3
1601	A0A3Q2Z5X6	6	0.121	trans	3
1602	A0A2K6NVA7 (RrAPOBEC3F)	6	6.927	trans	3
1603	A0A2K6NY90	6	0.19	trans	3
1604	Q6ICH2	6	0.043	trans	3
1605	G8GPV1	6	4.555	trans	3
1606	Q1WBT6	6	0.083	trans	3
1607	A0A3B4CS14	6	0.081	trans	3
1608	A0A087XZI4	6	0.075	trans	3
1609	A0A341AEK4	6	0.148	trans	3
1610	E2D879	6	15.829	trans	3
1611	A0A2K5RDN6	6	0.126	trans	3
1612	A0A2K5RDN7	6	17.034	trans	3
1613	A0A1C9CJ69	6	8.125	trans	3
1614	A0A2R2Z4D2	6	0.126	trans	3
1615	B7T161	6	0.106	trans	3
1616	A0A2R2X2G4	6	14.052	trans	3
1617	G1Q1M4	6	0.124	trans	3
1618	A0A1S3AN78	6	0.134	trans	3
1619	A0A151P7C9 (AmAPOBEC1)	6	2.048	trans	3
1620	Q4VUI3	6	0.846	trans	3
1621	E2RL86	6	0.58	trans	3
1622	G1LWB0	6	10.657	trans	3
1623	A0A1U7S7K7	6	2.348	trans	3
1624	A0A2R2X2J8	6	0.076	trans	3
1625	A0A151P6M4	6	0.21	trans	3
1626	A0A2K6MNR2	6	0.121	trans	3
1627	D3U1S2 (SsAPOBEC3B)	6	0.901	trans	3
1628	F1CGT0	6	14.615	trans	3
1629	C7AGG3	6	0.076	trans	3
1630	A0A250YMK7	6	0.226	trans	3
1631	B7T160	6	0.518	trans	3
1632	pYY-AS1	1	42.91	cis	3
1633	pYY-AS2	1	38.805	cis	3
1634	pYY-AS3	1	36.743	cis	3
1635	pYY-AS4	1	37.673	cis	3
1636	pYY-AS5	1	38.895	cis	3
1637	pYY-AS6	1	41.704	cis	3
1638	pYY-AS7	1	38.353	cis	3
1639	pYY-AS8	1	42.289	cis	3
1640	pYY-AS9	1	37.51	cis	3
1641	pYY-AS10	1	4.303	cis	3
1642	pYY-AS11	1	32.149	cis	3
1643	pYY-AS12	1	36.078	cis	3
1644	pYY-AS13	1	33.134	cis	3
1645	pYY-AS14	1	22.641	cis	3
1646	pYY-AS15	1	35.448	cis	3
1647	pYY-AS16	1	32.47	cis	3
1648	pYY-AS17	1	6.084	cis	3
1649	pYY-AS18	1	38.653	cis	3
1650	pYY-AS19	1	12.446	cis	3
1651	pYY-AS20	1	35.087	cis	3
1652	pYY-AS21	1	27.607	cis	3
1653	pYY-AS22	1	0.847	cis	3
1654	pYY-AS23	1	34.06	cis	3
1655	BE4-rAPOBEC1	1	43.43	cis	3
1656	BE4-MaAPOBEC1	1	43.162	cis	3
1657	BE4-mAPOBEC1	1	32.706	cis	3
1658	BE4-MdAPOBEC1	1	36.603	cis	3
1659	BE4-PpAPOBEC1	1	32.916	cis	3
1660	BE4-OcAPOBEC1	1	22.491	cis	3
1661	BE4-hAPOBEC1	1	29.529	cis	3
1662	BE4-mAPOBEC2	1	0.073	cis	3
1663	BE4-PpAPOBEC2	1	0.225	cis	3
1664	BE4-BtAPOBEC2	1	0.042	cis	3
1665	BE4-mAPOBEC3	1	6.008	cis	3
1666	BE4-hAPOBEC3A	1	51.29	cis	3
1667	BE4-hAPOBEC3B	1	25.32	cis	3
1668	BE4-hAPOBEC3C	1	6.746	cis	3
1669	BE4-hAPOBEC3D	1	2.153	cis	3
1670	BE4-hAPOBEC3F	1	13.893	cis	3
1671	BE4-hAPOBEC3G	1	4.135	cis	3
1672	BE4-hAPOBEC4	1	0.2	cis	3
1673	BE4-mAPOBEC4	1	0.022	cis	3
1674	BE4-rAPOBEC4	1	0.288	cis	3
1675	BE4-MfAPOBEC4	1	0.224	cis	3
1676	BE4-hAID	1	4.972	cis	3
1677	None	1	0.018	cis	3
1678	BE4-btAID	1	0.382	cis	3
1679	BE4-mAID	1	12.12	cis	3
1680	BE4-PmCDA1	1	22.006	cis	3
1681	BE4-PmCDA2	1	0.302	cis	3
1682	BE4-PmCDA5	1	12.787	cis	3
1683	BE4-yCD	1	0.124	cis	3
1684	F7B644	1	0.362	cis	3
1685	D1LZA1	1	5.053	cis	3
1686	A0A3Q0DM17	1	29.818	cis	3
1687	A0A3Q0DNJ5	1	35.459	cis	3
1688	G5AYU5	1	0.019	cis	3
1689	A0A2Y9QMV5	1	0.033	cis	3
1690	H0XHI0	1	16.33	cis	3
1691	A0A3M0K4Y7	1	0.086	cis	3
1692	A0A3P4LUZ8	1	1.735	cis	3
1693	G5BPM8	1	30.041	cis	3
1694	H2M862	1	8.51	cis	3
1695	H0Y0C6	1	0.178	cis	3
1696	A0A3Q2Z5X6	1	0.053	cis	3
1697	A0A2K6NVA7 (RrAPOBEC3F)	1	51.04	cis	3
1698	A0A2K6NY90	1	0.312	cis	3
1699	Q6ICH2	1	0.041	cis	3
1700	G8GPV1	1	27.097	cis	3
1701	Q1WBT6	1	12.192	cis	3
1702	A0A3B4CS14	1	0.047	cis	3
1703	A0A087XZI4	1	0.047	cis	3
1704	A0A341AEK4	1	2.054	cis	3
1705	E2D879	1	30.628	cis	3
1706	A0A2K5RDN6	1	2.044	cis	3
1707	A0A2K5RDN7	1	58.955	cis	3
1708	A0A1C9CJ69	1	50.032	cis	3
1709	A0A2R2Z4D2	1	0.174	cis	3
1710	B7T161	1	0.03	cis	3
1711	A0A2R2X2G4	1	45.129	cis	3
1712	G1Q1M4	1	0.06	cis	3
1713	A0A1S3AN78	1	18.884	cis	3
1714	A0A151P7C9 (AmAPOBEC1)	1	0.048	cis	3
1715	Q4VUI3	1	6.474	cis	3
1716	E2RL86	1	14.86	cis	3
1717	G1LWB0	1	0.904	cis	3
1718	A0A1U7S7K7	1	33.495	cis	3
1719	A0A2R2X2J8	1	15.16	cis	3
1720	A0A151P6M4	1	11.792	cis	3
1721	A0A2K6MNR2	1	0.174	cis	3
1722	D3U1S2 (SsAPOBEC3B)	1	32.774	cis	3
1723	F1CGT0	1	67.91	cis	3
1724	C7AGG3	1	4.253	cis	3
1725	A0A250YMK7	1	17.263	cis	3
1726	B7T160	1	11.397	cis	3

## Sheet: Fig2b
	in trans	in cis
BE4-rAPOBEC1	11.823	32.3548
BE4-PpAPOBEC1	5.20945	32.6963
BE4-PpAPOBEC1 R33A	1.01113	23.6862
BE4-PpAPOBEC1 H122A	0.263025	24.6853
BE4-RrA3F	5.2967	35.975
BE4-RrA3F F130L	3.31765	32.9051
BE4-SsAPOBEC3B	1.79221	28.7778
BE4-SsAPOBEC3B R54Q	0.604125	28.888
BE4-AmAPOBEC1	0.793825	23.1359
rAPOBEC1 deaminase	18.3868	0.06975
BE4-rAPOBEC1 R33A	1.27327	17.2626
BE4-rAPOBEC1 K34A	3.55423	21.124
BE4-rAPOBEC1 R52A	2.63822	20.0455
BE4-rAPOBEC1 W90F	1.87585	19.676
BE4-rAPOBEC1 Y120F	2.45903	22.0447
BE4-rAPOBEC1 H121A	4.15215	22.8495
BE4-rAPOBEC1 H122A	4.1783	34.5468
BE4-rAPOBEC1 K34A H121A	1.2252	17.9788
BE4-rAPOBEC1 R33A K34A	0.252075	5.862
A0A3P4LUZ8	11.3174	0.138
A0A3M0K4Y7	0.100778	0.106333
H0XHI0	20.3218	0.782222
A0A2Y9QMV5	2.06567	0.132333
G5AYU5	0.602778	0.138222
B7T160	8.18889	0.683333
A0A250YMK7	13.2157	0.288667
C7AGG3	4.34644	0.170556
F1CGT0	43.4886	20.0514
A0A3Q0DNJ5	32.1718	12.7024
A0A2K6MNR2	0.116444	0.100556
A0A151P6M4	11.9444	0.139778
A0A2R2X2J8	8.70078	0.147111
A0A1U7S7K7	10.2776	2.16333
G1LWB0	0.581556	8.81056
E2RL86	12.0546	0.489
Q4VUI3	8.47478	2.74222
A0A1S3AN78	6.08156	0.104667
A0A3Q0DM17	21.4144	0.460556
G1Q1M4	4.69689	0.177333
A0A2R2X2G4	37.34	22.1287
B7T161	4.71733	0.0821111
A0A2R2Z4D2	0.0791111	0.0784444
A0A1C9CJ69	40.1244	13.4068
A0A2K5RDN7	42.8263	21.7057
A0A2K5RDN6	4.62433	0.0722222
E2D879	35.8353	16.4599
A0A341AEK4	1.08944	0.0936667
A0A087XZI4	0.0743333	0.0618889
D1LZA1	7.56789	1.23511
A0A3B4CS14	0.0861111	0.0914444
Q1WBT6	6.02089	0.110444
G8GPV1	22.7138	2.75611
Q6ICH2	0.0843333	0.0608889
A0A2K6NY90	2.04433	0.075
A0A3Q2Z5X6	0.0886667	0.0923333
H0Y0C6	0.0854444	0.0858889
H2M862	15.7614	0.299889
G5BPM8	25.045	12.1073
F7B644	6.84567	0.214556
BE4-yCD	0.115	0.093
BE4-rAPOBEC4	0.166778	0.189556
BE4-rAPOBEC1	28.9273	14.3057
BE4-mAPOBEC4	0.0771111	0.0721111
BE4-mAPOBEC3	8.11178	0.547333
BE4-mAPOBEC2	0.0823333	0.0773333
BE4-mAPOBEC1	27.7589	18.7431
BE4-mAID	20.521	6.27211
BE4-hAPOBEC4	0.155111	0.132111
BE4-hAPOBEC3G	13.0986	0.151778
BE4-hAPOBEC3F	11.0613	0.107889
BE4-hAPOBEC3D	5.25878	0.108556
BE4-hAPOBEC3C	2.55	0.404
BE4-hAPOBEC3B	25.2348	4.45811
BE4-hAPOBEC3A	45.1631	26.4509
BE4-hAPOBEC2	0.0995	0.0692222
BE4-hAPOBEC1	22.1756	9.66033
BE4-hAID	12.2814	4.94722
BE4-btAID	0.633556	0.108222
BE4-PpAPOBEC2	0.0948889	0.0863333
BE4-PpAPOBEC1	28.9971	4.49544
BE4-PmCDA5	15.9682	2.18311
BE4-PmCDA2	0.316222	0.123556
BE4-PmCDA1	21.5211	5.74556
BE4-OcAPOBEC1	14.4733	1.78356
BE4-MfAPOBEC4	0.137889	0.134
BE4-MdAPOBEC1	18.9672	1.37378
BE4-MaAPOBEC1	27.2779	12.9261
BE4-BtAPOBEC2	0.0835556	0.0688889

## Sheet: Fig2c
Editor name	Target Site	Base identity prior to edited C	Fraction of maximum C to T editing
BE4-rAPOBEC1	1	T	1.00004
BE4-rAPOBEC1	1	A	0.261194
BE4-rAPOBEC1	1	A	0.00240732
BE4-rAPOBEC1	1	A	0.00060183
BE4-PpAPOBEC1-H122A	1	T	1
BE4-PpAPOBEC1-H122A	1	A	0.0633484
BE4-PpAPOBEC1-H122A	1	A	0.00159702
BE4-PpAPOBEC1-H122A	1	A	0.00026617
BE4-PpAPOBEC1-R33A	1	T	1.00004
BE4-PpAPOBEC1-R33A	1	A	0.0575218
BE4-PpAPOBEC1-R33A	1	A	0.000732762
BE4-PpAPOBEC1-R33A	1	A	0.00018319
BE4-RrA3F	1	T	1.00002
BE4-RrA3F	1	A	0.111592
BE4-RrA3F	1	A	0.000461759
BE4-RrA3F	1	A	0.000461759
BE4-AmAPOBEC1	1	T	0.959391
BE4-AmAPOBEC1	1	A	0.999901
BE4-AmAPOBEC1	1	A	0.0960873
BE4-AmAPOBEC1	1	A	0.000494022
BE4-SsAPOBEC3B	1	T	1
BE4-SsAPOBEC3B	1	A	0.257332
BE4-SsAPOBEC3B	1	A	0.0130099
BE4-SsAPOBEC3B	1	A	0.000220507
BE4-RrA3F F130L	1	T	0.999979
BE4-RrA3F F130L	1	A	0.19401
BE4-RrA3F F130L	1	A	0.00103197
BE4-RrA3F F130L	1	A	0.000206394
BE4-SsAPOBEC3B R54Q	1	T	1.00002
BE4-SsAPOBEC3B R54Q	1	A	0.0856989
BE4-SsAPOBEC3B R54Q	1	A	0.000998821
BE4-SsAPOBEC3B R54Q	1	A	0.000199764
BE4-PpAPOBEC1	1	T	1.00002
BE4-PpAPOBEC1	1	A	0.31388
BE4-PpAPOBEC1	1	A	0.00558569
BE4-PpAPOBEC1	1	A	0.000180183
BE4-rAPOBEC1	2	G	0.000753608
BE4-rAPOBEC1	2	G	0.00301443
BE4-rAPOBEC1	2	T	1.00004
BE4-rAPOBEC1	2	C	0.844418
BE4-rAPOBEC1	2	C	0.539583
BE4-rAPOBEC1	2	A	0.40318
BE4-rAPOBEC1	2	G	0.0207242
BE4-PpAPOBEC1-H122A	2	G	0.00267867
BE4-PpAPOBEC1-H122A	2	G	0.0573235
BE4-PpAPOBEC1-H122A	2	T	0.111968
BE4-PpAPOBEC1-H122A	2	C	1.00021
BE4-PpAPOBEC1-H122A	2	C	0.317154
BE4-PpAPOBEC1-H122A	2	A	0.0916104
BE4-PpAPOBEC1-H122A	2	G	0.301082
BE4-PpAPOBEC1-R33A	2	G	0.00453566
BE4-PpAPOBEC1-R33A	2	G	0.00793741
BE4-PpAPOBEC1-R33A	2	T	1.00011
BE4-PpAPOBEC1-R33A	2	C	0.85157
BE4-PpAPOBEC1-R33A	2	C	0.432022
BE4-PpAPOBEC1-R33A	2	A	0.368523
BE4-PpAPOBEC1-R33A	2	G	0.0226783
BE4-RrA3F	2	G	0.0018546
BE4-RrA3F	2	G	0.411103
BE4-RrA3F	2	T	1.00025
BE4-RrA3F	2	C	0.735658
BE4-RrA3F	2	C	0.56318
BE4-RrA3F	2	A	0.124258
BE4-RrA3F	2	G	0.317136
BE4-AmAPOBEC1	2	G	0.00270416
BE4-AmAPOBEC1	2	G	0.233234
BE4-AmAPOBEC1	2	T	0.999865
BE4-AmAPOBEC1	2	C	0.613169
BE4-AmAPOBEC1	2	C	0.303542
BE4-AmAPOBEC1	2	A	0.121011
BE4-AmAPOBEC1	2	G	0.0635479
BE4-SsAPOBEC3B	2	G	0.00139934
BE4-SsAPOBEC3B	2	G	0.287214
BE4-SsAPOBEC3B	2	T	0.682176
BE4-SsAPOBEC3B	2	C	0.936855
BE4-SsAPOBEC3B	2	C	0.999825
BE4-SsAPOBEC3B	2	A	0.71506
BE4-SsAPOBEC3B	2	G	0.962393
BE4-RrA3F F130L	2	G	0.00190012
BE4-RrA3F F130L	2	G	0.21123
BE4-RrA3F F130L	2	T	0.286284
BE4-RrA3F F130L	2	C	1.0001
BE4-RrA3F F130L	2	C	0.794249
BE4-RrA3F F130L	2	A	0.216297
BE4-RrA3F F130L	2	G	0.410425
BE4-SsAPOBEC3B R54Q	2	G	0.00367872
BE4-SsAPOBEC3B R54Q	2	G	0.067852
BE4-SsAPOBEC3B R54Q	2	T	0.426323
BE4-SsAPOBEC3B R54Q	2	C	0.963417
BE4-SsAPOBEC3B R54Q	2	C	1.0002
BE4-SsAPOBEC3B R54Q	2	A	0.709585
BE4-SsAPOBEC3B R54Q	2	G	0.759044
BE4-PpAPOBEC1	2	G	0.000631792
BE4-PpAPOBEC1	2	G	0.00505433
BE4-PpAPOBEC1	2	T	1.00013
BE4-PpAPOBEC1	2	C	0.493113
BE4-PpAPOBEC1	2	C	0.366439
BE4-PpAPOBEC1	2	A	0.352224
BE4-PpAPOBEC1	2	G	0.0259035
BE4-rAPOBEC1	3	C	0.0011398
BE4-rAPOBEC1	3	T	0.000712372
BE4-rAPOBEC1	3	C	0.000284949
BE4-rAPOBEC1	3	G	0.000284949
BE4-rAPOBEC1	3	C	0.0152448
BE4-rAPOBEC1	3	T	0.0572747
BE4-rAPOBEC1	3	C	0.118254
BE4-rAPOBEC1	3	T	0.262011
BE4-rAPOBEC1	3	A	0.544965
BE4-rAPOBEC1	3	C	1.00003
BE4-rAPOBEC1	3	T	0.92352
BE4-rAPOBEC1	3	G	0.00213712
BE4-PpAPOBEC1-H122A	3	C	0.000924146
BE4-PpAPOBEC1-H122A	3	T	0.000369658
BE4-PpAPOBEC1-H122A	3	C	0.000924146
BE4-PpAPOBEC1-H122A	3	G	0.007578
BE4-PpAPOBEC1-H122A	3	C	0.00110898
BE4-PpAPOBEC1-H122A	3	T	0.00813249
BE4-PpAPOBEC1-H122A	3	C	0.0158953
BE4-PpAPOBEC1-H122A	3	T	0.0177436
BE4-PpAPOBEC1-H122A	3	A	0.345446
BE4-PpAPOBEC1-H122A	3	C	0.874242
BE4-PpAPOBEC1-H122A	3	T	0.999926
BE4-PpAPOBEC1-H122A	3	G	0.0543398
BE4-PpAPOBEC1-R33A	3	C	0.000148328
BE4-PpAPOBEC1-R33A	3	T	0.000296657
BE4-PpAPOBEC1-R33A	3	C	0.00088997
BE4-PpAPOBEC1-R33A	3	G	0.000593313
BE4-PpAPOBEC1-R33A	3	C	0.00118663
BE4-PpAPOBEC1-R33A	3	T	0.0068231
BE4-PpAPOBEC1-R33A	3	C	0.0225459
BE4-PpAPOBEC1-R33A	3	T	0.04969
BE4-PpAPOBEC1-R33A	3	A	0.318164
BE4-PpAPOBEC1-R33A	3	C	1.00003
BE4-PpAPOBEC1-R33A	3	T	0.93966
BE4-PpAPOBEC1-R33A	3	G	0.00088997
BE4-RrA3F	3	C	0.000134367
BE4-RrA3F	3	T	0.000134367
BE4-RrA3F	3	C	0.000134367
BE4-RrA3F	3	G	0.000403101
BE4-RrA3F	3	C	0.00429975
BE4-RrA3F	3	T	0.00537468
BE4-RrA3F	3	C	0.0419225
BE4-RrA3F	3	T	0.0857262
BE4-RrA3F	3	A	0.425944
BE4-RrA3F	3	C	0.99996
BE4-RrA3F	3	T	0.920683
BE4-RrA3F	3	G	0.0112868
BE4-AmAPOBEC1	3	C	0.000648225
BE4-AmAPOBEC1	3	T	0.000486169
BE4-AmAPOBEC1	3	C	0.000162056
BE4-AmAPOBEC1	3	G	0.00129645
BE4-AmAPOBEC1	3	C	0.00810281
BE4-AmAPOBEC1	3	T	0.0132886
BE4-AmAPOBEC1	3	C	0.189444
BE4-AmAPOBEC1	3	T	0.156546
BE4-AmAPOBEC1	3	A	0.775763
BE4-AmAPOBEC1	3	C	1.00005
BE4-AmAPOBEC1	3	T	0.946084
BE4-AmAPOBEC1	3	G	0.00469963
BE4-SsAPOBEC3B	3	C	0.000482121
BE4-SsAPOBEC3B	3	T	0.000160707
BE4-SsAPOBEC3B	3	C	0.000964243
BE4-SsAPOBEC3B	3	G	0.03182
BE4-SsAPOBEC3B	3	C	0.0914423
BE4-SsAPOBEC3B	3	T	0.166653
BE4-SsAPOBEC3B	3	C	0.403857
BE4-SsAPOBEC3B	3	T	0.390358
BE4-SsAPOBEC3B	3	A	0.311129
BE4-SsAPOBEC3B	3	C	1.00008
BE4-SsAPOBEC3B	3	T	0.912013
BE4-SsAPOBEC3B	3	G	0.392929
BE4-RrA3F F130L	3	C	0.000278676
BE4-RrA3F F130L	3	T	0.000139338
BE4-RrA3F F130L	3	C	0.000278676
BE4-RrA3F F130L	3	G	0.0040408
BE4-RrA3F F130L	3	C	0.00445881
BE4-RrA3F F130L	3	T	0.00473749
BE4-RrA3F F130L	3	C	0.0385966
BE4-RrA3F F130L	3	T	0.072177
BE4-RrA3F F130L	3	A	0.593161
BE4-RrA3F F130L	3	C	1.00003
BE4-RrA3F F130L	3	T	0.896082
BE4-RrA3F F130L	3	G	0.0204827
BE4-SsAPOBEC3B R54Q	3	C	0.000565547
BE4-SsAPOBEC3B R54Q	3	T	0
BE4-SsAPOBEC3B R54Q	3	C	0.000188516
BE4-SsAPOBEC3B R54Q	3	G	0.0143272
BE4-SsAPOBEC3B R54Q	3	C	0.011688
BE4-SsAPOBEC3B R54Q	3	T	0.189458
BE4-SsAPOBEC3B R54Q	3	C	0.498247
BE4-SsAPOBEC3B R54Q	3	T	0.459036
BE4-SsAPOBEC3B R54Q	3	A	0.252422
BE4-SsAPOBEC3B R54Q	3	C	0.809863
BE4-SsAPOBEC3B R54Q	3	T	1.00008
BE4-SsAPOBEC3B R54Q	3	G	0.369679
BE4-PpAPOBEC1	3	C	0.000315602
BE4-PpAPOBEC1	3	T	0.000473403
BE4-PpAPOBEC1	3	C	0.000157801
BE4-PpAPOBEC1	3	G	0.000789004
BE4-PpAPOBEC1	3	C	0.00284042
BE4-PpAPOBEC1	3	T	0.0318758
BE4-PpAPOBEC1	3	C	0.0474981
BE4-PpAPOBEC1	3	T	0.103833
BE4-PpAPOBEC1	3	A	0.80368
BE4-PpAPOBEC1	3	C	0.999984
BE4-PpAPOBEC1	3	T	0.888419
BE4-PpAPOBEC1	3	G	0.000789004
BE4-rAPOBEC1	4	G	0.0106207
BE4-rAPOBEC1	4	C	0.164031
BE4-rAPOBEC1	4	A	0.999528
BE4-rAPOBEC1	4	A	0.59476
BE4-rAPOBEC1	4	T	0.430729
BE4-rAPOBEC1	4	C	0.0802455
BE4-rAPOBEC1	4	G	0.00826056
BE4-PpAPOBEC1-H122A	4	G	0.127077
BE4-PpAPOBEC1-H122A	4	C	0.254154
BE4-PpAPOBEC1-H122A	4	A	1.00196
BE4-PpAPOBEC1-H122A	4	A	0.16129
BE4-PpAPOBEC1-H122A	4	T	0.0439883
BE4-PpAPOBEC1-H122A	4	C	0.0195503
BE4-PpAPOBEC1-H122A	4	G	0.0244379
BE4-PpAPOBEC1-R33A	4	G	0.00574383
BE4-PpAPOBEC1-R33A	4	C	0.0488225
BE4-PpAPOBEC1-R33A	4	A	0.999426
BE4-PpAPOBEC1-R33A	4	A	0.152211
BE4-PpAPOBEC1-R33A	4	T	0.0890293
BE4-PpAPOBEC1-R33A	4	C	0.0172315
BE4-PpAPOBEC1-R33A	4	G	0.0143596
BE4-RrA3F	4	G	0.0748322
BE4-RrA3F	4	C	0.0231099
BE4-RrA3F	4	A	1.00033
BE4-RrA3F	4	A	0.686695
BE4-RrA3F	4	T	0.16177
BE4-RrA3F	4	C	0.0330142
BE4-RrA3F	4	G	0.00220095
BE4-AmAPOBEC1	4	G	0.0392003
BE4-AmAPOBEC1	4	C	0.0914674
BE4-AmAPOBEC1	4	A	0.590618
BE4-AmAPOBEC1	4	A	0.205148
BE4-AmAPOBEC1	4	T	0.999608
BE4-AmAPOBEC1	4	C	0.599765
BE4-AmAPOBEC1	4	G	0.00522671
BE4-SsAPOBEC3B	4	G	1.00015
BE4-SsAPOBEC3B	4	C	0.467136
BE4-SsAPOBEC3B	4	A	0.425213
BE4-SsAPOBEC3B	4	A	0.154215
BE4-SsAPOBEC3B	4	T	0.121276
BE4-SsAPOBEC3B	4	C	0.0374308
BE4-SsAPOBEC3B	4	G	0.00598892
BE4-RrA3F F130L	4	G	0.525235
BE4-RrA3F F130L	4	C	0.232678
BE4-RrA3F F130L	4	A	1.00086
BE4-RrA3F F130L	4	A	0.130026
BE4-RrA3F F130L	4	T	0.0718563
BE4-RrA3F F130L	4	C	0.0222412
BE4-RrA3F F130L	4	G	0.00684346
BE4-SsAPOBEC3B R54Q	4	G	1.00019
BE4-SsAPOBEC3B R54Q	4	C	0.34708
BE4-SsAPOBEC3B R54Q	4	A	0.602724
BE4-SsAPOBEC3B R54Q	4	A	0.0727748
BE4-SsAPOBEC3B R54Q	4	T	0.0298563
BE4-SsAPOBEC3B R54Q	4	C	0.0223922
BE4-SsAPOBEC3B R54Q	4	G	0.0093301
BE4-PpAPOBEC1	4	G	0.0133385
BE4-PpAPOBEC1	4	C	0.0683599
BE4-PpAPOBEC1	4	A	0.999833
BE4-PpAPOBEC1	4	A	0.512421
BE4-PpAPOBEC1	4	T	0.395709
BE4-PpAPOBEC1	4	C	0.0361252
BE4-PpAPOBEC1	4	G	0.0038904
BE4-rAPOBEC1	5	G	0.00445276
BE4-rAPOBEC1	5	C	0.038739
BE4-rAPOBEC1	5	A	1.00009
BE4-rAPOBEC1	5	A	0.00267165
BE4-PpAPOBEC1-H122A	5	G	0.0934891
BE4-PpAPOBEC1-H122A	5	C	0.1202
BE4-PpAPOBEC1-H122A	5	A	1.00167
BE4-PpAPOBEC1-H122A	5	A	0.0100167
BE4-PpAPOBEC1-R33A	5	G	0.00894055
BE4-PpAPOBEC1-R33A	5	C	0.0178811
BE4-PpAPOBEC1-R33A	5	A	0.999106
BE4-PpAPOBEC1-R33A	5	A	0.00670541
BE4-RrA3F	5	G	0.189591
BE4-RrA3F	5	C	0.0507185
BE4-RrA3F	5	A	0.999879
BE4-RrA3F	5	A	0.00362275
BE4-AmAPOBEC1	5	G	0.166431
BE4-AmAPOBEC1	5	C	0.194759
BE4-AmAPOBEC1	5	A	0.998584
BE4-AmAPOBEC1	5	A	0.00354108
BE4-SsAPOBEC3B	5	G	1.00039
BE4-SsAPOBEC3B	5	C	0.659395
BE4-SsAPOBEC3B	5	A	0.510024
BE4-SsAPOBEC3B	5	A	0.00196541
BE4-RrA3F F130L	5	G	0.774786
BE4-RrA3F F130L	5	C	0.473898
BE4-RrA3F F130L	5	A	1.00045
BE4-RrA3F F130L	5	A	0.00451331
BE4-SsAPOBEC3B R54Q	5	G	0.999864
BE4-SsAPOBEC3B R54Q	5	C	0.613832
BE4-SsAPOBEC3B R54Q	5	A	0.551084
BE4-SsAPOBEC3B R54Q	5	A	0.00136407
BE4-PpAPOBEC1	5	G	0.00373832
BE4-PpAPOBEC1	5	C	0.0132918
BE4-PpAPOBEC1	5	A	0.999792
BE4-PpAPOBEC1	5	A	0.00249221
BE4-rAPOBEC1	6	A	0.0362358
BE4-rAPOBEC1	6	T	0.999891
BE4-rAPOBEC1	6	G	0.414396
BE4-rAPOBEC1	6	C	0.605929
BE4-rAPOBEC1	6	C	0.197799
BE4-rAPOBEC1	6	G	0.01335
BE4-PpAPOBEC1-H122A	6	A	0.00341781
BE4-PpAPOBEC1-H122A	6	T	0.0283942
BE4-PpAPOBEC1-H122A	6	G	1.00011
BE4-PpAPOBEC1-H122A	6	C	0.23504
BE4-PpAPOBEC1-H122A	6	C	0.0283942
BE4-PpAPOBEC1-H122A	6	G	0.0628352
BE4-PpAPOBEC1-R33A	6	A	0.031732
BE4-PpAPOBEC1-R33A	6	T	0.999926
BE4-PpAPOBEC1-R33A	6	G	0.748284
BE4-PpAPOBEC1-R33A	6	C	0.130618
BE4-PpAPOBEC1-R33A	6	C	0.0642019
BE4-PpAPOBEC1-R33A	6	G	0.0147591
BE4-RrA3F	6	A	0.000750666
BE4-RrA3F	6	T	0.193484
BE4-RrA3F	6	G	1.00008
BE4-RrA3F	6	C	0.195736
BE4-RrA3F	6	C	0.00638066
BE4-RrA3F	6	G	0.00243967
BE4-AmAPOBEC1	6	A	0.257333
BE4-AmAPOBEC1	6	T	0.999754
BE4-AmAPOBEC1	6	G	0.848903
BE4-AmAPOBEC1	6	C	0.327828
BE4-AmAPOBEC1	6	C	0.0946512
BE4-AmAPOBEC1	6	G	0.0211979
BE4-SsAPOBEC3B	6	A	0.0508549
BE4-SsAPOBEC3B	6	T	0.397404
BE4-SsAPOBEC3B	6	G	1.00007
BE4-SsAPOBEC3B	6	C	0.896058
BE4-SsAPOBEC3B	6	C	0.458844
BE4-SsAPOBEC3B	6	G	0.359436
BE4-RrA3F F130L	6	A	0.0030409
BE4-RrA3F F130L	6	T	0.169422
BE4-RrA3F F130L	6	G	1.00002
BE4-RrA3F F130L	6	C	0.781946
BE4-RrA3F F130L	6	C	0.0727644
BE4-RrA3F F130L	6	G	0.0169422
BE4-SsAPOBEC3B R54Q	6	A	0.0489117
BE4-SsAPOBEC3B R54Q	6	T	0.0953778
BE4-SsAPOBEC3B R54Q	6	G	1.00002
BE4-SsAPOBEC3B R54Q	6	C	0.781698
BE4-SsAPOBEC3B R54Q	6	C	0.582494
BE4-SsAPOBEC3B R54Q	6	G	0.610507
BE4-PpAPOBEC1	6	A	0.101489
BE4-PpAPOBEC1	6	T	0.999823
BE4-PpAPOBEC1	6	G	0.891686
BE4-PpAPOBEC1	6	C	0.179489
BE4-PpAPOBEC1	6	C	0.0496366
BE4-PpAPOBEC1	6	G	0.0110796
BE4-rAPOBEC1	7	G	0.0176784
BE4-rAPOBEC1	7	C	0.267168
BE4-rAPOBEC1	7	C	0.46163
BE4-rAPOBEC1	7	G	0.462377
BE4-rAPOBEC1	7	T	0.99995
BE4-rAPOBEC1	7	C	0.944674
BE4-rAPOBEC1	7	G	0.00174294
BE4-rAPOBEC1	7	C	0.00672277
BE4-rAPOBEC1	7	T	0.129227
BE4-PpAPOBEC1-H122A	7	G	0.189425
BE4-PpAPOBEC1-H122A	7	C	0.140533
BE4-PpAPOBEC1-H122A	7	C	0.449384
BE4-PpAPOBEC1-H122A	7	G	1.00003
BE4-PpAPOBEC1-H122A	7	T	0.688771
BE4-PpAPOBEC1-H122A	7	C	0.228165
BE4-PpAPOBEC1-H122A	7	G	0.0496941
BE4-PpAPOBEC1-H122A	7	C	0.00160304
BE4-PpAPOBEC1-H122A	7	T	0.00561062
BE4-PpAPOBEC1-R33A	7	G	0.00885387
BE4-PpAPOBEC1-R33A	7	C	0.061313
BE4-PpAPOBEC1-R33A	7	C	0.104697
BE4-PpAPOBEC1-R33A	7	G	0.538758
BE4-PpAPOBEC1-R33A	7	T	1.00004
BE4-PpAPOBEC1-R33A	7	C	0.433618
BE4-PpAPOBEC1-R33A	7	G	0.00110673
BE4-PpAPOBEC1-R33A	7	C	0.00221347
BE4-PpAPOBEC1-R33A	7	T	0.0303245
BE4-RrA3F	7	G	0.293575
BE4-RrA3F	7	C	0.0917053
BE4-RrA3F	7	C	0.343453
BE4-RrA3F	7	G	0.999921
BE4-RrA3F	7	T	0.948472
BE4-RrA3F	7	C	0.648025
BE4-RrA3F	7	G	0.0797267
BE4-RrA3F	7	C	0.00314194
BE4-RrA3F	7	T	0.00392742
BE4-AmAPOBEC1	7	G	0.444045
BE4-AmAPOBEC1	7	C	0.112893
BE4-AmAPOBEC1	7	C	0.368455
BE4-AmAPOBEC1	7	G	0.607003
BE4-AmAPOBEC1	7	T	0.779123
BE4-AmAPOBEC1	7	C	1
BE4-AmAPOBEC1	7	G	0.0222513
BE4-AmAPOBEC1	7	C	0.00719895
BE4-AmAPOBEC1	7	T	0.0091623
BE4-SsAPOBEC3B	7	G	1.00006
BE4-SsAPOBEC3B	7	C	0.873648
BE4-SsAPOBEC3B	7	C	0.967263
BE4-SsAPOBEC3B	7	G	0.976512
BE4-SsAPOBEC3B	7	T	0.926061
BE4-SsAPOBEC3B	7	C	0.909804
BE4-SsAPOBEC3B	7	G	0.271876
BE4-SsAPOBEC3B	7	C	0.048209
BE4-SsAPOBEC3B	7	T	0.0238242
BE4-RrA3F F130L	7	G	0.665043
BE4-RrA3F F130L	7	C	0.365562
BE4-RrA3F F130L	7	C	0.784496
BE4-RrA3F F130L	7	G	0.999894
BE4-RrA3F F130L	7	T	0.957535
BE4-RrA3F F130L	7	C	0.824314
BE4-RrA3F F130L	7	G	0.177486
BE4-RrA3F F130L	7	C	0.00169438
BE4-RrA3F F130L	7	T	0.00317696
BE4-SsAPOBEC3B R54Q	7	G	0.978695
BE4-SsAPOBEC3B R54Q	7	C	0.74076
BE4-SsAPOBEC3B R54Q	7	C	0.736613
BE4-SsAPOBEC3B R54Q	7	G	0.999948
BE4-SsAPOBEC3B R54Q	7	T	0.617127
BE4-SsAPOBEC3B R54Q	7	C	0.335908
BE4-SsAPOBEC3B R54Q	7	G	0.331761
BE4-SsAPOBEC3B R54Q	7	C	0.164325
BE4-SsAPOBEC3B R54Q	7	T	0.00622052
BE4-PpAPOBEC1	7	G	0.0273504
BE4-PpAPOBEC1	7	C	0.0828402
BE4-PpAPOBEC1	7	C	0.207758
BE4-PpAPOBEC1	7	G	0.857594
BE4-PpAPOBEC1	7	T	1.00013
BE4-PpAPOBEC1	7	C	0.92071
BE4-PpAPOBEC1	7	G	0.00368179
BE4-PpAPOBEC1	7	C	0.00157791
BE4-PpAPOBEC1	7	T	0.151742
BE4-rAPOBEC1	8	A	0
BE4-rAPOBEC1	8	A	0.0536097
BE4-rAPOBEC1	8	G	0.00794218
BE4-rAPOBEC1	8	T	0.999921
BE4-rAPOBEC1	8	C	0.501946
BE4-rAPOBEC1	8	C	0.126082
BE4-rAPOBEC1	8	G	0.00635374
BE4-PpAPOBEC1-H122A	8	A	0
BE4-PpAPOBEC1-H122A	8	A	0.00801175
BE4-PpAPOBEC1-H122A	8	G	0.406374
BE4-PpAPOBEC1-H122A	8	T	1.00013
BE4-PpAPOBEC1-H122A	8	C	0.772689
BE4-PpAPOBEC1-H122A	8	C	0.109494
BE4-PpAPOBEC1-H122A	8	G	0.170917
BE4-PpAPOBEC1-R33A	8	A	0.00048315
BE4-PpAPOBEC1-R33A	8	A	0.00893828
BE4-PpAPOBEC1-R33A	8	G	0.00724725
BE4-PpAPOBEC1-R33A	8	T	1.00012
BE4-PpAPOBEC1-R33A	8	C	0.0594275
BE4-PpAPOBEC1-R33A	8	C	0.0270564
BE4-PpAPOBEC1-R33A	8	G	0.00507308
BE4-RrA3F	8	A	0.00182471
BE4-RrA3F	8	A	0.0129757
BE4-RrA3F	8	G	0.256675
BE4-RrA3F	8	T	0.999939
BE4-RrA3F	8	C	0.256473
BE4-RrA3F	8	C	0.0705553
BE4-RrA3F	8	G	0.267015
BE4-AmAPOBEC1	8	A	0
BE4-AmAPOBEC1	8	A	0.489114
BE4-AmAPOBEC1	8	G	1.00005
BE4-AmAPOBEC1	8	T	0.462925
BE4-AmAPOBEC1	8	C	0.230821
BE4-AmAPOBEC1	8	C	0.0698367
BE4-AmAPOBEC1	8	G	0.293211
BE4-SsAPOBEC3B	8	A	0.00113753
BE4-SsAPOBEC3B	8	A	0.0505062
BE4-SsAPOBEC3B	8	G	0.805824
BE4-SsAPOBEC3B	8	T	0.675236
BE4-SsAPOBEC3B	8	C	0.888409
BE4-SsAPOBEC3B	8	C	0.812877
BE4-SsAPOBEC3B	8	G	0.999886
BE4-RrA3F F130L	8	A	0
BE4-RrA3F F130L	8	A	0.000990933
BE4-RrA3F F130L	8	G	0.290839
BE4-RrA3F F130L	8	T	1.0001
BE4-RrA3F F130L	8	C	0.794481
BE4-RrA3F F130L	8	C	0.297528
BE4-RrA3F F130L	8	G	0.566318
BE4-SsAPOBEC3B R54Q	8	A	0.000700051
BE4-SsAPOBEC3B R54Q	8	A	0.0882065
BE4-SsAPOBEC3B R54Q	8	G	0.384562
BE4-SsAPOBEC3B R54Q	8	T	0.436365
BE4-SsAPOBEC3B R54Q	8	C	0.586643
BE4-SsAPOBEC3B R54Q	8	C	0.615345
BE4-SsAPOBEC3B R54Q	8	G	0.999907
BE4-PpAPOBEC1	8	A	0.000225454
BE4-PpAPOBEC1	8	A	0.141359
BE4-PpAPOBEC1	8	G	0.0101454
BE4-PpAPOBEC1	8	T	1.00011
BE4-PpAPOBEC1	8	C	0.221396
BE4-PpAPOBEC1	8	C	0.0360726
BE4-PpAPOBEC1	8	G	0.0110472
BE4-rAPOBEC1	9	T	0.949375
BE4-rAPOBEC1	9	T	0.999343
BE4-rAPOBEC1	9	C	0.268245
BE4-rAPOBEC1	9	G	0.0499671
BE4-PpAPOBEC1-H122A	9	T	0.466667
BE4-PpAPOBEC1-H122A	9	T	1
BE4-PpAPOBEC1-H122A	9	C	0.236364
BE4-PpAPOBEC1-H122A	9	G	0.424242
BE4-PpAPOBEC1-R33A	9	T	0.686556
BE4-PpAPOBEC1-R33A	9	T	0.999281
BE4-PpAPOBEC1-R33A	9	C	0.0647017
BE4-PpAPOBEC1-R33A	9	G	0.00898634
BE4-RrA3F	9	T	0.999868
BE4-RrA3F	9	T	0.861364
BE4-RrA3F	9	C	0.060678
BE4-RrA3F	9	G	0.385173
BE4-AmAPOBEC1	9	T	1.0007
BE4-AmAPOBEC1	9	T	0.55254
BE4-AmAPOBEC1	9	C	0.119694
BE4-AmAPOBEC1	9	G	0.59151
BE4-SsAPOBEC3B	9	T	0.647789
BE4-SsAPOBEC3B	9	T	0.919317
BE4-SsAPOBEC3B	9	C	0.771916
BE4-SsAPOBEC3B	9	G	1.00078
BE4-RrA3F F130L	9	T	0.951228
BE4-RrA3F F130L	9	T	0.999654
BE4-RrA3F F130L	9	C	0.366655
BE4-RrA3F F130L	9	G	0.80249
BE4-SsAPOBEC3B R54Q	9	T	0.873455
BE4-SsAPOBEC3B R54Q	9	T	0.928845
BE4-SsAPOBEC3B R54Q	9	C	0.639114
BE4-SsAPOBEC3B R54Q	9	G	1.00128
BE4-PpAPOBEC1	9	T	0.91726
BE4-PpAPOBEC1	9	T	1.00034
BE4-PpAPOBEC1	9	C	0.0983384
BE4-PpAPOBEC1	9	G	0.0288233
BE4-rAPOBEC1	10	G	0.0448754
BE4-rAPOBEC1	10	C	0.578973
BE4-rAPOBEC1	10	G	1.00008
BE4-rAPOBEC1	10	A	0.00681144
BE4-rAPOBEC1	10	C	0.00240404
BE4-PpAPOBEC1-H122A	10	G	0.12856
BE4-PpAPOBEC1-H122A	10	C	0.136557
BE4-PpAPOBEC1-H122A	10	G	0.999877
BE4-PpAPOBEC1-H122A	10	A	0.00215292
BE4-PpAPOBEC1-H122A	10	C	0.00123024
BE4-PpAPOBEC1-R33A	10	G	0.0126271
BE4-PpAPOBEC1-R33A	10	C	0.113012
BE4-PpAPOBEC1-R33A	10	G	1.00006
BE4-PpAPOBEC1-R33A	10	A	0.00126271
BE4-PpAPOBEC1-R33A	10	C	0.00126271
BE4-RrA3F	10	G	0.446914
BE4-RrA3F	10	C	0.183397
BE4-RrA3F	10	G	0.999884
BE4-RrA3F	10	A	0.0018525
BE4-RrA3F	10	C	0.000463124
BE4-AmAPOBEC1	10	G	0.0492865
BE4-AmAPOBEC1	10	C	0.122043
BE4-AmAPOBEC1	10	G	0.999812
BE4-AmAPOBEC1	10	A	0.00281637
BE4-AmAPOBEC1	10	C	0.00187758
BE4-SsAPOBEC3B	10	G	1
BE4-SsAPOBEC3B	10	C	0.851115
BE4-SsAPOBEC3B	10	G	0.906497
BE4-SsAPOBEC3B	10	A	0.00191801
BE4-SsAPOBEC3B	10	C	0.00191801
BE4-RrA3F F130L	10	G	0.711483
BE4-RrA3F F130L	10	C	0.372895
BE4-RrA3F F130L	10	G	1.00007
BE4-RrA3F F130L	10	A	0.00134538
BE4-RrA3F F130L	10	C	0.00134538
BE4-SsAPOBEC3B R54Q	10	G	0.673977
BE4-SsAPOBEC3B R54Q	10	C	0.601436
BE4-SsAPOBEC3B R54Q	10	G	1.00005
BE4-SsAPOBEC3B R54Q	10	A	0.00121306
BE4-SsAPOBEC3B R54Q	10	C	0.00097045
BE4-PpAPOBEC1	10	G	0.0277723
BE4-PpAPOBEC1	10	C	0.155581
BE4-PpAPOBEC1	10	G	1.00009
BE4-PpAPOBEC1	10	A	0
BE4-PpAPOBEC1	10	C	0.00028339
BE4-rAPOBEC1	6	A	0.0372349
BE4-rAPOBEC1	6	T	1.00002
BE4-rAPOBEC1	6	G	0.393868
BE4-rAPOBEC1	6	C	0.593583
BE4-rAPOBEC1	6	C	0.219783
BE4-rAPOBEC1	6	G	0.0137818
BE4-PpAPOBEC1-H122A	6	A	0.00419798
BE4-PpAPOBEC1-H122A	6	T	0.0287561
BE4-PpAPOBEC1-H122A	6	G	0.999958
BE4-PpAPOBEC1-H122A	6	C	0.221023
BE4-PpAPOBEC1-H122A	6	C	0.0258176
BE4-PpAPOBEC1-H122A	6	G	0.0522648
BE4-RrA3F	6	A	0.00230966
BE4-RrA3F	6	T	0.205065
BE4-RrA3F	6	G	0.999918
BE4-RrA3F	6	C	0.205065
BE4-RrA3F	6	C	0.00379444
BE4-RrA3F	6	G	0.00346449
BE4-SsAPOBEC3B	6	A	0.0597365
BE4-SsAPOBEC3B	6	T	0.420016
BE4-SsAPOBEC3B	6	G	1.00007
BE4-SsAPOBEC3B	6	C	0.910191
BE4-SsAPOBEC3B	6	C	0.482172
BE4-SsAPOBEC3B	6	G	0.371632
BE4-RrA3F F130L	6	A	0.00496709
BE4-RrA3F F130L	6	T	0.187508
BE4-RrA3F F130L	6	G	0.999982
BE4-RrA3F F130L	6	C	0.780898
BE4-RrA3F F130L	6	C	0.072555
BE4-RrA3F F130L	6	G	0.0159657
BE4-SsAPOBEC3B R54Q	6	A	0.0600638
BE4-SsAPOBEC3B R54Q	6	T	0.107651
BE4-SsAPOBEC3B R54Q	6	G	1.00005
BE4-SsAPOBEC3B R54Q	6	C	0.796692
BE4-SsAPOBEC3B R54Q	6	C	0.621313
BE4-SsAPOBEC3B R54Q	6	G	0.63771
BE4-PpAPOBEC1	6	A	0.0977895
BE4-PpAPOBEC1	6	T	0.999854
BE4-PpAPOBEC1	6	G	0.864588
BE4-PpAPOBEC1	6	C	0.178305
BE4-PpAPOBEC1	6	C	0.0494803
BE4-PpAPOBEC1	6	G	0.0161031
BE4-rAPOBEC1	7	G	0.0181527
BE4-rAPOBEC1	7	C	0.246973
BE4-rAPOBEC1	7	C	0.442353
BE4-rAPOBEC1	7	G	0.429694
BE4-rAPOBEC1	7	T	1.00007
BE4-rAPOBEC1	7	C	0.935343
BE4-rAPOBEC1	7	G	0.00262737
BE4-rAPOBEC1	7	C	0.00668784
BE4-rAPOBEC1	7	T	0.129458
BE4-PpAPOBEC1-H122A	7	G	0.181046
BE4-PpAPOBEC1-H122A	7	C	0.129319
BE4-PpAPOBEC1-H122A	7	C	0.466364
BE4-PpAPOBEC1-H122A	7	G	0.999973
BE4-PpAPOBEC1-H122A	7	T	0.718739
BE4-PpAPOBEC1-H122A	7	C	0.236857
BE4-PpAPOBEC1-H122A	7	G	0.0481882
BE4-PpAPOBEC1-H122A	7	C	0.002178
BE4-PpAPOBEC1-H122A	7	T	0.00462824
BE4-PpAPOBEC1-R33A	7	G	0.00955041
BE4-PpAPOBEC1-R33A	7	C	0.0553924
BE4-PpAPOBEC1-R33A	7	C	0.0881026
BE4-PpAPOBEC1-R33A	7	G	0.499009
BE4-PpAPOBEC1-R33A	7	T	0.999928
BE4-PpAPOBEC1-R33A	7	C	0.416876
BE4-PpAPOBEC1-R33A	7	G	0.00143256
BE4-PpAPOBEC1-R33A	7	C	0.00143256
BE4-PpAPOBEC1-R33A	7	T	0.0222047
BE4-RrA3F	7	G	0.308543
BE4-RrA3F	7	C	0.0989858
BE4-RrA3F	7	C	0.351227
BE4-RrA3F	7	G	1.00002
BE4-RrA3F	7	T	0.990874
BE4-RrA3F	7	C	0.691274
BE4-RrA3F	7	G	0.0888229
BE4-RrA3F	7	C	0.00365861
BE4-RrA3F	7	T	0.00467489
BE4-AmAPOBEC1	7	G	0.424871
BE4-AmAPOBEC1	7	C	0.102379
BE4-AmAPOBEC1	7	C	0.345016
BE4-AmAPOBEC1	7	G	0.550456
BE4-AmAPOBEC1	7	T	0.78422
BE4-AmAPOBEC1	7	C	0.999898
BE4-AmAPOBEC1	7	G	0.0262772
BE4-AmAPOBEC1	7	C	0.00546019
BE4-AmAPOBEC1	7	T	0.00580145
BE4-SsAPOBEC3B	7	G	1.00014
BE4-SsAPOBEC3B	7	C	0.855726
BE4-SsAPOBEC3B	7	C	0.948326
BE4-SsAPOBEC3B	7	G	0.940609
BE4-SsAPOBEC3B	7	T	0.937578
BE4-SsAPOBEC3B	7	C	0.902026
BE4-SsAPOBEC3B	7	G	0.27036
BE4-SsAPOBEC3B	7	C	0.054568
BE4-SsAPOBEC3B	7	T	0.0327959
BE4-RrA3F F130L	7	G	0.687717
BE4-RrA3F F130L	7	C	0.366767
BE4-RrA3F F130L	7	C	0.79944
BE4-RrA3F F130L	7	G	0.984742
BE4-RrA3F F130L	7	T	1.00009
BE4-RrA3F F130L	7	C	0.860154
BE4-RrA3F F130L	7	G	0.180337
BE4-RrA3F F130L	7	C	0.00180562
BE4-RrA3F F130L	7	T	0.00451406
BE4-SsAPOBEC3B R54Q	7	G	0.999951
BE4-SsAPOBEC3B R54Q	7	C	0.74561
BE4-SsAPOBEC3B R54Q	7	C	0.724026
BE4-SsAPOBEC3B R54Q	7	G	0.994065
BE4-SsAPOBEC3B R54Q	7	T	0.637693
BE4-SsAPOBEC3B R54Q	7	C	0.353674
BE4-SsAPOBEC3B R54Q	7	G	0.337487
BE4-SsAPOBEC3B R54Q	7	C	0.17512
BE4-SsAPOBEC3B R54Q	7	T	0.00711272
BE4-PpAPOBEC1	7	G	0.0265976
BE4-PpAPOBEC1	7	C	0.0837591
BE4-PpAPOBEC1	7	C	0.204148
BE4-PpAPOBEC1	7	G	0.823593
BE4-PpAPOBEC1	7	T	0.999977
BE4-PpAPOBEC1	7	C	0.923217
BE4-PpAPOBEC1	7	G	0.0018665
BE4-PpAPOBEC1	7	C	0.00116656
BE4-PpAPOBEC1	7	T	0.122956
BE4-rAPOBEC1	8	A	0.00113996
BE4-rAPOBEC1	8	A	0.0449146
BE4-rAPOBEC1	8	G	0.0066118
BE4-rAPOBEC1	8	T	0.999977
BE4-rAPOBEC1	8	C	0.46237
BE4-rAPOBEC1	8	C	0.116048
BE4-rAPOBEC1	8	G	0.00775176
BE4-PpAPOBEC1-H122A	8	A	0.000376265
BE4-PpAPOBEC1-H122A	8	A	0.0158031
BE4-PpAPOBEC1-H122A	8	G	0.311171
BE4-PpAPOBEC1-H122A	8	T	1.00011
BE4-PpAPOBEC1-H122A	8	C	0.760432
BE4-PpAPOBEC1-H122A	8	C	0.0741242
BE4-PpAPOBEC1-H122A	8	G	0.162923
BE4-PpAPOBEC1-R33A	8	A	0.000844844
BE4-PpAPOBEC1-R33A	8	A	0.0118278
BE4-PpAPOBEC1-R33A	8	G	0.0057027
BE4-PpAPOBEC1-R33A	8	T	1.00008
BE4-PpAPOBEC1-R33A	8	C	0.0798378
BE4-PpAPOBEC1-R33A	8	C	0.0221772
BE4-PpAPOBEC1-R33A	8	G	0.00359059
BE4-RrA3F	8	A	0.000204809
BE4-RrA3F	8	A	0.00819236
BE4-RrA3F	8	G	0.238193
BE4-RrA3F	8	T	1.00008
BE4-RrA3F	8	C	0.271781
BE4-RrA3F	8	C	0.0667677
BE4-RrA3F	8	G	0.252734
BE4-AmAPOBEC1	8	A	0.000247543
BE4-AmAPOBEC1	8	A	0.437904
BE4-AmAPOBEC1	8	G	1.00007
BE4-AmAPOBEC1	8	T	0.525039
BE4-AmAPOBEC1	8	C	0.244325
BE4-AmAPOBEC1	8	C	0.07154
BE4-AmAPOBEC1	8	G	0.286655
BE4-SsAPOBEC3B	8	A	0.000677476
BE4-SsAPOBEC3B	8	A	0.0503591
BE4-SsAPOBEC3B	8	G	0.78384
BE4-SsAPOBEC3B	8	T	0.715866
BE4-SsAPOBEC3B	8	C	0.946886
BE4-SsAPOBEC3B	8	C	0.864911
BE4-SsAPOBEC3B	8	G	0.999955
BE4-RrA3F F130L	8	A	0.000193697
BE4-RrA3F F130L	8	A	0.0067794
BE4-RrA3F F130L	8	G	0.2735
BE4-RrA3F F130L	8	T	1.00006
BE4-RrA3F F130L	8	C	0.789897
BE4-RrA3F F130L	8	C	0.282604
BE4-RrA3F F130L	8	G	0.531311
BE4-SsAPOBEC3B R54Q	8	A	0.000184165
BE4-SsAPOBEC3B R54Q	8	A	0.0738503
BE4-SsAPOBEC3B R54Q	8	G	0.367594
BE4-SsAPOBEC3B R54Q	8	T	0.47441
BE4-SsAPOBEC3B R54Q	8	C	0.637212
BE4-SsAPOBEC3B R54Q	8	C	0.642922
BE4-SsAPOBEC3B R54Q	8	G	1.00002
BE4-PpAPOBEC1	8	A	0.000197231
BE4-PpAPOBEC1	8	A	0.126622
BE4-PpAPOBEC1	8	G	0.0149895
BE4-PpAPOBEC1	8	T	0.999961
BE4-PpAPOBEC1	8	C	0.23648
BE4-PpAPOBEC1	8	C	0.0335292
BE4-PpAPOBEC1	8	G	0.0082837
BE4-rAPOBEC1	9	T	0.971391
BE4-rAPOBEC1	9	T	1
BE4-rAPOBEC1	9	C	0.308192
BE4-rAPOBEC1	9	G	0.0390117
BE4-PpAPOBEC1-H122A	9	T	0.521008
BE4-PpAPOBEC1-H122A	9	T	1.00168
BE4-PpAPOBEC1-H122A	9	C	0.235294
BE4-PpAPOBEC1-H122A	9	G	0.359664
BE4-PpAPOBEC1-R33A	9	T	0.685757
BE4-PpAPOBEC1-R33A	9	T	1.00038
BE4-PpAPOBEC1-R33A	9	C	0.0489827
BE4-PpAPOBEC1-R33A	9	G	0.0037679
BE4-RrA3F	9	T	1
BE4-RrA3F	9	T	0.866667
BE4-RrA3F	9	C	0.0681481
BE4-RrA3F	9	G	0.333333
BE4-AmAPOBEC1	9	T	1.00087
BE4-AmAPOBEC1	9	T	0.435161
BE4-AmAPOBEC1	9	C	0.0543951
BE4-AmAPOBEC1	9	G	0.439513
BE4-SsAPOBEC3B	9	T	0.723385
BE4-SsAPOBEC3B	9	T	0.969063
BE4-SsAPOBEC3B	9	C	0.955414
BE4-SsAPOBEC3B	9	G	1.00091
BE4-RrA3F F130L	9	T	0.998896
BE4-RrA3F F130L	9	T	0.993377
BE4-RrA3F F130L	9	C	0.416667
BE4-RrA3F F130L	9	G	0.814018
BE4-SsAPOBEC3B R54Q	9	T	0.837646
BE4-SsAPOBEC3B R54Q	9	T	0.918499
BE4-SsAPOBEC3B R54Q	9	C	0.672704
BE4-SsAPOBEC3B R54Q	9	G	0.999353
BE4-PpAPOBEC1	9	T	0.941843
BE4-PpAPOBEC1	9	T	1.00017
BE4-PpAPOBEC1	9	C	0.116658
BE4-PpAPOBEC1	9	G	0.0377423
BE4-rAPOBEC1	10	G	0.0383415
BE4-rAPOBEC1	10	C	0.597677
BE4-rAPOBEC1	10	G	0.999887
BE4-rAPOBEC1	10	A	0.00338308
BE4-rAPOBEC1	10	C	0.00225538
BE4-PpAPOBEC1-H122A	10	G	0.130623
BE4-PpAPOBEC1-H122A	10	C	0.138996
BE4-PpAPOBEC1-H122A	10	G	0.999979
BE4-PpAPOBEC1-H122A	10	A	0.000418664
BE4-PpAPOBEC1-H122A	10	C	0.000209332
BE4-PpAPOBEC1-R33A	10	G	0.0167905
BE4-PpAPOBEC1-R33A	10	C	0.127201
BE4-PpAPOBEC1-R33A	10	G	0.999796
BE4-PpAPOBEC1-R33A	10	A	0.00152641
BE4-PpAPOBEC1-R33A	10	C	0.0010176
BE4-RrA3F	10	G	0.483497
BE4-RrA3F	10	C	0.228554
BE4-RrA3F	10	G	0.999979
BE4-RrA3F	10	A	0.000212807
BE4-RrA3F	10	C	0.000851227
BE4-AmAPOBEC1	10	G	0.0663504
BE4-AmAPOBEC1	10	C	0.130982
BE4-AmAPOBEC1	10	G	1.00007
BE4-AmAPOBEC1	10	A	0.00103135
BE4-AmAPOBEC1	10	C	0.00103135
BE4-SsAPOBEC3B	10	G	1.00009
BE4-SsAPOBEC3B	10	C	0.888535
BE4-SsAPOBEC3B	10	G	0.90745
BE4-SsAPOBEC3B	10	A	0.00150454
BE4-SsAPOBEC3B	10	C	0.00150454
BE4-RrA3F F130L	10	G	0.722522
BE4-RrA3F F130L	10	C	0.398697
BE4-RrA3F F130L	10	G	0.999925
BE4-RrA3F F130L	10	A	0.000748727
BE4-RrA3F F130L	10	C	0.000748727
BE4-SsAPOBEC3B R54Q	10	G	0.724378
BE4-SsAPOBEC3B R54Q	10	C	0.637986
BE4-SsAPOBEC3B R54Q	10	G	0.999956
BE4-SsAPOBEC3B R54Q	10	A	0.000656139
BE4-SsAPOBEC3B R54Q	10	C	0.000874852
BE4-PpAPOBEC1	10	G	0.0316717
BE4-PpAPOBEC1	10	C	0.165719
BE4-PpAPOBEC1	10	G	0.999888
BE4-PpAPOBEC1	10	A	0.00066912
BE4-PpAPOBEC1	10	C	0.0011152
BE4-rAPOBEC1	1	T	1
BE4-rAPOBEC1	1	A	0.195248
BE4-rAPOBEC1	1	A	0.00343544
BE4-rAPOBEC1	1	A	0.000572574
BE4-PpAPOBEC1-H122A	1	T	0.999959
BE4-PpAPOBEC1-H122A	1	A	0.041648
BE4-PpAPOBEC1-H122A	1	A	0
BE4-PpAPOBEC1-H122A	1	A	0
BE4-PpAPOBEC1-R33A	1	T	1.00009
BE4-PpAPOBEC1-R33A	1	A	0.0273572
BE4-PpAPOBEC1-R33A	1	A	0.000310878
BE4-PpAPOBEC1-R33A	1	A	0.00155439
BE4-RrA3F	1	T	0.999976
BE4-RrA3F	1	A	0.0539486
BE4-RrA3F	1	A	0.000481684
BE4-RrA3F	1	A	0.000240842
BE4-AmAPOBEC1	1	T	0.916692
BE4-AmAPOBEC1	1	A	0.999924
BE4-AmAPOBEC1	1	A	0.0923946
BE4-AmAPOBEC1	1	A	0.00114539
BE4-SsAPOBEC3B	1	T	0.999952
BE4-SsAPOBEC3B	1	A	0.162103
BE4-SsAPOBEC3B	1	A	0.00767349
BE4-SsAPOBEC3B	1	A	0.000479593
BE4-RrA3F F130L	1	T	0.999872
BE4-RrA3F F130L	1	A	0.151589
BE4-RrA3F F130L	1	A	0.0002552
BE4-RrA3F F130L	1	A	0
BE4-SsAPOBEC3B R54Q	1	T	1.00017
BE4-SsAPOBEC3B R54Q	1	A	0.0446533
BE4-SsAPOBEC3B R54Q	1	A	0.00436461
BE4-SsAPOBEC3B R54Q	1	A	0.00100722
BE4-PpAPOBEC1	1	T	0.99995
BE4-PpAPOBEC1	1	A	0.225609
BE4-PpAPOBEC1	1	A	0.00401083
BE4-PpAPOBEC1	1	A	0.000250677
BE4-rAPOBEC1	2	G	0.000594813
BE4-rAPOBEC1	2	G	0.00297407
BE4-rAPOBEC1	2	T	0.999881
BE4-rAPOBEC1	2	C	0.79467
BE4-rAPOBEC1	2	C	0.459196
BE4-rAPOBEC1	2	A	0.307518
BE4-rAPOBEC1	2	G	0.00832739
BE4-PpAPOBEC1-H122A	2	G	0.0083654
BE4-PpAPOBEC1-H122A	2	G	0.0552116
BE4-PpAPOBEC1-H122A	2	T	0.10875
BE4-PpAPOBEC1-H122A	2	C	1.0005
BE4-PpAPOBEC1-H122A	2	C	0.230885
BE4-PpAPOBEC1-H122A	2	A	0.0501924
BE4-PpAPOBEC1-H122A	2	G	0.299481
BE4-PpAPOBEC1-R33A	2	G	0.0034153
BE4-PpAPOBEC1-R33A	2	G	0.0170765
BE4-PpAPOBEC1-R33A	2	T	1.00068
BE4-PpAPOBEC1-R33A	2	C	0.584016
BE4-PpAPOBEC1-R33A	2	C	0.252732
BE4-PpAPOBEC1-R33A	2	A	0.245902
BE4-PpAPOBEC1-R33A	2	G	0.0068306
BE4-RrA3F	2	G	0.000959325
BE4-RrA3F	2	G	0.375096
BE4-RrA3F	2	T	0.999616
BE4-RrA3F	2	C	0.546815
BE4-RrA3F	2	C	0.42594
BE4-RrA3F	2	A	0.0757866
BE4-RrA3F	2	G	0.224482
BE4-AmAPOBEC1	2	G	0.00173671
BE4-AmAPOBEC1	2	G	0.217089
BE4-AmAPOBEC1	2	T	1.00035
BE4-AmAPOBEC1	2	C	0.625217
BE4-AmAPOBEC1	2	C	0.272664
BE4-AmAPOBEC1	2	A	0.104203
BE4-AmAPOBEC1	2	G	0.0451546
BE4-SsAPOBEC3B	2	G	0.00210822
BE4-SsAPOBEC3B	2	G	0.230499
BE4-SsAPOBEC3B	2	T	0.613493
BE4-SsAPOBEC3B	2	C	0.903725
BE4-SsAPOBEC3B	2	C	0.993675
BE4-SsAPOBEC3B	2	A	0.675334
BE4-SsAPOBEC3B	2	G	1
BE4-RrA3F F130L	2	G	0.0032817
BE4-RrA3F F130L	2	G	0.187057
BE4-RrA3F F130L	2	T	0.275007
BE4-RrA3F F130L	2	C	1.00026
BE4-RrA3F F130L	2	C	0.767262
BE4-RrA3F F130L	2	A	0.175243
BE4-RrA3F F130L	2	G	0.383959
BE4-SsAPOBEC3B R54Q	2	G	0.00328983
BE4-SsAPOBEC3B R54Q	2	G	0.0636035
BE4-SsAPOBEC3B R54Q	2	T	0.298278
BE4-SsAPOBEC3B R54Q	2	C	0.876193
BE4-SsAPOBEC3B R54Q	2	C	1.00011
BE4-SsAPOBEC3B R54Q	2	A	0.644808
BE4-SsAPOBEC3B R54Q	2	G	0.808203
BE4-PpAPOBEC1	2	G	0.00219853
BE4-PpAPOBEC1	2	G	0.00439705
BE4-PpAPOBEC1	2	T	0.99978
BE4-PpAPOBEC1	2	C	0.40288
BE4-PpAPOBEC1	2	C	0.274816
BE4-PpAPOBEC1	2	A	0.255029
BE4-PpAPOBEC1	2	G	0.0159393
BE4-rAPOBEC1	3	C	0.000772052
BE4-rAPOBEC1	3	T	0.000772052
BE4-rAPOBEC1	3	C	0.000386026
BE4-rAPOBEC1	3	G	0.000193013
BE4-rAPOBEC1	3	C	0.00733449
BE4-rAPOBEC1	3	T	0.0534646
BE4-rAPOBEC1	3	C	0.116001
BE4-rAPOBEC1	3	T	0.350125
BE4-rAPOBEC1	3	A	0.435244
BE4-rAPOBEC1	3	C	1
BE4-rAPOBEC1	3	T	0.947693
BE4-rAPOBEC1	3	G	0.00115808
BE4-PpAPOBEC1-H122A	3	C	0.000673854
BE4-PpAPOBEC1-H122A	3	T	0.000449236
BE4-PpAPOBEC1-H122A	3	C	0.000224618
BE4-PpAPOBEC1-H122A	3	G	0.00359389
BE4-PpAPOBEC1-H122A	3	C	0.00202156
BE4-PpAPOBEC1-H122A	3	T	0.00606469
BE4-PpAPOBEC1-H122A	3	C	0.0195418
BE4-PpAPOBEC1-H122A	3	T	0.0260557
BE4-PpAPOBEC1-H122A	3	A	0.22619
BE4-PpAPOBEC1-H122A	3	C	0.79425
BE4-PpAPOBEC1-H122A	3	T	1
BE4-PpAPOBEC1-H122A	3	G	0.0404313
BE4-PpAPOBEC1-R33A	3	C	0.000186738
BE4-PpAPOBEC1-R33A	3	T	0.000373476
BE4-PpAPOBEC1-R33A	3	C	0.000186738
BE4-PpAPOBEC1-R33A	3	G	0.000186738
BE4-PpAPOBEC1-R33A	3	C	0.00130717
BE4-PpAPOBEC1-R33A	3	T	0.0102706
BE4-PpAPOBEC1-R33A	3	C	0.0151258
BE4-PpAPOBEC1-R33A	3	T	0.0941159
BE4-PpAPOBEC1-R33A	3	A	0.219977
BE4-PpAPOBEC1-R33A	3	C	0.999981
BE4-PpAPOBEC1-R33A	3	T	0.967115
BE4-PpAPOBEC1-R33A	3	G	0.000560214
BE4-RrA3F	3	C	0.000162734
BE4-RrA3F	3	T	0.000488202
BE4-RrA3F	3	C	0.000650936
BE4-RrA3F	3	G	0.000162734
BE4-RrA3F	3	C	0.00358015
BE4-RrA3F	3	T	0.00683483
BE4-RrA3F	3	C	0.0327095
BE4-RrA3F	3	T	0.10236
BE4-RrA3F	3	A	0.265745
BE4-RrA3F	3	C	1
BE4-RrA3F	3	T	0.947274
BE4-RrA3F	3	G	0.00797396
BE4-AmAPOBEC1	3	C	0.00024502
BE4-AmAPOBEC1	3	T	0
BE4-AmAPOBEC1	3	C	0.00098008
BE4-AmAPOBEC1	3	G	0
BE4-AmAPOBEC1	3	C	0.0049004
BE4-AmAPOBEC1	3	T	0.0134761
BE4-AmAPOBEC1	3	C	0.234484
BE4-AmAPOBEC1	3	T	0.17813
BE4-AmAPOBEC1	3	A	0.665964
BE4-AmAPOBEC1	3	C	0.999926
BE4-AmAPOBEC1	3	T	0.987185
BE4-AmAPOBEC1	3	G	0.0061255
BE4-SsAPOBEC3B	3	C	0.00104736
BE4-SsAPOBEC3B	3	T	0
BE4-SsAPOBEC3B	3	C	0
BE4-SsAPOBEC3B	3	G	0.0217851
BE4-SsAPOBEC3B	3	C	0.0657743
BE4-SsAPOBEC3B	3	T	0.161294
BE4-SsAPOBEC3B	3	C	0.446595
BE4-SsAPOBEC3B	3	T	0.393808
BE4-SsAPOBEC3B	3	A	0.213452
BE4-SsAPOBEC3B	3	C	1.00002
BE4-SsAPOBEC3B	3	T	0.941159
BE4-SsAPOBEC3B	3	G	0.366158
BE4-SsAPOBEC3B R54Q	3	C	0
BE4-SsAPOBEC3B R54Q	3	T	0.000312735
BE4-SsAPOBEC3B R54Q	3	C	0.000625469
BE4-SsAPOBEC3B R54Q	3	G	0.0081311
BE4-SsAPOBEC3B R54Q	3	C	0.00750563
BE4-SsAPOBEC3B R54Q	3	T	0.172004
BE4-SsAPOBEC3B R54Q	3	C	0.479109
BE4-SsAPOBEC3B R54Q	3	T	0.374343
BE4-SsAPOBEC3B R54Q	3	A	0.167313
BE4-SsAPOBEC3B R54Q	3	C	0.686452
BE4-SsAPOBEC3B R54Q	3	T	1.00013
BE4-SsAPOBEC3B R54Q	3	G	0.283338
BE4-PpAPOBEC1	3	C	0.000715244
BE4-PpAPOBEC1	3	T	0.000715244
BE4-PpAPOBEC1	3	C	0
BE4-PpAPOBEC1	3	G	0.000178811
BE4-PpAPOBEC1	3	C	0.00214573
BE4-PpAPOBEC1	3	T	0.049173
BE4-PpAPOBEC1	3	C	0.0582924
BE4-PpAPOBEC1	3	T	0.207957
BE4-PpAPOBEC1	3	A	0.742244
BE4-PpAPOBEC1	3	C	0.999911
BE4-PpAPOBEC1	3	T	0.923737
BE4-PpAPOBEC1	3	G	0.00232454
BE4-rAPOBEC1	4	G	0.0122429
BE4-rAPOBEC1	4	C	0.14569
BE4-rAPOBEC1	4	A	1.00024
BE4-rAPOBEC1	4	A	0.552155
BE4-rAPOBEC1	4	T	0.386876
BE4-rAPOBEC1	4	C	0.0599902
BE4-rAPOBEC1	4	G	0.00612145
BE4-PpAPOBEC1-H122A	4	G	0.10181
BE4-PpAPOBEC1-H122A	4	C	0.164027
BE4-PpAPOBEC1-H122A	4	A	1.00113
BE4-PpAPOBEC1-H122A	4	A	0.197964
BE4-PpAPOBEC1-H122A	4	T	0.0791855
BE4-PpAPOBEC1-H122A	4	C	0.0169683
BE4-PpAPOBEC1-H122A	4	G	0.0169683
BE4-PpAPOBEC1-R33A	4	G	0.0138552
BE4-PpAPOBEC1-R33A	4	C	0.0623485
BE4-PpAPOBEC1-R33A	4	A	1.00104
BE4-PpAPOBEC1-R33A	4	A	0.162799
BE4-PpAPOBEC1-R33A	4	T	0.110842
BE4-PpAPOBEC1-R33A	4	C	0
BE4-PpAPOBEC1-R33A	4	G	0.0103914
BE4-RrA3F	4	G	0.0930903
BE4-RrA3F	4	C	0.0209781
BE4-RrA3F	4	A	1.00039
BE4-RrA3F	4	A	0.746034
BE4-RrA3F	4	T	0.102268
BE4-RrA3F	4	C	0.0131113
BE4-RrA3F	4	G	0.00262226
BE4-AmAPOBEC1	4	G	0.0540262
BE4-AmAPOBEC1	4	C	0.0900437
BE4-AmAPOBEC1	4	A	0.535117
BE4-AmAPOBEC1	4	A	0.146643
BE4-AmAPOBEC1	4	T	1.00077
BE4-AmAPOBEC1	4	C	0.532544
BE4-AmAPOBEC1	4	G	0.0102907
BE4-SsAPOBEC3B	4	G	0.999324
BE4-SsAPOBEC3B	4	C	0.44978
BE4-SsAPOBEC3B	4	A	0.395671
BE4-SsAPOBEC3B	4	A	0.140345
BE4-SsAPOBEC3B	4	T	0.116672
BE4-SsAPOBEC3B	4	C	0.0405817
BE4-SsAPOBEC3B	4	G	0.00676361
BE4-RrA3F F130L	4	G	0.501511
BE4-RrA3F F130L	4	C	0.23565
BE4-RrA3F F130L	4	A	1
BE4-RrA3F F130L	4	A	0.132931
BE4-RrA3F F130L	4	T	0.0996979
BE4-RrA3F F130L	4	C	0.00906344
BE4-RrA3F F130L	4	G	0.00906344
BE4-SsAPOBEC3B R54Q	4	G	1
BE4-SsAPOBEC3B R54Q	4	C	0.353403
BE4-SsAPOBEC3B R54Q	4	A	0.586387
BE4-SsAPOBEC3B R54Q	4	A	0.0706806
BE4-SsAPOBEC3B R54Q	4	T	0.026178
BE4-SsAPOBEC3B R54Q	4	C	0.0078534
BE4-SsAPOBEC3B R54Q	4	G	0.0078534
BE4-PpAPOBEC1	4	G	0.00726216
BE4-PpAPOBEC1	4	C	0.0529101
BE4-PpAPOBEC1	4	A	1.0001
BE4-PpAPOBEC1	4	A	0.512501
BE4-PpAPOBEC1	4	T	0.368295
BE4-PpAPOBEC1	4	C	0.0238614
BE4-PpAPOBEC1	4	G	0.00414981
BE4-rAPOBEC1	5	G	0.00348675
BE4-rAPOBEC1	5	C	0.0360298
BE4-rAPOBEC1	5	A	0.999923
BE4-rAPOBEC1	5	A	0.00154967
BE4-PpAPOBEC1-H122A	5	G	0.105619
BE4-PpAPOBEC1-H122A	5	C	0.101394
BE4-PpAPOBEC1-H122A	5	A	1.00127
BE4-PpAPOBEC1-H122A	5	A	0.00844951
BE4-PpAPOBEC1-R33A	5	G	0.00606428
BE4-PpAPOBEC1-R33A	5	C	0.0272893
BE4-PpAPOBEC1-R33A	5	A	1.00061
BE4-PpAPOBEC1-R33A	5	A	0.00606428
BE4-RrA3F	5	G	0.182313
BE4-RrA3F	5	C	0.0421769
BE4-RrA3F	5	A	1
BE4-RrA3F	5	A	0.00136054
BE4-AmAPOBEC1	5	G	0.0946548
BE4-AmAPOBEC1	5	C	0.155902
BE4-AmAPOBEC1	5	A	1.00223
BE4-AmAPOBEC1	5	A	0.0111359
BE4-SsAPOBEC3B	5	G	0.999833
BE4-SsAPOBEC3B	5	C	0.624896
BE4-SsAPOBEC3B	5	A	0.504916
BE4-SsAPOBEC3B	5	A	0.00166639
BE4-RrA3F F130L	5	G	0.859689
BE4-RrA3F F130L	5	C	0.527602
BE4-RrA3F F130L	5	A	1.00058
BE4-RrA3F F130L	5	A	0.00575043
BE4-SsAPOBEC3B R54Q	5	G	0.999733
BE4-SsAPOBEC3B R54Q	5	C	0.610504
BE4-SsAPOBEC3B R54Q	5	A	0.565183
BE4-SsAPOBEC3B R54Q	5	A	0.00533191
BE4-PpAPOBEC1	5	G	0.00475326
BE4-PpAPOBEC1	5	C	0.011235
BE4-PpAPOBEC1	5	A	0.999914
BE4-PpAPOBEC1	5	A	0.00086423
BE4-rAPOBEC1	1	T	0.999958
BE4-rAPOBEC1	1	A	0.223143
BE4-rAPOBEC1	1	A	0.00167462
BE4-rAPOBEC1	1	A	0.000418655
BE4-PpAPOBEC1-H122A	1	T	1.0001
BE4-PpAPOBEC1-H122A	1	A	0.0430009
BE4-PpAPOBEC1-H122A	1	A	0.000651529
BE4-PpAPOBEC1-H122A	1	A	0.000651529
BE4-PpAPOBEC1-R33A	1	T	0.999889
BE4-PpAPOBEC1-R33A	1	A	0.0279283
BE4-PpAPOBEC1-R33A	1	A	0.000276518
BE4-PpAPOBEC1-R33A	1	A	0.000553036
BE4-RrA3F	1	T	1.00008
BE4-RrA3F	1	A	0.078966
BE4-RrA3F	1	A	0
BE4-RrA3F	1	A	0.000157617
BE4-AmAPOBEC1	1	T	0.935083
BE4-AmAPOBEC1	1	A	1.00003
BE4-AmAPOBEC1	1	A	0.0858383
BE4-AmAPOBEC1	1	A	0.000652763
BE4-SsAPOBEC3B	1	T	1
BE4-SsAPOBEC3B	1	A	0.151206
BE4-SsAPOBEC3B	1	A	0.00531263
BE4-SsAPOBEC3B	1	A	0.00122599
BE4-RrA3F F130L	1	T	1.00008
BE4-RrA3F F130L	1	A	0.199096
BE4-RrA3F F130L	1	A	0.00188419
BE4-RrA3F F130L	1	A	0.000628062
BE4-SsAPOBEC3B R54Q	1	T	0.999947
BE4-SsAPOBEC3B R54Q	1	A	0.0590219
BE4-SsAPOBEC3B R54Q	1	A	0.00131745
BE4-SsAPOBEC3B R54Q	1	A	0.000790472
BE4-PpAPOBEC1	1	T	1.00007
BE4-PpAPOBEC1	1	A	0.246817
BE4-PpAPOBEC1	1	A	0.0049884
BE4-PpAPOBEC1	1	A	0.00065066
BE4-rAPOBEC1	2	G	0.000360868
BE4-rAPOBEC1	2	G	0.00288694
BE4-rAPOBEC1	2	T	0.999964
BE4-rAPOBEC1	2	C	0.787413
BE4-rAPOBEC1	2	C	0.463715
BE4-rAPOBEC1	2	A	0.360146
BE4-rAPOBEC1	2	G	0.0111869
BE4-PpAPOBEC1-H122A	2	G	0.00252759
BE4-PpAPOBEC1-H122A	2	G	0.0362288
BE4-PpAPOBEC1-H122A	2	T	0.0994187
BE4-PpAPOBEC1-H122A	2	C	1.00008
BE4-PpAPOBEC1-H122A	2	C	0.249389
BE4-PpAPOBEC1-H122A	2	A	0.0623473
BE4-PpAPOBEC1-H122A	2	G	0.304996
BE4-PpAPOBEC1-R33A	2	G	0.0024426
BE4-PpAPOBEC1-R33A	2	G	0.0073278
BE4-PpAPOBEC1-R33A	2	T	0.999023
BE4-PpAPOBEC1-R33A	2	C	0.635076
BE4-PpAPOBEC1-R33A	2	C	0.305325
BE4-PpAPOBEC1-R33A	2	A	0.332193
BE4-PpAPOBEC1-R33A	2	G	0.0146556
BE4-RrA3F	2	G	0.0021732
BE4-RrA3F	2	G	0.365642
BE4-RrA3F	2	T	1.00022
BE4-RrA3F	2	C	0.622623
BE4-RrA3F	2	C	0.45583
BE4-RrA3F	2	A	0.122243
BE4-RrA3F	2	G	0.255895
BE4-AmAPOBEC1	2	G	0.00103993
BE4-AmAPOBEC1	2	G	0.213186
BE4-AmAPOBEC1	2	T	1.00042
BE4-AmAPOBEC1	2	C	0.580283
BE4-AmAPOBEC1	2	C	0.265183
BE4-AmAPOBEC1	2	A	0.109193
BE4-AmAPOBEC1	2	G	0.0603161
BE4-SsAPOBEC3B	2	G	0.00189979
BE4-SsAPOBEC3B	2	G	0.214201
BE4-SsAPOBEC3B	2	T	0.53384
BE4-SsAPOBEC3B	2	C	0.857279
BE4-SsAPOBEC3B	2	C	0.93232
BE4-SsAPOBEC3B	2	A	0.704821
BE4-SsAPOBEC3B	2	G	0.999763
BE4-RrA3F F130L	2	G	0.00306197
BE4-RrA3F F130L	2	G	0.189076
BE4-RrA3F F130L	2	T	0.267157
BE4-RrA3F F130L	2	C	1.00011
BE4-RrA3F F130L	2	C	0.783863
BE4-RrA3F F130L	2	A	0.24955
BE4-RrA3F F130L	2	G	0.42102
BE4-SsAPOBEC3B R54Q	2	G	0.00090843
BE4-SsAPOBEC3B R54Q	2	G	0.0572311
BE4-SsAPOBEC3B R54Q	2	T	0.305233
BE4-SsAPOBEC3B R54Q	2	C	0.840298
BE4-SsAPOBEC3B R54Q	2	C	1.00018
BE4-SsAPOBEC3B R54Q	2	A	0.753997
BE4-SsAPOBEC3B R54Q	2	G	0.896621
BE4-PpAPOBEC1	2	G	0.00118713
BE4-PpAPOBEC1	2	G	0.00118713
BE4-PpAPOBEC1	2	T	0.99996
BE4-PpAPOBEC1	2	C	0.434886
BE4-PpAPOBEC1	2	C	0.309446
BE4-PpAPOBEC1	2	A	0.327253
BE4-PpAPOBEC1	2	G	0.0166198
BE4-rAPOBEC1	3	C	0.000534802
BE4-rAPOBEC1	3	T	0.00133701
BE4-rAPOBEC1	3	C	0.000267401
BE4-rAPOBEC1	3	G	0.000133701
BE4-rAPOBEC1	3	C	0.0148408
BE4-rAPOBEC1	3	T	0.0834292
BE4-rAPOBEC1	3	C	0.17127
BE4-rAPOBEC1	3	T	0.608204
BE4-rAPOBEC1	3	A	0.496965
BE4-rAPOBEC1	3	C	0.999947
BE4-rAPOBEC1	3	T	0.989384
BE4-rAPOBEC1	3	G	0.00294141
BE4-PpAPOBEC1-H122A	3	C	0.000297659
BE4-PpAPOBEC1-H122A	3	T	0.000148829
BE4-PpAPOBEC1-H122A	3	C	0.000446488
BE4-PpAPOBEC1-H122A	3	G	0.00878094
BE4-PpAPOBEC1-H122A	3	C	0.00104181
BE4-PpAPOBEC1-H122A	3	T	0.0101204
BE4-PpAPOBEC1-H122A	3	C	0.0245569
BE4-PpAPOBEC1-H122A	3	T	0.0619131
BE4-PpAPOBEC1-H122A	3	A	0.272656
BE4-PpAPOBEC1-H122A	3	C	0.796982
BE4-PpAPOBEC1-H122A	3	T	0.999985
BE4-PpAPOBEC1-H122A	3	G	0.0657826
BE4-PpAPOBEC1-R33A	3	C	0.000722105
BE4-PpAPOBEC1-R33A	3	T	0.000433263
BE4-PpAPOBEC1-R33A	3	C	0.000433263
BE4-PpAPOBEC1-R33A	3	G	0.000288842
BE4-PpAPOBEC1-R33A	3	C	0.000722105
BE4-PpAPOBEC1-R33A	3	T	0.0135756
BE4-PpAPOBEC1-R33A	3	C	0.035672
BE4-PpAPOBEC1-R33A	3	T	0.193235
BE4-PpAPOBEC1-R33A	3	A	0.287253
BE4-PpAPOBEC1-R33A	3	C	0.996216
BE4-PpAPOBEC1-R33A	3	T	0.999971
BE4-PpAPOBEC1-R33A	3	G	0.00259958
BE4-RrA3F	3	C	0.000500006
BE4-RrA3F	3	T	0.000500006
BE4-RrA3F	3	C	0.000500006
BE4-RrA3F	3	G	0.00187502
BE4-RrA3F	3	C	0.00375005
BE4-RrA3F	3	T	0.0105001
BE4-RrA3F	3	C	0.081126
BE4-RrA3F	3	T	0.287754
BE4-RrA3F	3	A	0.43738
BE4-RrA3F	3	C	1.00001
BE4-RrA3F	3	T	0.969512
BE4-RrA3F	3	G	0.0118751
BE4-AmAPOBEC1	3	C	0.000278118
BE4-AmAPOBEC1	3	T	0
BE4-AmAPOBEC1	3	C	0.000278118
BE4-AmAPOBEC1	3	G	0.00139059
BE4-AmAPOBEC1	3	C	0.0143231
BE4-AmAPOBEC1	3	T	0.0297586
BE4-AmAPOBEC1	3	C	0.316637
BE4-AmAPOBEC1	3	T	0.305512
BE4-AmAPOBEC1	3	A	0.687229
BE4-AmAPOBEC1	3	C	0.977167
BE4-AmAPOBEC1	3	T	0.999972
BE4-AmAPOBEC1	3	G	0.00764824
BE4-SsAPOBEC3B	3	C	0.000285759
BE4-SsAPOBEC3B	3	T	0.000285759
BE4-SsAPOBEC3B	3	C	0.00114304
BE4-SsAPOBEC3B	3	G	0.0381489
BE4-SsAPOBEC3B	3	C	0.110589
BE4-SsAPOBEC3B	3	T	0.257183
BE4-SsAPOBEC3B	3	C	0.586378
BE4-SsAPOBEC3B	3	T	0.57109
BE4-SsAPOBEC3B	3	A	0.311192
BE4-SsAPOBEC3B	3	C	1.00001
BE4-SsAPOBEC3B	3	T	0.999157
BE4-SsAPOBEC3B	3	G	0.480075
BE4-RrA3F F130L	3	C	0
BE4-RrA3F F130L	3	T	0.00109352
BE4-RrA3F F130L	3	C	0.000410071
BE4-RrA3F F130L	3	G	0.000683452
BE4-RrA3F F130L	3	C	0.0042374
BE4-RrA3F F130L	3	T	0.0071079
BE4-RrA3F F130L	3	C	0.0870718
BE4-RrA3F F130L	3	T	0.266
BE4-RrA3F F130L	3	A	0.548265
BE4-RrA3F F130L	3	C	1.00003
BE4-RrA3F F130L	3	T	0.95902
BE4-RrA3F F130L	3	G	0.0302086
BE4-SsAPOBEC3B R54Q	3	C	0.000870458
BE4-SsAPOBEC3B R54Q	3	T	0.000696367
BE4-SsAPOBEC3B R54Q	3	C	0.000174092
BE4-SsAPOBEC3B R54Q	3	G	0.0137532
BE4-SsAPOBEC3B R54Q	3	C	0.00696367
BE4-SsAPOBEC3B R54Q	3	T	0.228931
BE4-SsAPOBEC3B R54Q	3	C	0.544036
BE4-SsAPOBEC3B R54Q	3	T	0.517575
BE4-SsAPOBEC3B R54Q	3	A	0.176529
BE4-SsAPOBEC3B R54Q	3	C	0.6612
BE4-SsAPOBEC3B R54Q	3	T	0.999983
BE4-SsAPOBEC3B R54Q	3	G	0.326248
BE4-PpAPOBEC1	3	C	0.000139406
BE4-PpAPOBEC1	3	T	0.000557623
BE4-PpAPOBEC1	3	C	0.000557623
BE4-PpAPOBEC1	3	G	0.000557623
BE4-PpAPOBEC1	3	C	0.0023699
BE4-PpAPOBEC1	3	T	0.0667754
BE4-PpAPOBEC1	3	C	0.0879651
BE4-PpAPOBEC1	3	T	0.336386
BE4-PpAPOBEC1	3	A	0.73899
BE4-PpAPOBEC1	3	C	0.999958
BE4-PpAPOBEC1	3	T	0.982811
BE4-PpAPOBEC1	3	G	0.00153346
BE4-rAPOBEC1	4	G	0.00962662
BE4-rAPOBEC1	4	C	0.186344
BE4-rAPOBEC1	4	A	0.999794
BE4-rAPOBEC1	4	A	0.668363
BE4-rAPOBEC1	4	T	0.453139
BE4-rAPOBEC1	4	C	0.0708245
BE4-rAPOBEC1	4	G	0.00275046
BE4-PpAPOBEC1-H122A	4	G	0.179211
BE4-PpAPOBEC1-H122A	4	C	0.224014
BE4-PpAPOBEC1-H122A	4	A	0.999104
BE4-PpAPOBEC1-H122A	4	A	0.103047
BE4-PpAPOBEC1-H122A	4	T	0.0716846
BE4-PpAPOBEC1-H122A	4	C	0.00896057
BE4-PpAPOBEC1-H122A	4	G	0.0134409
BE4-PpAPOBEC1-R33A	4	G	0.00518762
BE4-PpAPOBEC1-R33A	4	C	0.0657098
BE4-PpAPOBEC1-R33A	4	A	0.999481
BE4-PpAPOBEC1-R33A	4	A	0.160816
BE4-PpAPOBEC1-R33A	4	T	0.126232
BE4-PpAPOBEC1-R33A	4	C	0.00172921
BE4-PpAPOBEC1-R33A	4	G	0.00864603
BE4-RrA3F	4	G	0.0847199
BE4-RrA3F	4	C	0.0198443
BE4-RrA3F	4	A	0.999847
BE4-RrA3F	4	A	0.744924
BE4-RrA3F	4	T	0.119066
BE4-RrA3F	4	C	0.0259502
BE4-RrA3F	4	G	0.0053427
BE4-AmAPOBEC1	4	G	0.0252169
BE4-AmAPOBEC1	4	C	0.104902
BE4-AmAPOBEC1	4	A	0.584023
BE4-AmAPOBEC1	4	A	0.195683
BE4-AmAPOBEC1	4	T	0.999597
BE4-AmAPOBEC1	4	C	0.614283
BE4-AmAPOBEC1	4	G	0.00201735
BE4-SsAPOBEC3B	4	G	0.999584
BE4-SsAPOBEC3B	4	C	0.558101
BE4-SsAPOBEC3B	4	A	0.538317
BE4-SsAPOBEC3B	4	A	0.201999
BE4-SsAPOBEC3B	4	T	0.134319
BE4-SsAPOBEC3B	4	C	0.0499792
BE4-SsAPOBEC3B	4	G	0.0104123
BE4-RrA3F F130L	4	G	0.527297
BE4-RrA3F F130L	4	C	0.311585
BE4-RrA3F F130L	4	A	1
BE4-RrA3F F130L	4	A	0.181092
BE4-RrA3F F130L	4	T	0.0985353
BE4-RrA3F F130L	4	C	0.0146471
BE4-RrA3F F130L	4	G	0.00266312
BE4-SsAPOBEC3B R54Q	4	G	0.999468
BE4-SsAPOBEC3B R54Q	4	C	0.372142
BE4-SsAPOBEC3B R54Q	4	A	0.570175
BE4-SsAPOBEC3B R54Q	4	A	0.106326
BE4-SsAPOBEC3B R54Q	4	T	0.0318979
BE4-SsAPOBEC3B R54Q	4	C	0.0132908
BE4-SsAPOBEC3B R54Q	4	G	0.00398724
BE4-PpAPOBEC1	4	G	0.00968054
BE4-PpAPOBEC1	4	C	0.0774443
BE4-PpAPOBEC1	4	A	0.999785
BE4-PpAPOBEC1	4	A	0.531354
BE4-PpAPOBEC1	4	T	0.398516
BE4-PpAPOBEC1	4	C	0.0306551
BE4-PpAPOBEC1	4	G	0.00215123
BE4-rAPOBEC1	5	G	0.0044501
BE4-rAPOBEC1	5	C	0.0352829
BE4-rAPOBEC1	5	A	1
BE4-rAPOBEC1	5	A	0.000635728
BE4-PpAPOBEC1-H122A	5	G	0.101504
BE4-PpAPOBEC1-H122A	5	C	0.135338
BE4-PpAPOBEC1-H122A	5	A	1
BE4-PpAPOBEC1-H122A	5	A	0.0075188
BE4-PpAPOBEC1-R33A	5	G	0.0093633
BE4-PpAPOBEC1-R33A	5	C	0.0299625
BE4-PpAPOBEC1-R33A	5	A	1
BE4-PpAPOBEC1-R33A	5	A	0.00187266
BE4-RrA3F	5	G	0.182154
BE4-RrA3F	5	C	0.0518792
BE4-RrA3F	5	A	0.999539
BE4-RrA3F	5	A	0.00345861
BE4-AmAPOBEC1	5	G	0.134334
BE4-AmAPOBEC1	5	C	0.209403
BE4-AmAPOBEC1	5	A	0.999605
BE4-AmAPOBEC1	5	A	0.011853
BE4-SsAPOBEC3B	5	G	0.9999
BE4-SsAPOBEC3B	5	C	0.632937
BE4-SsAPOBEC3B	5	A	0.525947
BE4-SsAPOBEC3B	5	A	0.0039996
BE4-RrA3F F130L	5	G	0.780198
BE4-RrA3F F130L	5	C	0.491616
BE4-RrA3F F130L	5	A	1.00034
BE4-RrA3F F130L	5	A	0.00342192
BE4-SsAPOBEC3B R54Q	5	G	1.00031
BE4-SsAPOBEC3B R54Q	5	C	0.684259
BE4-SsAPOBEC3B R54Q	5	A	0.567659
BE4-SsAPOBEC3B R54Q	5	A	0.00153421
BE4-PpAPOBEC1	5	G	0.00717592
BE4-PpAPOBEC1	5	C	0.0150694
BE4-PpAPOBEC1	5	A	0.999964
BE4-PpAPOBEC1	5	A	0.00107639
BE4-rAPOBEC1	6	A	0.0445446
BE4-rAPOBEC1	6	T	0.999895
BE4-rAPOBEC1	6	G	0.459071
BE4-rAPOBEC1	6	C	0.663452
BE4-rAPOBEC1	6	C	0.195734
BE4-rAPOBEC1	6	G	0.009695
BE4-PpAPOBEC1-H122A	6	A	0.00390609
BE4-PpAPOBEC1-H122A	6	T	0.0209695
BE4-PpAPOBEC1-H122A	6	G	0.999959
BE4-PpAPOBEC1-H122A	6	C	0.22902
BE4-PpAPOBEC1-H122A	6	C	0.027137
BE4-PpAPOBEC1-H122A	6	G	0.0606472
BE4-RrA3F	6	A	0.0017816
BE4-RrA3F	6	T	0.172519
BE4-RrA3F	6	G	0.999926
BE4-RrA3F	6	C	0.206369
BE4-RrA3F	6	C	0.00311781
BE4-RrA3F	6	G	0.00311781
BE4-AmAPOBEC1	6	A	0.334017
BE4-AmAPOBEC1	6	T	0.998514
BE4-AmAPOBEC1	6	G	0.999929
BE4-AmAPOBEC1	6	C	0.402307
BE4-AmAPOBEC1	6	C	0.0944731
BE4-AmAPOBEC1	6	G	0.0350294
BE4-SsAPOBEC3B	6	A	0.0550423
BE4-SsAPOBEC3B	6	T	0.346198
BE4-SsAPOBEC3B	6	G	0.999934
BE4-SsAPOBEC3B	6	C	0.886137
BE4-SsAPOBEC3B	6	C	0.387917
BE4-SsAPOBEC3B	6	G	0.364327
BE4-RrA3F F130L	6	A	0.00462304
BE4-RrA3F F130L	6	T	0.155761
BE4-RrA3F F130L	6	G	1
BE4-RrA3F F130L	6	C	0.770092
BE4-RrA3F F130L	6	C	0.071835
BE4-RrA3F F130L	6	G	0.0176031
BE4-SsAPOBEC3B R54Q	6	A	0.0569582
BE4-SsAPOBEC3B R54Q	6	T	0.073385
BE4-SsAPOBEC3B R54Q	6	G	1.00007
BE4-SsAPOBEC3B R54Q	6	C	0.771703
BE4-SsAPOBEC3B R54Q	6	C	0.51548
BE4-SsAPOBEC3B R54Q	6	G	0.635825
BE4-PpAPOBEC1	6	A	0.0964941
BE4-PpAPOBEC1	6	T	1.00003
BE4-PpAPOBEC1	6	G	0.980066
BE4-PpAPOBEC1	6	C	0.186031
BE4-PpAPOBEC1	6	C	0.0353913
BE4-PpAPOBEC1	6	G	0.0117971
BE4-rAPOBEC1	7	G	0.0223048
BE4-rAPOBEC1	7	C	0.273136
BE4-rAPOBEC1	7	C	0.487771
BE4-rAPOBEC1	7	G	0.511642
BE4-rAPOBEC1	7	T	1
BE4-rAPOBEC1	7	C	0.951869
BE4-rAPOBEC1	7	G	0.00136959
BE4-rAPOBEC1	7	C	0.00528272
BE4-rAPOBEC1	7	T	0.132851
BE4-PpAPOBEC1-H122A	7	G	0.181448
BE4-PpAPOBEC1-H122A	7	C	0.141383
BE4-PpAPOBEC1-H122A	7	C	0.457711
BE4-PpAPOBEC1-H122A	7	G	0.999958
BE4-PpAPOBEC1-H122A	7	T	0.699153
BE4-PpAPOBEC1-H122A	7	C	0.229904
BE4-PpAPOBEC1-H122A	7	G	0.0442608
BE4-PpAPOBEC1-H122A	7	C	0.00167813
BE4-PpAPOBEC1-H122A	7	T	0.00713207
BE4-PpAPOBEC1-R33A	7	G	0.00935629
BE4-PpAPOBEC1-R33A	7	C	0.0627911
BE4-PpAPOBEC1-R33A	7	C	0.101256
BE4-PpAPOBEC1-R33A	7	G	0.541417
BE4-PpAPOBEC1-R33A	7	T	1.00008
BE4-PpAPOBEC1-R33A	7	C	0.452636
BE4-PpAPOBEC1-R33A	7	G	0.00145542
BE4-PpAPOBEC1-R33A	7	C	0.0012475
BE4-PpAPOBEC1-R33A	7	T	0.0268214
BE4-RrA3F	7	G	0.33109
BE4-RrA3F	7	C	0.133026
BE4-RrA3F	7	C	0.391446
BE4-RrA3F	7	G	1.00003
BE4-RrA3F	7	T	0.955288
BE4-RrA3F	7	C	0.700857
BE4-RrA3F	7	G	0.0887995
BE4-RrA3F	7	C	0.00312186
BE4-RrA3F	7	T	0.00433591
BE4-AmAPOBEC1	7	G	0.425661
BE4-AmAPOBEC1	7	C	0.116553
BE4-AmAPOBEC1	7	C	0.353787
BE4-AmAPOBEC1	7	G	0.635214
BE4-AmAPOBEC1	7	T	0.792803
BE4-AmAPOBEC1	7	C	0.999927
BE4-AmAPOBEC1	7	G	0.0262244
BE4-AmAPOBEC1	7	C	0.00631328
BE4-AmAPOBEC1	7	T	0.00825583
BE4-SsAPOBEC3B	7	G	1.00005
BE4-SsAPOBEC3B	7	C	0.885219
BE4-SsAPOBEC3B	7	C	0.973651
BE4-SsAPOBEC3B	7	G	0.987863
BE4-SsAPOBEC3B	7	T	0.924698
BE4-SsAPOBEC3B	7	C	0.91793
BE4-SsAPOBEC3B	7	G	0.289433
BE4-SsAPOBEC3B	7	C	0.0566234
BE4-SsAPOBEC3B	7	T	0.0302292
BE4-RrA3F F130L	7	G	0.685988
BE4-RrA3F F130L	7	C	0.373001
BE4-RrA3F F130L	7	C	0.799369
BE4-RrA3F F130L	7	G	0.999924
BE4-RrA3F F130L	7	T	0.963839
BE4-RrA3F F130L	7	C	0.834884
BE4-RrA3F F130L	7	G	0.170547
BE4-RrA3F F130L	7	C	0.00189919
BE4-RrA3F F130L	7	T	0.00341854
BE4-SsAPOBEC3B R54Q	7	G	0.976935
BE4-SsAPOBEC3B R54Q	7	C	0.760976
BE4-SsAPOBEC3B R54Q	7	C	0.776783
BE4-SsAPOBEC3B R54Q	7	G	1.00009
BE4-SsAPOBEC3B R54Q	7	T	0.640752
BE4-SsAPOBEC3B R54Q	7	C	0.378262
BE4-SsAPOBEC3B R54Q	7	G	0.360673
BE4-SsAPOBEC3B R54Q	7	C	0.195921
BE4-SsAPOBEC3B R54Q	7	T	0.00467539
BE4-PpAPOBEC1	7	G	0.0297841
BE4-PpAPOBEC1	7	C	0.0836081
BE4-PpAPOBEC1	7	C	0.22487
BE4-PpAPOBEC1	7	G	0.892671
BE4-PpAPOBEC1	7	T	0.999894
BE4-PpAPOBEC1	7	C	0.947984
BE4-PpAPOBEC1	7	G	0.00382938
BE4-PpAPOBEC1	7	C	0.00425487
BE4-PpAPOBEC1	7	T	0.160196
BE4-rAPOBEC1	8	A	0.000322523
BE4-rAPOBEC1	8	A	0.0514425
BE4-rAPOBEC1	8	G	0.0075793
BE4-rAPOBEC1	8	T	0.999984
BE4-rAPOBEC1	8	C	0.385899
BE4-rAPOBEC1	8	C	0.111754
BE4-rAPOBEC1	8	G	0.00790182
BE4-PpAPOBEC1-H122A	8	A	0.000922112
BE4-PpAPOBEC1-H122A	8	A	0.016598
BE4-PpAPOBEC1-H122A	8	G	0.312596
BE4-PpAPOBEC1-H122A	8	T	0.999877
BE4-PpAPOBEC1-H122A	8	C	0.550808
BE4-PpAPOBEC1-H122A	8	C	0.0719248
BE4-PpAPOBEC1-H122A	8	G	0.14969
BE4-PpAPOBEC1-R33A	8	A	0.000368338
BE4-PpAPOBEC1-R33A	8	A	0.011971
BE4-PpAPOBEC1-R33A	8	G	0.00460422
BE4-PpAPOBEC1-R33A	8	T	1.00004
BE4-PpAPOBEC1-R33A	8	C	0.0548823
BE4-PpAPOBEC1-R33A	8	C	0.016391
BE4-PpAPOBEC1-R33A	8	G	0.00276253
BE4-RrA3F	8	A	0.000149891
BE4-RrA3F	8	A	0.0140898
BE4-RrA3F	8	G	0.227685
BE4-RrA3F	8	T	0.999925
BE4-RrA3F	8	C	0.244473
BE4-RrA3F	8	C	0.0806415
BE4-RrA3F	8	G	0.290639
BE4-AmAPOBEC1	8	A	0.000716743
BE4-AmAPOBEC1	8	A	0.521968
BE4-AmAPOBEC1	8	G	1.00004
BE4-AmAPOBEC1	8	T	0.603498
BE4-AmAPOBEC1	8	C	0.208572
BE4-AmAPOBEC1	8	C	0.0745413
BE4-AmAPOBEC1	8	G	0.31465
BE4-SsAPOBEC3B	8	A	0.000798339
BE4-SsAPOBEC3B	8	A	0.0572809
BE4-SsAPOBEC3B	8	G	0.765807
BE4-SsAPOBEC3B	8	T	0.737266
BE4-SsAPOBEC3B	8	C	0.740859
BE4-SsAPOBEC3B	8	C	0.744651
BE4-SsAPOBEC3B	8	G	0.99992
BE4-RrA3F F130L	8	A	0.0001916
BE4-RrA3F F130L	8	A	0.0103464
BE4-RrA3F F130L	8	G	0.250038
BE4-RrA3F F130L	8	T	0.999962
BE4-RrA3F F130L	8	C	0.613887
BE4-RrA3F F130L	8	C	0.23107
BE4-RrA3F F130L	8	G	0.552192
BE4-SsAPOBEC3B R54Q	8	A	0.00017484
BE4-SsAPOBEC3B R54Q	8	A	0.0944138
BE4-SsAPOBEC3B R54Q	8	G	0.335869
BE4-SsAPOBEC3B R54Q	8	T	0.496022
BE4-SsAPOBEC3B R54Q	8	C	0.507037
BE4-SsAPOBEC3B R54Q	8	C	0.568756
BE4-SsAPOBEC3B R54Q	8	G	1.00009
BE4-PpAPOBEC1	8	A	0.00071763
BE4-PpAPOBEC1	8	A	0.130071
BE4-PpAPOBEC1	8	G	0.0129173
BE4-PpAPOBEC1	8	T	1.00002
BE4-PpAPOBEC1	8	C	0.166131
BE4-PpAPOBEC1	8	C	0.0249377
BE4-PpAPOBEC1	8	G	0.00879097
BE4-rAPOBEC1	9	T	0.946265
BE4-rAPOBEC1	9	T	0.999919
BE4-rAPOBEC1	9	C	0.219494
BE4-rAPOBEC1	9	G	0.0504024
BE4-PpAPOBEC1-H122A	9	T	0.554371
BE4-PpAPOBEC1-H122A	9	T	0.999467
BE4-PpAPOBEC1-H122A	9	C	0.231876
BE4-PpAPOBEC1-H122A	9	G	0.421109
BE4-PpAPOBEC1-R33A	9	T	0.711201
BE4-PpAPOBEC1-R33A	9	T	1.0001
BE4-PpAPOBEC1-R33A	9	C	0.0787024
BE4-PpAPOBEC1-R33A	9	G	0.0172761
BE4-RrA3F	9	T	0.999691
BE4-RrA3F	9	T	0.978697
BE4-RrA3F	9	C	0.0673047
BE4-RrA3F	9	G	0.392096
BE4-AmAPOBEC1	9	T	0.999474
BE4-AmAPOBEC1	9	T	0.523935
BE4-AmAPOBEC1	9	C	0.0883745
BE4-AmAPOBEC1	9	G	0.524987
BE4-SsAPOBEC3B	9	T	0.797452
BE4-SsAPOBEC3B	9	T	0.971002
BE4-SsAPOBEC3B	9	C	0.709578
BE4-SsAPOBEC3B	9	G	0.999561
BE4-RrA3F F130L	9	T	0.95986
BE4-RrA3F F130L	9	T	1.00058
BE4-RrA3F F130L	9	C	0.353403
BE4-RrA3F F130L	9	G	0.853694
BE4-SsAPOBEC3B R54Q	9	T	0.81099
BE4-SsAPOBEC3B R54Q	9	T	0.999669
BE4-SsAPOBEC3B R54Q	9	C	0.562728
BE4-SsAPOBEC3B R54Q	9	G	0.989738
BE4-PpAPOBEC1	9	T	0.90669
BE4-PpAPOBEC1	9	T	1.00021
BE4-PpAPOBEC1	9	C	0.117798
BE4-PpAPOBEC1	9	G	0.0471193
BE4-rAPOBEC1	10	G	0.0461029
BE4-rAPOBEC1	10	C	0.603179
BE4-rAPOBEC1	10	G	1.0001
BE4-rAPOBEC1	10	A	0.00384191
BE4-rAPOBEC1	10	C	0.0012006
BE4-PpAPOBEC1-H122A	10	G	0.132409
BE4-PpAPOBEC1-H122A	10	C	0.125441
BE4-PpAPOBEC1-H122A	10	G	0.99994
BE4-PpAPOBEC1-H122A	10	A	0.000398224
BE4-PpAPOBEC1-H122A	10	C	0.000398224
BE4-PpAPOBEC1-R33A	10	G	0.0195047
BE4-PpAPOBEC1-R33A	10	C	0.121444
BE4-PpAPOBEC1-R33A	10	G	0.99989
BE4-PpAPOBEC1-R33A	10	A	0.00110404
BE4-PpAPOBEC1-R33A	10	C	0.000736025
BE4-RrA3F	10	G	0.458737
BE4-RrA3F	10	C	0.241977
BE4-RrA3F	10	G	1.00006
BE4-RrA3F	10	A	0.00115502
BE4-RrA3F	10	C	0.00115502
BE4-AmAPOBEC1	10	G	0.0624416
BE4-AmAPOBEC1	10	C	0.135679
BE4-AmAPOBEC1	10	G	0.999942
BE4-AmAPOBEC1	10	A	0.00145892
BE4-AmAPOBEC1	10	C	0.00116713
BE4-SsAPOBEC3B	10	G	1.00006
BE4-SsAPOBEC3B	10	C	0.875102
BE4-SsAPOBEC3B	10	G	0.919217
BE4-SsAPOBEC3B	10	A	0.00199613
BE4-SsAPOBEC3B	10	C	0.000998064
BE4-RrA3F F130L	10	G	0.715389
BE4-RrA3F F130L	10	C	0.400168
BE4-RrA3F F130L	10	G	1.00007
BE4-RrA3F F130L	10	A	0.00122859
BE4-RrA3F F130L	10	C	0.000877562
BE4-SsAPOBEC3B R54Q	10	G	0.723525
BE4-SsAPOBEC3B R54Q	10	C	0.647897
BE4-SsAPOBEC3B R54Q	10	G	1.00002
BE4-SsAPOBEC3B R54Q	10	A	0.000935997
BE4-SsAPOBEC3B R54Q	10	C	0.000561598
BE4-PpAPOBEC1	10	G	0.0312876
BE4-PpAPOBEC1	10	C	0.166867
BE4-PpAPOBEC1	10	G	1
BE4-PpAPOBEC1	10	A	0.00220618
BE4-PpAPOBEC1	10	C	0.000200562
BE4-rAPOBEC1	1	T	1
BE4-rAPOBEC1	1	A	0.213185
BE4-rAPOBEC1	1	A	0.00262381
BE4-rAPOBEC1	1	A	0.000327976
BE4-PpAPOBEC1-H122A	1	T	0.999899
BE4-PpAPOBEC1-H122A	1	A	0.0553821
BE4-PpAPOBEC1-H122A	1	A	0
BE4-PpAPOBEC1-H122A	1	A	0.00100695
BE4-PpAPOBEC1-R33A	1	T	1.0001
BE4-PpAPOBEC1-R33A	1	A	0.0321375
BE4-PpAPOBEC1-R33A	1	A	0.00104796
BE4-PpAPOBEC1-R33A	1	A	0.00104796
BE4-RrA3F	1	T	1
BE4-RrA3F	1	A	0.068071
BE4-RrA3F	1	A	0.000221729
BE4-RrA3F	1	A	0.000443459
BE4-AmAPOBEC1	1	T	0.916356
BE4-AmAPOBEC1	1	A	0.999822
BE4-AmAPOBEC1	1	A	0.061564
BE4-AmAPOBEC1	1	A	0.00118392
BE4-SsAPOBEC3B	1	T	0.999793
BE4-SsAPOBEC3B	1	A	0.161891
BE4-SsAPOBEC3B	1	A	0.00620668
BE4-SsAPOBEC3B	1	A	0.00103445
BE4-RrA3F F130L	1	T	1.00015
BE4-RrA3F F130L	1	A	0.147928
BE4-RrA3F F130L	1	A	0.000594089
BE4-RrA3F F130L	1	A	0.000891133
BE4-SsAPOBEC3B R54Q	1	T	1.00019
BE4-SsAPOBEC3B R54Q	1	A	0.0546509
BE4-SsAPOBEC3B R54Q	1	A	0.00224593
BE4-SsAPOBEC3B R54Q	1	A	0.000748643
BE4-PpAPOBEC1	1	T	0.999939
BE4-PpAPOBEC1	1	A	0.222007
BE4-PpAPOBEC1	1	A	0.00454931
BE4-PpAPOBEC1	1	A	0.000909863
BE4-rAPOBEC1	2	G	0.00107015
BE4-rAPOBEC1	2	G	0.00267537
BE4-rAPOBEC1	2	T	1.00005
BE4-rAPOBEC1	2	C	0.810637
BE4-rAPOBEC1	2	C	0.46819
BE4-rAPOBEC1	2	A	0.339237
BE4-rAPOBEC1	2	G	0.014447
BE4-PpAPOBEC1-H122A	2	G	0.00691276
BE4-PpAPOBEC1-H122A	2	G	0.0414766
BE4-PpAPOBEC1-H122A	2	T	0.0981612
BE4-PpAPOBEC1-H122A	2	C	0.999585
BE4-PpAPOBEC1-H122A	2	C	0.261302
BE4-PpAPOBEC1-H122A	2	A	0.0539195
BE4-PpAPOBEC1-H122A	2	G	0.315222
BE4-PpAPOBEC1-R33A	2	G	0.00734214
BE4-PpAPOBEC1-R33A	2	G	0.0110132
BE4-PpAPOBEC1-R33A	2	T	0.998532
BE4-PpAPOBEC1-R33A	2	C	0.502937
BE4-PpAPOBEC1-R33A	2	C	0.227606
BE4-PpAPOBEC1-R33A	2	A	0.220264
BE4-PpAPOBEC1-R33A	2	G	0.0183554
BE4-RrA3F	2	G	0.00360317
BE4-RrA3F	2	G	0.423973
BE4-RrA3F	2	T	1.00048
BE4-RrA3F	2	C	0.584915
BE4-RrA3F	2	C	0.452798
BE4-RrA3F	2	A	0.0972856
BE4-RrA3F	2	G	0.253423
BE4-AmAPOBEC1	2	G	0.00375375
BE4-AmAPOBEC1	2	G	0.257132
BE4-AmAPOBEC1	2	T	1.00038
BE4-AmAPOBEC1	2	C	0.611862
BE4-AmAPOBEC1	2	C	0.283408
BE4-AmAPOBEC1	2	A	0.108859
BE4-AmAPOBEC1	2	G	0.0675676
BE4-SsAPOBEC3B	2	G	0.000817528
BE4-SsAPOBEC3B	2	G	0.248528
BE4-SsAPOBEC3B	2	T	0.561642
BE4-SsAPOBEC3B	2	C	0.845324
BE4-SsAPOBEC3B	2	C	0.963048
BE4-SsAPOBEC3B	2	A	0.65484
BE4-SsAPOBEC3B	2	G	0.999836
BE4-RrA3F F130L	2	G	0.0017801
BE4-RrA3F F130L	2	G	0.184537
BE4-RrA3F F130L	2	T	0.247434
BE4-RrA3F F130L	2	C	0.999822
BE4-RrA3F F130L	2	C	0.778496
BE4-RrA3F F130L	2	A	0.18335
BE4-RrA3F F130L	2	G	0.391622
BE4-SsAPOBEC3B R54Q	2	G	0.0026295
BE4-SsAPOBEC3B R54Q	2	G	0.0525901
BE4-SsAPOBEC3B R54Q	2	T	0.299763
BE4-SsAPOBEC3B R54Q	2	C	0.863792
BE4-SsAPOBEC3B R54Q	2	C	1.00053
BE4-SsAPOBEC3B R54Q	2	A	0.758612
BE4-SsAPOBEC3B R54Q	2	G	0.833552
BE4-PpAPOBEC1	2	G	0
BE4-PpAPOBEC1	2	G	0.00349508
BE4-PpAPOBEC1	2	T	1.00017
BE4-PpAPOBEC1	2	C	0.425817
BE4-PpAPOBEC1	2	C	0.304072
BE4-PpAPOBEC1	2	A	0.299412
BE4-PpAPOBEC1	2	G	0.0168929
BE4-rAPOBEC1	3	C	0.000978206
BE4-rAPOBEC1	3	T	0.00195641
BE4-rAPOBEC1	3	C	0.000782564
BE4-rAPOBEC1	3	G	0.000195641
BE4-rAPOBEC1	3	C	0.00782564
BE4-rAPOBEC1	3	T	0.0483234
BE4-rAPOBEC1	3	C	0.122276
BE4-rAPOBEC1	3	T	0.45917
BE4-rAPOBEC1	3	A	0.453105
BE4-rAPOBEC1	3	C	0.999922
BE4-rAPOBEC1	3	T	0.954533
BE4-rAPOBEC1	3	G	0.00156513
BE4-PpAPOBEC1-H122A	3	C	0.000266404
BE4-PpAPOBEC1-H122A	3	T	0
BE4-PpAPOBEC1-H122A	3	C	0.000266404
BE4-PpAPOBEC1-H122A	3	G	0.00745931
BE4-PpAPOBEC1-H122A	3	C	0.00133202
BE4-PpAPOBEC1-H122A	3	T	0.00532808
BE4-PpAPOBEC1-H122A	3	C	0.0159842
BE4-PpAPOBEC1-H122A	3	T	0.0327677
BE4-PpAPOBEC1-H122A	3	A	0.241895
BE4-PpAPOBEC1-H122A	3	C	0.739004
BE4-PpAPOBEC1-H122A	3	T	1.00008
BE4-PpAPOBEC1-H122A	3	G	0.0479527
BE4-PpAPOBEC1-R33A	3	C	0.000232813
BE4-PpAPOBEC1-R33A	3	T	0.000232813
BE4-PpAPOBEC1-R33A	3	C	0.000465625
BE4-PpAPOBEC1-R33A	3	G	0
BE4-PpAPOBEC1-R33A	3	C	0.000232813
BE4-PpAPOBEC1-R33A	3	T	0.00745
BE4-PpAPOBEC1-R33A	3	C	0.0249109
BE4-PpAPOBEC1-R33A	3	T	0.131073
BE4-PpAPOBEC1-R33A	3	A	0.251903
BE4-PpAPOBEC1-R33A	3	C	0.99993
BE4-PpAPOBEC1-R33A	3	T	0.981305
BE4-PpAPOBEC1-R33A	3	G	0.000232813
BE4-RrA3F	3	C	0.000195274
BE4-RrA3F	3	T	0.000390549
BE4-RrA3F	3	C	0.000195274
BE4-RrA3F	3	G	0.00117165
BE4-RrA3F	3	C	0.00312439
BE4-RrA3F	3	T	0.00566296
BE4-RrA3F	3	C	0.0343683
BE4-RrA3F	3	T	0.12439
BE4-RrA3F	3	A	0.257176
BE4-RrA3F	3	C	1
BE4-RrA3F	3	T	0.955087
BE4-RrA3F	3	G	0.00742043
BE4-AmAPOBEC1	3	C	0.000254123
BE4-AmAPOBEC1	3	T	0
BE4-AmAPOBEC1	3	C	0.000254123
BE4-AmAPOBEC1	3	G	0.000762369
BE4-AmAPOBEC1	3	C	0.0116897
BE4-AmAPOBEC1	3	T	0.0160098
BE4-AmAPOBEC1	3	C	0.209906
BE4-AmAPOBEC1	3	T	0.18983
BE4-AmAPOBEC1	3	A	0.654621
BE4-AmAPOBEC1	3	C	0.983711
BE4-AmAPOBEC1	3	T	0.999975
BE4-AmAPOBEC1	3	G	0.00508246
BE4-SsAPOBEC3B	3	C	0.00140941
BE4-SsAPOBEC3B	3	T	0.000704705
BE4-SsAPOBEC3B	3	C	0.000939607
BE4-SsAPOBEC3B	3	G	0.0277184
BE4-SsAPOBEC3B	3	C	0.0667121
BE4-SsAPOBEC3B	3	T	0.141646
BE4-SsAPOBEC3B	3	C	0.421649
BE4-SsAPOBEC3B	3	T	0.410138
BE4-SsAPOBEC3B	3	A	0.230439
BE4-SsAPOBEC3B	3	C	0.999977
BE4-SsAPOBEC3B	3	T	0.981419
BE4-SsAPOBEC3B	3	G	0.386883
BE4-RrA3F F130L	3	C	0.00101043
BE4-RrA3F F130L	3	T	0
BE4-RrA3F F130L	3	C	0
BE4-RrA3F F130L	3	G	0.00161668
BE4-RrA3F F130L	3	C	0.0042438
BE4-RrA3F F130L	3	T	0.00525422
BE4-RrA3F F130L	3	C	0.0434484
BE4-RrA3F F130L	3	T	0.144289
BE4-RrA3F F130L	3	A	0.475911
BE4-RrA3F F130L	3	C	0.999919
BE4-RrA3F F130L	3	T	0.928987
BE4-RrA3F F130L	3	G	0.0210169
BE4-SsAPOBEC3B R54Q	3	C	0.00102501
BE4-SsAPOBEC3B R54Q	3	T	0.000768758
BE4-SsAPOBEC3B R54Q	3	C	0.00102501
BE4-SsAPOBEC3B R54Q	3	G	0.0110189
BE4-SsAPOBEC3B R54Q	3	C	0.00768758
BE4-SsAPOBEC3B R54Q	3	T	0.163489
BE4-SsAPOBEC3B R54Q	3	C	0.517118
BE4-SsAPOBEC3B R54Q	3	T	0.477911
BE4-SsAPOBEC3B R54Q	3	A	0.149651
BE4-SsAPOBEC3B R54Q	3	C	0.630381
BE4-SsAPOBEC3B R54Q	3	T	0.999897
BE4-SsAPOBEC3B R54Q	3	G	0.279572
BE4-PpAPOBEC1	3	C	0.000445603
BE4-PpAPOBEC1	3	T	0.000891206
BE4-PpAPOBEC1	3	C	0.000891206
BE4-PpAPOBEC1	3	G	0.00111401
BE4-PpAPOBEC1	3	C	0.00289642
BE4-PpAPOBEC1	3	T	0.0403271
BE4-PpAPOBEC1	3	C	0.05726
BE4-PpAPOBEC1	3	T	0.244636
BE4-PpAPOBEC1	3	A	0.710291
BE4-PpAPOBEC1	3	C	0.999933
BE4-PpAPOBEC1	3	T	0.929973
BE4-PpAPOBEC1	3	G	0.00111401
BE4-rAPOBEC1	4	G	0.00571886
BE4-rAPOBEC1	4	C	0.171566
BE4-rAPOBEC1	4	A	0.999657
BE4-rAPOBEC1	4	A	0.613062
BE4-rAPOBEC1	4	T	0.379732
BE4-rAPOBEC1	4	C	0.0674826
BE4-rAPOBEC1	4	G	0.00571886
BE4-PpAPOBEC1-H122A	4	G	0.140244
BE4-PpAPOBEC1-H122A	4	C	0.22561
BE4-PpAPOBEC1-H122A	4	A	1
BE4-PpAPOBEC1-H122A	4	A	0.146341
BE4-PpAPOBEC1-H122A	4	T	0.0853659
BE4-PpAPOBEC1-H122A	4	C	0.0182927
BE4-PpAPOBEC1-H122A	4	G	0.0304878
BE4-PpAPOBEC1-R33A	4	G	0.0104131
BE4-PpAPOBEC1-R33A	4	C	0.0485942
BE4-PpAPOBEC1-R33A	4	A	0.999653
BE4-PpAPOBEC1-R33A	4	A	0.131899
BE4-PpAPOBEC1-R33A	4	T	0.107602
BE4-PpAPOBEC1-R33A	4	C	0.00347102
BE4-PpAPOBEC1-R33A	4	G	0.0173551
BE4-RrA3F	4	G	0.0830931
BE4-RrA3F	4	C	0.0220451
BE4-RrA3F	4	A	1.00051
BE4-RrA3F	4	A	0.724097
BE4-RrA3F	4	T	0.132271
BE4-RrA3F	4	C	0.0237409
BE4-RrA3F	4	G	0.00678311
BE4-AmAPOBEC1	4	G	0.042743
BE4-AmAPOBEC1	4	C	0.113362
BE4-AmAPOBEC1	4	A	0.561234
BE4-AmAPOBEC1	4	A	0.17283
BE4-AmAPOBEC1	4	T	0.999814
BE4-AmAPOBEC1	4	C	0.520349
BE4-AmAPOBEC1	4	G	0.0130087
BE4-SsAPOBEC3B	4	G	0.999017
BE4-SsAPOBEC3B	4	C	0.47001
BE4-SsAPOBEC3B	4	A	0.471976
BE4-SsAPOBEC3B	4	A	0.161259
BE4-SsAPOBEC3B	4	T	0.114061
BE4-SsAPOBEC3B	4	C	0.0294985
BE4-SsAPOBEC3B	4	G	0.00786627
BE4-RrA3F F130L	4	G	0.510949
BE4-RrA3F F130L	4	C	0.249182
BE4-RrA3F F130L	4	A	0.999245
BE4-RrA3F F130L	4	A	0.135917
BE4-RrA3F F130L	4	T	0.0679587
BE4-RrA3F F130L	4	C	0.0201359
BE4-RrA3F F130L	4	G	0.010068
BE4-SsAPOBEC3B R54Q	4	G	0.999377
BE4-SsAPOBEC3B R54Q	4	C	0.346977
BE4-SsAPOBEC3B R54Q	4	A	0.612923
BE4-SsAPOBEC3B R54Q	4	A	0.0789528
BE4-SsAPOBEC3B R54Q	4	T	0.0332433
BE4-SsAPOBEC3B R54Q	4	C	0.0186994
BE4-SsAPOBEC3B R54Q	4	G	0.00831082
BE4-PpAPOBEC1	4	G	0.00928505
BE4-PpAPOBEC1	4	C	0.0641513
BE4-PpAPOBEC1	4	A	1.00025
BE4-PpAPOBEC1	4	A	0.471005
BE4-PpAPOBEC1	4	T	0.355364
BE4-PpAPOBEC1	4	C	0.0278552
BE4-PpAPOBEC1	4	G	0.00337638
BE4-rAPOBEC1	6	A	0.0346558
BE4-rAPOBEC1	6	T	0.999964
BE4-rAPOBEC1	6	G	0.365691
BE4-rAPOBEC1	6	C	0.607198
[truncated: 329 more rows]
