# Supplementary material for: Cytosine base editors with minimized unguided DNA and RNA off-target events and high on-target activity
Source: Nat Commun. 2020 Apr 28;11:2052. doi: 10.1038/s41467-020-15887-5 (PMC7189382; doi:10.1038/s41467-020-15887-5)
Supplement: Supplementary file 3 — Source Data [file 41467_2020_15887_MOESM3_ESM.zip › figure_source_data/source data_Fig1.xlsx]

## Sheet: Fig 1c
	in cis				in trans
1	61.519		63.628	37.239	43.53	26.962	29.142	22.408
2	39.67	29.312	32.594	17.114	36.578	27.147	0.272	15.353
4	27.82	15.615		8.023	31.005	22.253	34.487	16.703
5	56.551	47.273		42.681	0.048	0.059	0.161	0.015
6		42.564		26.388		9.702	22.096	6.28
7	58.32	50.271	64.646	45.462		31.054	51.584	23.457
8	65.318	55.229	68.74	48.398	10.782	6.94	10.763	5.175
9	27.728	11.329	20.882	7.957	1.284	0.55	1.387	0.399
10	48.288	42.129	47.867	36.886	0.37	0.237	0.152	0.16
11			39.557	77.913			35.959	45.776
12	61.608	43.414	36.459	36.482	25.905	13.76	21.178	9.795
13			51.642	33.656			0.071	1.46
14	51.925	47.342	67.611	44.46	41.595	38.389	49.682	27.749
15	33.478	18.962	38.17	21.172	0.544	0.354	0.02	0.257
16	65.902	52.151	70.56	44.267	18.649	27.689	22.592	13.898
17	66.175	54.013	57.106	31.986	57.823	56.668	32.471	33.6
18	50.011	41.264	53.385	33.065	0.163	0.068	0.343	0.037
19	53.557	54.844	44.299	33.979	45.74	37.69	48.417	25.483
20	26.858	18.561	26.747	10.774	15.867	8.291	14.15	4.083
21	24.607	27.966	50.756	65.318	18.545	16.696	51.385	3.599
22	38.189	35.493	28.959	30.842	55.905	41.145	19.591	35.185
23	35.097	33.883	38.861	26.959	18.975	16.073	9.909	8.115
24	23.998	18.952	30.212	30.33	37.429	35.225	43.77	29.176
25	32.322	33.305	35.298	32.012	2.432	1.975	2.433	1.652
26	49.19	34.213		38.802	41.318	39.906		38.27
27	63.835	52.427		55.804	36.625	34.526		24.437
28	49.454	42.105		29.138	9.076	10.219		4.922
29	20.894	9.827		9.772	5.749	5.603		2.487
30	45.131	30.982		23.285	1.229	1.105		0.477
31	67.24	44.845		37.406	17.309	11.509		7.902
32	52.221	43.495		41.773	12.088	10.019		6.252
33	33.371	28.341		27.93	4.866	4.969		3.172
34	41.912	23.616		19.414	32.274	28.735

## Sheet: Fig 1 d
	in cis				in trans
1	34.304		54.441	34.408	1.481		1.26	0.908
2	22.395	16.756	26.632	12.428	0.085	0.124	0.017	0.019
4	25.593		33.166	11.994	0.556	0.357	0.554	0.12
5	50.172	41.713	66.069	42.541	0.436	0.287	0.546	0.423
6	27.822	27.577	47.854	31.766	0.082	0.071	0.167	0.05
7	36.367	31.672	53.18	31.707	0.43	0.187	0.307	0.209
8	57.736	55.532	73.975	56.341	0.35	0.141	0.525	0.464
9		6.464	20.562	7.502	0.014	0.012	0.042	0.015
10			32.457	13.834	4.312	2.123	3.904	1.722
11	24.105						0.026
12	5.322	3.975	9.267	4.662	0.666	0.63	0.409	0.624
13			69.464	44.447	3.324		0.064	0.058
14	52.206	40.834	70.484	47.514		2.17	5.26
15		22.113		13.198	2.66	1.83		0.786
16	62.996	52.635		49.208	0.109	0.207	0.37	0.24
17	69.864			52.098	2.644	1.907		0.401
18	15.008	10.76		8.396	0.028	0.019	0.018	0.02
19	59.769			37.542	3.747	2.111	5.403	1.399
20	0.375			0.799	1.459		0.475	0.583
21	14.548	11.549	86.898	69.498	0.281	0.229	1.606	0.386
22	6.878	6.288	15.962	7.206	0.026	0.039	0.013	0.012
23	1.395	1.29	4.058	1.089	1.448	0.915	2.032	0.719
24	16.211		30.642	24.406	1.554		2.201	0.386
25	23.169		33.265	27.88	21.086		25.079	12.646
26	57.535	49.166		56.285	13.298	11.01		8.646
27	42.151	41.287		37.349	1.329	1.187		0.871
28	31.884	28.557		29.207	3.464	3.579		2.6
29	42.71	31.518		20.535	17.15	16.045		9.198
30	18.869	16.532		15.319	0.168	0.141		0.051
31	13.624	10.242		10.423	0.748	0.7		0.295
32	17.677			12.106	0.16			0.114
33	30.701			15.219	1.267	1.042		0.426
34	42.275				0.337			0.908

## Sheet: Fig 1e
site	1	2	4	5	6	7	8	9	10	11	12	13	14	15	16	17	18	19	20	21	22	23	24	25	26	27	28	29	30	31	32	33	34
in cis	52.231	29.6725	17.1527	48.835	34.476	54.6748	59.4213	16.974	43.7925	58.735	44.4907	42.649	52.8345	27.9455	58.22	52.32	44.4312	46.6698	20.735	42.1617	33.3708	33.7	25.873	33.2343	40.735	57.3553	40.2323	13.4977	33.1327	49.8303	45.8297	29.8807	28.314
in trans	30.5105	19.8375	26.112	0.07075	12.6927	35.365	8.415	0.905	0.22975	40.8675	17.6595	0.7655	39.3537	0.29375	20.707	45.1405	0.15275	39.3325	10.5977	22.5562	37.9565	13.268	36.4	2.123	39.8313	31.8627	8.07233	4.613	0.937	12.24	9.453	4.33567	26.471

## Sheet: Fig 1d
site	1	2	4	5	6	7	8	9	10	11	12	13	14	15	16	17	18	19	20	21	22	23	24	25	26	27	28	29	30	31	32	33	34
in cis	41.051	19.5527	23.5843	50.1238	33.7548	38.2315	60.896	10.4328	23.1455	15.2925	5.8065	56.9555	52.7595	17.6555	54.9463	60.981	11.388	48.6555	0.587	45.6232	9.0835	1.958	23.753	28.1047	54.3287	40.2623	29.8827	31.5877	16.9067	11.4297	14.8915	22.96	42.275
in trans	1.21633	0.06125	0.39675	0.423	0.0925	0.28325	0.37	0.02075	3.01525	0.026	0.58225	1.14867	3.715	1.75867	0.2315	1.65067	0.02125	3.165	0.839	0.6255	0.0225	1.2785	1.38033	19.6037	10.9847	1.129	3.21433	14.131	0.12	0.581	0.137	0.911667	0.6225
