# Supplementary material for: Cytosine base editors with minimized unguided DNA and RNA off-target events and high on-target activity
Source: Nat Commun. 2020 Apr 28;11:2052. doi: 10.1038/s41467-020-15887-5 (PMC7189382; doi:10.1038/s41467-020-15887-5)
Supplement: Supplementary file 3 — Source Data [file 41467_2020_15887_MOESM3_ESM.zip › figure_source_data/soucre data_Supp_Fig10.xlsx]

## Sheet: supp_fig_10
	Editor name	Target Site	indel_rate	replicate
46	BE4-rAPOBEC1	1	0.706	1
60	BE4-PpAPOBEC1-H122A	1	0.15	1
62	BE4-PpAPOBEC1-R33A	1	0.391	1
68	BE4-RrA3F	1	0.401	1
70	BE4-AmAPOBEC1	1	0.692	1
71	BE4-SsAPOBEC3B	1	0.925	1
73	BE4-RrA3F F130L	1	0.34	1
78	BE4-SsAPOBEC3B R54Q	1	1.313	1
79	BE4-PpAPOBEC1	1	0.535	1
134	BE4-rAPOBEC1	2	2.069	1
148	BE4-PpAPOBEC1-H122A	2	0.475	1
150	BE4-PpAPOBEC1-R33A	2	0.772	1
156	BE4-RrA3F	2	0.897	1
158	BE4-AmAPOBEC1	2	1.258	1
159	BE4-SsAPOBEC3B	2	5.016	1
161	BE4-RrA3F F130L	2	1.09	1
166	BE4-SsAPOBEC3B R54Q	2	5.651	1
167	BE4-PpAPOBEC1	2	2.743	1
198	BE4-rAPOBEC1	3	2.296	1
212	BE4-PpAPOBEC1-H122A	3	0.924	1
214	BE4-PpAPOBEC1-R33A	3	1.372	1
220	BE4-RrA3F	3	2.01	1
222	BE4-AmAPOBEC1	3	2.056	1
223	BE4-SsAPOBEC3B	3	1.357	1
225	BE4-RrA3F F130L	3	1.739	1
230	BE4-SsAPOBEC3B R54Q	3	1.635	1
231	BE4-PpAPOBEC1	3	2.82	1
286	BE4-rAPOBEC1	4	0.221	1
300	BE4-PpAPOBEC1-H122A	4	0.028	1
302	BE4-PpAPOBEC1-R33A	4	0.075	1
308	BE4-RrA3F	4	0.044	1
310	BE4-AmAPOBEC1	4	0.109	1
311	BE4-SsAPOBEC3B	4	0.103	1
313	BE4-RrA3F F130L	4	0.081	1
318	BE4-SsAPOBEC3B R54Q	4	0.119	1
319	BE4-PpAPOBEC1	4	0.165	1
374	BE4-rAPOBEC1	5	0.337	1
388	BE4-PpAPOBEC1-H122A	5	0.252	1
390	BE4-PpAPOBEC1-R33A	5	0.255	1
396	BE4-RrA3F	5	0.237	1
398	BE4-AmAPOBEC1	5	0.552	1
399	BE4-SsAPOBEC3B	5	0.272	1
401	BE4-RrA3F F130L	5	0.351	1
406	BE4-SsAPOBEC3B R54Q	5	0.413	1
407	BE4-PpAPOBEC1	5	0.695	1
460	BE4-rAPOBEC1	6	2.276	1
474	BE4-PpAPOBEC1-H122A	6	0.758	1
481	BE4-RrA3F	6	1.25	1
483	BE4-SsAPOBEC3B	6	6.193	1
485	BE4-RrA3F F130L	6	0.877	1
489	BE4-SsAPOBEC3B R54Q	6	2.745	1
490	BE4-PpAPOBEC1	6	1.321	1
543	BE4-rAPOBEC1	7	1.248	1
557	BE4-PpAPOBEC1-H122A	7	0.799	1
559	BE4-PpAPOBEC1-R33A	7	0.921	1
565	BE4-RrA3F	7	1.687	1
567	BE4-AmAPOBEC1	7	1.988	1
568	BE4-SsAPOBEC3B	7	1.941	1
570	BE4-RrA3F F130L	7	1.273	1
575	BE4-SsAPOBEC3B R54Q	7	2.011	1
576	BE4-PpAPOBEC1	7	1.356	1
631	BE4-rAPOBEC1	8	1.479	1
645	BE4-PpAPOBEC1-H122A	8	0.507	1
647	BE4-PpAPOBEC1-R33A	8	0.767	1
653	BE4-RrA3F	8	1.11	1
655	BE4-AmAPOBEC1	8	1.056	1
656	BE4-SsAPOBEC3B	8	1.562	1
658	BE4-RrA3F F130L	8	1.279	1
663	BE4-SsAPOBEC3B R54Q	8	2.404	1
664	BE4-PpAPOBEC1	8	1.036	1
719	BE4-rAPOBEC1	9	0.224	1
733	BE4-PpAPOBEC1-H122A	9	0.139	1
735	BE4-PpAPOBEC1-R33A	9	0.209	1
741	BE4-RrA3F	9	0.237	1
743	BE4-AmAPOBEC1	9	0.188	1
744	BE4-SsAPOBEC3B	9	1.239	1
746	BE4-RrA3F F130L	9	0.134	1
751	BE4-SsAPOBEC3B R54Q	9	2.077	1
752	BE4-PpAPOBEC1	9	0.175	1
807	BE4-rAPOBEC1	10	1.017	1
821	BE4-PpAPOBEC1-H122A	10	0.349	1
823	BE4-PpAPOBEC1-R33A	10	0.303	1
829	BE4-RrA3F	10	0.738	1
831	BE4-AmAPOBEC1	10	0.534	1
832	BE4-SsAPOBEC3B	10	1.024	1
834	BE4-RrA3F F130L	10	0.635	1
839	BE4-SsAPOBEC3B R54Q	10	0.888	1
840	BE4-PpAPOBEC1	10	0.784	1
894	BE4-rAPOBEC1	1	0.411	2
908	BE4-PpAPOBEC1-H122A	1	0.164	2
910	BE4-PpAPOBEC1-R33A	1	0.056	2
916	BE4-RrA3F	1	0.17	2
918	BE4-AmAPOBEC1	1	0.243	2
919	BE4-SsAPOBEC3B	1	0.215	2
921	BE4-RrA3F F130L	1	0.166	2
926	BE4-SsAPOBEC3B R54Q	1	0.488	2
927	BE4-PpAPOBEC1	1	0.274	2
982	BE4-rAPOBEC1	2	0.962	2
996	BE4-PpAPOBEC1-H122A	2	0.118	2
998	BE4-PpAPOBEC1-R33A	2	0.166	2
1004	BE4-RrA3F	2	0.393	2
1006	BE4-AmAPOBEC1	2	0.404	2
1007	BE4-SsAPOBEC3B	2	1.805	2
1009	BE4-RrA3F F130L	2	0.313	2
1014	BE4-SsAPOBEC3B R54Q	2	1.565	2
1015	BE4-PpAPOBEC1	2	0.983	2
1048	BE4-rAPOBEC1	3	1.732	2
1062	BE4-PpAPOBEC1-H122A	3	0.653	2
1064	BE4-PpAPOBEC1-R33A	3	1.058	2
1070	BE4-RrA3F	3	1.548	2
1072	BE4-AmAPOBEC1	3	1.382	2
1073	BE4-SsAPOBEC3B	3	0.922	2
1079	BE4-SsAPOBEC3B R54Q	3	0.706	2
1080	BE4-PpAPOBEC1	3	2.568	2
1132	BE4-rAPOBEC1	4	0.204	2
1146	BE4-PpAPOBEC1-H122A	4	0.041	2
1148	BE4-PpAPOBEC1-R33A	4	0.032	2
1154	BE4-RrA3F	4	0.049	2
1156	BE4-AmAPOBEC1	4	0.086	2
1157	BE4-SsAPOBEC3B	4	0.127	2
1159	BE4-RrA3F F130L	4	0.048	2
1164	BE4-SsAPOBEC3B R54Q	4	0.081	2
1165	BE4-PpAPOBEC1	4	0.119	2
1220	BE4-rAPOBEC1	5	0.435	2
1234	BE4-PpAPOBEC1-H122A	5	0.118	2
1236	BE4-PpAPOBEC1-R33A	5	0.121	2
1242	BE4-RrA3F	5	0.252	2
1244	BE4-AmAPOBEC1	5	0.242	2
1245	BE4-SsAPOBEC3B	5	0.244	2
1247	BE4-RrA3F F130L	5	0.15	2
1252	BE4-SsAPOBEC3B R54Q	5	0.177	2
1253	BE4-PpAPOBEC1	5	0.504	2
1308	BE4-rAPOBEC1	6	2.152	2
1322	BE4-PpAPOBEC1-H122A	6	0.436	2
1324	BE4-PpAPOBEC1-R33A	6	0.407	1
1330	BE4-RrA3F	6	0.872	2
1332	BE4-AmAPOBEC1	6	0.562	1
1333	BE4-SsAPOBEC3B	6	4.774	2
1335	BE4-RrA3F F130L	6	0.598	2
1340	BE4-SsAPOBEC3B R54Q	6	2.117	2
1341	BE4-PpAPOBEC1	6	0.91	2
1396	BE4-rAPOBEC1	7	1.141	2
1410	BE4-PpAPOBEC1-H122A	7	0.478	2
1412	BE4-PpAPOBEC1-R33A	7	1.067	2
1418	BE4-RrA3F	7	1.191	2
1420	BE4-AmAPOBEC1	7	1.608	2
1421	BE4-SsAPOBEC3B	7	1.637	2
1423	BE4-RrA3F F130L	7	0.922	2
1428	BE4-SsAPOBEC3B R54Q	7	1.327	2
1429	BE4-PpAPOBEC1	7	0.998	2
1484	BE4-rAPOBEC1	8	1.661	2
1498	BE4-PpAPOBEC1-H122A	8	0.428	2
1500	BE4-PpAPOBEC1-R33A	8	0.222	2
1506	BE4-RrA3F	8	0.819	2
1508	BE4-AmAPOBEC1	8	0.804	2
1509	BE4-SsAPOBEC3B	8	1.72	2
1511	BE4-RrA3F F130L	8	0.872	2
1516	BE4-SsAPOBEC3B R54Q	8	2.091	2
1517	BE4-PpAPOBEC1	8	0.423	2
1572	BE4-rAPOBEC1	9	0.192	2
1586	BE4-PpAPOBEC1-H122A	9	0.074	2
1588	BE4-PpAPOBEC1-R33A	9	0.158	2
1594	BE4-RrA3F	9	0.138	2
1596	BE4-AmAPOBEC1	9	0.19	2
1597	BE4-SsAPOBEC3B	9	1.435	2
1599	BE4-RrA3F F130L	9	0.128	2
1604	BE4-SsAPOBEC3B R54Q	9	1.393	2
1605	BE4-PpAPOBEC1	9	0.137	2
1659	BE4-rAPOBEC1	10	1.031	2
1673	BE4-PpAPOBEC1-H122A	10	0.182	2
1675	BE4-PpAPOBEC1-R33A	10	0.239	2
1681	BE4-RrA3F	10	0.525	2
1683	BE4-AmAPOBEC1	10	0.415	2
1684	BE4-SsAPOBEC3B	10	0.558	2
1686	BE4-RrA3F F130L	10	0.589	2
1691	BE4-SsAPOBEC3B R54Q	10	0.563	2
1692	BE4-PpAPOBEC1	10	0.541	2
1747	BE4-rAPOBEC1	1	0.466	3
1761	BE4-PpAPOBEC1-H122A	1	0.161	3
1763	BE4-PpAPOBEC1-R33A	1	0.209	3
1769	BE4-RrA3F	1	0.406	3
1771	BE4-AmAPOBEC1	1	0.362	3
1772	BE4-SsAPOBEC3B	1	0.328	3
1774	BE4-RrA3F F130L	1	0.275	3
1779	BE4-SsAPOBEC3B R54Q	1	0.817	3
1780	BE4-PpAPOBEC1	1	0.255	3
1835	BE4-rAPOBEC1	2	1.954	3
1849	BE4-PpAPOBEC1-H122A	2	0.419	3
1851	BE4-PpAPOBEC1-R33A	2	0.398	3
1857	BE4-RrA3F	2	0.79	3
1859	BE4-AmAPOBEC1	2	0.663	3
1860	BE4-SsAPOBEC3B	2	2.943	3
1862	BE4-RrA3F F130L	2	0.752	3
1867	BE4-SsAPOBEC3B R54Q	2	2.012	3
1868	BE4-PpAPOBEC1	2	1.579	3
1901	BE4-rAPOBEC1	3	3.033	3
1915	BE4-PpAPOBEC1-H122A	3	1.173	3
1917	BE4-PpAPOBEC1-R33A	3	1.773	3
1923	BE4-RrA3F	3	2.16	3
1925	BE4-AmAPOBEC1	3	2.434	3
1926	BE4-SsAPOBEC3B	3	1.765	3
1928	BE4-RrA3F F130L	3	2.1	2
1933	BE4-SsAPOBEC3B R54Q	3	1.895	3
1934	BE4-PpAPOBEC1	3	3.913	3
1989	BE4-rAPOBEC1	4	0.324	3
2003	BE4-PpAPOBEC1-H122A	4	0.044	3
2005	BE4-PpAPOBEC1-R33A	4	0.076	3
2011	BE4-RrA3F	4	0.045	3
2013	BE4-AmAPOBEC1	4	0.141	3
2014	BE4-SsAPOBEC3B	4	0.177	3
2016	BE4-RrA3F F130L	4	0.067	3
2021	BE4-SsAPOBEC3B R54Q	4	0.064	3
2022	BE4-PpAPOBEC1	4	0.234	3
2077	BE4-rAPOBEC1	5	0.443	3
2091	BE4-PpAPOBEC1-H122A	5	0.141	3
2093	BE4-PpAPOBEC1-R33A	5	0.29	3
2099	BE4-RrA3F	5	0.211	3
2101	BE4-AmAPOBEC1	5	0.379	3
2102	BE4-SsAPOBEC3B	5	0.253	3
2104	BE4-RrA3F F130L	5	0.202	3
2109	BE4-SsAPOBEC3B R54Q	5	0.31	3
2110	BE4-PpAPOBEC1	5	0.641	3
2165	BE4-rAPOBEC1	1	0.401	4
2179	BE4-PpAPOBEC1-H122A	1	0.09	4
2181	BE4-PpAPOBEC1-R33A	1	0.113	4
2187	BE4-RrA3F	1	0.245	4
2189	BE4-AmAPOBEC1	1	0.223	4
2190	BE4-SsAPOBEC3B	1	0.253	4
2192	BE4-RrA3F F130L	1	0.108	4
2197	BE4-SsAPOBEC3B R54Q	1	0.437	4
2198	BE4-PpAPOBEC1	1	0.245	4
2253	BE4-rAPOBEC1	2	1.298	4
2267	BE4-PpAPOBEC1-H122A	2	0.254	4
2269	BE4-PpAPOBEC1-R33A	2	0.182	4
2275	BE4-RrA3F	2	0.349	4
2277	BE4-AmAPOBEC1	2	0.406	4
2278	BE4-SsAPOBEC3B	2	2.016	4
2280	BE4-RrA3F F130L	2	0.595	4
2285	BE4-SsAPOBEC3B R54Q	2	1.439	4
2286	BE4-PpAPOBEC1	2	1.075	4
2319	BE4-rAPOBEC1	3	1.893	4
2333	BE4-PpAPOBEC1-H122A	3	0.656	4
2335	BE4-PpAPOBEC1-R33A	3	1.292	4
2341	BE4-RrA3F	3	1.325	4
2343	BE4-AmAPOBEC1	3	1.297	4
2344	BE4-SsAPOBEC3B	3	0.907	4
2346	BE4-RrA3F F130L	3	1.533	3
2351	BE4-SsAPOBEC3B R54Q	3	1.226	4
2352	BE4-PpAPOBEC1	3	2.254	4
2407	BE4-rAPOBEC1	4	0.154	4
2421	BE4-PpAPOBEC1-H122A	4	0.037	4
2423	BE4-PpAPOBEC1-R33A	4	0.06	4
2429	BE4-RrA3F	4	0.044	4
2431	BE4-AmAPOBEC1	4	0.081	4
2432	BE4-SsAPOBEC3B	4	0.102	4
2434	BE4-RrA3F F130L	4	0.044	4
2439	BE4-SsAPOBEC3B R54Q	4	0.147	4
2440	BE4-PpAPOBEC1	4	0.252	4
2483	BE4-rAPOBEC1	6	2.295	3
2496	BE4-PpAPOBEC1-H122A	6	0.584	3
2502	BE4-RrA3F	6	1.239	3
2504	BE4-AmAPOBEC1	6	0.661	2
2505	BE4-SsAPOBEC3B	6	5.017	3
2507	BE4-RrA3F F130L	6	1.065	3
2512	BE4-SsAPOBEC3B R54Q	6	2.936	3
2513	BE4-PpAPOBEC1	6	1.218	3
2568	BE4-rAPOBEC1	7	1.431	3
2582	BE4-PpAPOBEC1-H122A	7	0.971	3
2584	BE4-PpAPOBEC1-R33A	7	0.918	3
2590	BE4-RrA3F	7	1.737	3
2592	BE4-AmAPOBEC1	7	2.223	3
2593	BE4-SsAPOBEC3B	7	2.04	3
2595	BE4-RrA3F F130L	7	1.623	3
2600	BE4-SsAPOBEC3B R54Q	7	2.375	3
2601	BE4-PpAPOBEC1	7	1.199	3
2656	BE4-rAPOBEC1	8	1.82	3
2670	BE4-PpAPOBEC1-H122A	8	0.421	3
2672	BE4-PpAPOBEC1-R33A	8	0.753	3
2678	BE4-RrA3F	8	1.881	3
2680	BE4-AmAPOBEC1	8	1.462	3
2681	BE4-SsAPOBEC3B	8	1.457	3
2683	BE4-RrA3F F130L	8	1.259	3
2688	BE4-SsAPOBEC3B R54Q	8	2.543	3
2689	BE4-PpAPOBEC1	8	1.065	3
2744	BE4-rAPOBEC1	9	0.346	3
2758	BE4-PpAPOBEC1-H122A	9	0.114	3
2760	BE4-PpAPOBEC1-R33A	9	0.169	3
2766	BE4-RrA3F	9	0.176	3
2768	BE4-AmAPOBEC1	9	0.331	3
2769	BE4-SsAPOBEC3B	9	2.478	3
2771	BE4-RrA3F F130L	9	0.134	3
2776	BE4-SsAPOBEC3B R54Q	9	2.09	3
2777	BE4-PpAPOBEC1	9	0.304	3
2832	BE4-rAPOBEC1	10	1.478	3
2846	BE4-PpAPOBEC1-H122A	10	0.426	3
2848	BE4-PpAPOBEC1-R33A	10	0.291	3
2854	BE4-RrA3F	10	0.745	3
2856	BE4-AmAPOBEC1	10	0.607	3
2857	BE4-SsAPOBEC3B	10	0.954	3
2859	BE4-RrA3F F130L	10	0.608	3
2864	BE4-SsAPOBEC3B R54Q	10	0.999	3
2865	BE4-PpAPOBEC1	10	0.724	3
2920	BE4-rAPOBEC1	6	1.398	4
2934	BE4-PpAPOBEC1-H122A	6	0.348	4
2936	BE4-PpAPOBEC1-R33A	6	0.394	2
2942	BE4-RrA3F	6	0.687	4
2944	BE4-AmAPOBEC1	6	0.47	3
2945	BE4-SsAPOBEC3B	6	4.199	4
2947	BE4-RrA3F F130L	6	0.691	4
2952	BE4-SsAPOBEC3B R54Q	6	2.511	4
2953	BE4-PpAPOBEC1	6	1.067	4
3008	BE4-rAPOBEC1	7	1.188	4
3022	BE4-PpAPOBEC1-H122A	7	0.74	4
3024	BE4-PpAPOBEC1-R33A	7	0.713	4
3030	BE4-RrA3F	7	1.275	4
3032	BE4-AmAPOBEC1	7	1.573	4
3033	BE4-SsAPOBEC3B	7	1.426	4
3035	BE4-RrA3F F130L	7	0.979	4
3040	BE4-SsAPOBEC3B R54Q	7	1.492	4
3041	BE4-PpAPOBEC1	7	1.042	4
3096	BE4-rAPOBEC1	8	0.824	4
3110	BE4-PpAPOBEC1-H122A	8	0.296	4
3112	BE4-PpAPOBEC1-R33A	8	0.368	4
3118	BE4-RrA3F	8	0.682	4
3120	BE4-AmAPOBEC1	8	0.621	4
3121	BE4-SsAPOBEC3B	8	1.25	4
3123	BE4-RrA3F F130L	8	0.785	4
3128	BE4-SsAPOBEC3B R54Q	8	1.467	4
3129	BE4-PpAPOBEC1	8	0.462	4
3184	BE4-rAPOBEC1	9	0.151	4
3198	BE4-PpAPOBEC1-H122A	9	0.073	4
3200	BE4-PpAPOBEC1-R33A	9	0.144	4
3206	BE4-RrA3F	9	0.096	4
3208	BE4-AmAPOBEC1	9	0.114	4
3209	BE4-SsAPOBEC3B	9	1.09	4
3211	BE4-RrA3F F130L	9	0.071	4
3216	BE4-SsAPOBEC3B R54Q	9	0.804	4
3217	BE4-PpAPOBEC1	9	0.072	4
3272	BE4-rAPOBEC1	10	0.948	4
3286	BE4-PpAPOBEC1-H122A	10	0.295	4
3288	BE4-PpAPOBEC1-R33A	10	0.251	4
3294	BE4-RrA3F	10	0.561	4
3296	BE4-AmAPOBEC1	10	0.459	4
3297	BE4-SsAPOBEC3B	10	0.516	4
3299	BE4-RrA3F F130L	10	0.473	4
3304	BE4-SsAPOBEC3B R54Q	10	0.757	4
3305	BE4-PpAPOBEC1	10	0.6	4
3403	BE4-PpAPOBEC1-R33A	6	0.469	3
3404	BE4-AmAPOBEC1	6	0.92	4
3420	BE4-PpAPOBEC1-R33A	6	0.467	4
3472	BE4-rAPOBEC1	5	0.349	4
3486	BE4-PpAPOBEC1-H122A	5	0.16	4
3488	BE4-PpAPOBEC1-R33A	5	0.147	4
3494	BE4-RrA3F	5	0.121	4
3496	BE4-AmAPOBEC1	5	0.144	4
3497	BE4-SsAPOBEC3B	5	0.145	4
3499	BE4-RrA3F F130L	5	0.174	4
3504	BE4-SsAPOBEC3B R54Q	5	0.171	4
3505	BE4-PpAPOBEC1	5	0.422	4
