# Supplementary material for: Cytosine base editors with minimized unguided DNA and RNA off-target events and high on-target activity
Source: Nat Commun. 2020 Apr 28;11:2052. doi: 10.1038/s41467-020-15887-5 (PMC7189382; doi:10.1038/s41467-020-15887-5)
Supplement: Supplementary file 3 — Source Data [file 41467_2020_15887_MOESM3_ESM.zip › figure_source_data/soucre data_Supp_Fig16.xlsx]

## Sheet: supp_fig_16
	T															A								C								G
nCas9-2XUGI	0.1175	0.09	0.155	0.12	0.105	0.16	0.1225	0.21	0.3275	0.3625	0.1125	0.1	0.085	0.0025	0.18	0.07	0.075	0.065	0.0725	0.075	0.065	0.045	0.0675	0.055	0.0975	0.065	0.0875	0.0675	0.0925	0.1	0.095	0.0825	0.1025	0.095	0.0875	0.12	0.09	0.0825	0.075	0.0675
BE4-rAPOBEC1	4.025	7.615	4.1775	2.8475	14.705	5.99	4.8325	7.585	17.8525	12.035	25.3275	8.1475	10.1575	0.2875	7.41	0.5175	0.5375	0.425	0.3375	0.205	0.2775	0.4925	0.365	0.1925	0.3375	0.2375	0.9225	0.1175	1.1275	1.0975	5.065	0.0825	0.1075	0.11	0.1125	0.1575	0.115	0.1775	0.1425	0.105
rAPOBEC1 deaminase	6.6925	12.635	8.755	5.1675	18.2175	4.05	9.525	13.6225	19.2375	9.5	38.915	23.2875	29.3775	0.765	13.9825	0.53	0.995	0.4575	0.2725	0.33	0.245	0.8725	0.6	0.2275	0.2125	0.2	0.715	0.07	1.54	1.5875	6.2275	0.08	0.08	0.05	0.0625	0.2525	0.06	0.1425	0.1175	0.115
BE4-rAPOBEC1 K34A H122A	0.4975	0.3775	0.405	0.5575	0.6175	1.855	0.615	1.82	2.9825	2.8475	0.88	0.42	0.47	0.02	2.4775	0.0575	0.065	0.0725	0.085	0.0725	0.0825	0.065	0.0875	0.15	0.2475	0.15	0.23	0.08	0.29	0.305	0.4	0.105	0.0975	0.1125	0.0725	0.1525	0.0975	0.1425	0.1125	0.1025
BE4-PpAPOBEC1 H122A	0.365	0.3475	0.4475	0.485	0.61	1.8975	0.5725	1.83	2.8025	2.785	0.69	0.3775	0.435	0.0175	2.695	0.0625	0.075	0.065	0.06	0.08	0.0725	0.0725	0.075	0.1425	0.2225	0.1225	0.195	0.0725	0.24	0.29	0.285	0.1	0.1075	0.12	0.1	0.14	0.0975	0.15	0.1075	0.105
BE4-PpAPOBEC1 R33A	0.3675	0.4475	0.475	0.5725	0.48	1.5025	0.4325	1.39	2.4725	2.41	0.69	0.365	0.4125	0.01	2.5	0.0475	0.07	0.05	0.085	0.09	0.07	0.0575	0.0775	0.1225	0.2375	0.14	0.21	0.065	0.1825	0.2175	0.2625	0.105	0.135	0.115	0.095	0.1325	0.105	0.12	0.0825	0.1
BE4-RrA3F	0.1	0.11	0.1425	0.12	0.11	0.2675	0.1325	0.2725	0.355	0.415	0.1575	0.1125	0.1375	0.015	0.395	0.0525	0.055	0.085	0.0725	0.085	0.055	0.0725	0.0725	0.0775	0.12	0.08	0.0825	0.06	0.1025	0.1275	0.115	0.0825	0.1	0.105	0.1025	0.12	0.07	0.0975	0.0875	0.095
BE4-AmAPOBEC1	0.17	0.2375	0.1325	0.155	0.1375	0.3975	0.26	0.2575	0.3425	0.3775	0.6925	0.235	0.1825	0.0075	0.3125	0.0775	0.0625	0.0525	0.0775	0.08	0.0675	0.08	0.0675	0.09	0.125	0.0975	0.1225	0.065	0.15	0.1025	0.295	0.1575	0.0875	0.1025	0.115	0.1125	0.095	0.095	0.0975	0.1025
BE4-SsAPOBEC3B	2.8425	1.39	0.325	0.8075	0.5725	3.7375	4.4375	1.0925	2.255	2.0425	2.8825	2.1775	1.155	0.045	1.145	0.1075	0.13	0.0875	0.145	0.11	0.0875	0.0975	0.095	0.1475	0.1825	0.2475	0.8725	1.0575	1.47	0.4525	1.31	7.7925	0.84	0.41	0.4525	4.0325	2.945	1.2375	1.365	0.85
BE4-RrA3F F130L	0.21	0.2125	0.23	0.2575	0.3325	0.975	0.395	0.98	1.5025	1.4625	0.435	0.225	0.2825	0.02	1.41	0.08	0.0775	0.05	0.0675	0.09	0.0625	0.0525	0.0675	0.1175	0.16	0.085	0.135	0.0725	0.155	0.1725	0.2	0.0775	0.1075	0.0825	0.0875	0.115	0.095	0.1225	0.085	0.095
BE4-SsAPOBEC3B R54Q	0.225	0.175	0.2475	0.2675	0.255	0.7075	0.2425	0.6525	1	0.96	0.265	0.1575	0.155	0.0175	0.745	0.0675	0.0675	0.05	0.05	0.075	0.0775	0.07	0.0675	0.07	0.1425	0.105	0.1375	0.085	0.145	0.1675	0.1525	0.1225	0.1125	0.1025	0.13	0.1475	0.125	0.095	0.105	0.0925
