# Supplementary material for: Cytosine base editors with minimized unguided DNA and RNA off-target events and high on-target activity
Source: Nat Commun. 2020 Apr 28;11:2052. doi: 10.1038/s41467-020-15887-5 (PMC7189382; doi:10.1038/s41467-020-15887-5)
Supplement: Supplementary file 3 — Source Data [file 41467_2020_15887_MOESM3_ESM.zip › figure_source_data/soucre data_Supp_Fig7.xlsx]

## Sheet: supp_fig_7
	Editor name	Target Site	max_C_to_T_rate	cis_trans	replicate
23	BE4-rAPOBEC1	1	23.127	trans	1
53	F7B644	1	0.155	trans	1
54	D1LZA1	1	0.24	trans	1
55	A0A3Q0DM17	1	1.22	trans	1
56	A0A3Q0DNJ5	1	15.993	trans	1
57	G5AYU5	1	0.213	trans	1
58	A0A2Y9QMV5	1	0.293	trans	1
59	H0XHI0	1	2.745	trans	1
60	A0A3M0K4Y7	1	0.225	trans	1
61	A0A3P4LUZ8	1	0.246	trans	1
62	G5BPM8	1	12.754	trans	1
63	H2M862	1	0.199	trans	1
64	H0Y0C6	1	0.081	trans	1
65	A0A3Q2Z5X6	1	0.112	trans	1
66	A0A2K6NVA7 (RrAPOBEC3F)	1	4.097	trans	1
67	A0A2K6NY90	1	0.053	trans	1
68	Q6ICH2	1	0.076	trans	1
69	G8GPV1	1	2.285	trans	1
70	Q1WBT6	1	0.115	trans	1
71	A0A3B4CS14	1	0.157	trans	1
72	A0A087XZI4	1	0.08	trans	1
73	A0A341AEK4	1	0.127	trans	1
74	E2D879	1	5.272	trans	1
75	A0A2K5RDN6	1	0.035	trans	1
76	A0A2K5RDN7	1	34.338	trans	1
77	A0A1C9CJ69	1	13.153	trans	1
78	A0A2R2Z4D2	1	0.09	trans	1
79	B7T161	1	0.11	trans	1
80	A0A2R2X2G4	1	23.172	trans	1
81	G1Q1M4	1	0.234	trans	1
82	A0A1S3AN78	1	0.232	trans	1
83	A0A151P7C9 (AmAPOBEC1)	1	0.862	trans	1
84	Q4VUI3	1	0.426	trans	1
85	E2RL86	1	1.03	trans	1
86	G1LWB0	1	14.966	trans	1
87	A0A1U7S7K7	1	5.538	trans	1
88	A0A2R2X2J8	1	0.263	trans	1
89	A0A151P6M4	1	0.171	trans	1
90	A0A2K6MNR2	1	0.211	trans	1
91	D3U1S2 (SsAPOBEC3B)	1	1.305	trans	1
92	F1CGT0	1	29.868	trans	1
93	C7AGG3	1	0.159	trans	1
94	A0A250YMK7	1	0.476	trans	1
95	B7T160	1	0.142	trans	1
119	BE4-rAPOBEC1	1	40.651	cis	1
149	F7B644	1	7.032	cis	1
150	D1LZA1	1	4.37	cis	1
151	A0A3Q0DM17	1	26.688	cis	1
152	A0A3Q0DNJ5	1	38.801	cis	1
153	G5AYU5	1	1.56	cis	1
154	A0A2Y9QMV5	1	1.267	cis	1
155	H0XHI0	1	23.224	cis	1
156	A0A3M0K4Y7	1	0.129	cis	1
157	A0A3P4LUZ8	1	2.164	cis	1
158	G5BPM8	1	42.688	cis	1
159	H2M862	1	11.56	cis	1
160	H0Y0C6	1	0.095	cis	1
161	A0A3Q2Z5X6	1	0.172	cis	1
162	A0A2K6NVA7 (RrAPOBEC3F)	1	55.369	cis	1
163	A0A2K6NY90	1	0.314	cis	1
164	Q6ICH2	1	0.169	cis	1
165	G8GPV1	1	36.291	cis	1
166	Q1WBT6	1	16.193	cis	1
167	A0A3B4CS14	1	0.091	cis	1
168	A0A087XZI4	1	0.081	cis	1
169	A0A341AEK4	1	3.908	cis	1
170	E2D879	1	40.567	cis	1
171	A0A2K5RDN6	1	1.573	cis	1
172	A0A2K5RDN7	1	56.758	cis	1
173	A0A1C9CJ69	1	51.083	cis	1
174	A0A2R2Z4D2	1	0.11	cis	1
175	B7T161	1	1.066	cis	1
176	A0A2R2X2G4	1	46.885	cis	1
177	G1Q1M4	1	12.156	cis	1
178	A0A1S3AN78	1	16.516	cis	1
179	A0A151P7C9 (AmAPOBEC1)	1	30.287	cis	1
180	Q4VUI3	1	6.065	cis	1
181	E2RL86	1	13.001	cis	1
182	G1LWB0	1	1.007	cis	1
183	A0A1U7S7K7	1	28.408	cis	1
184	A0A2R2X2J8	1	9.689	cis	1
185	A0A151P6M4	1	7.527	cis	1
186	A0A2K6MNR2	1	0.19	cis	1
187	D3U1S2 (SsAPOBEC3B)	1	28.044	cis	1
188	F1CGT0	1	57.649	cis	1
189	C7AGG3	1	2.04	cis	1
190	A0A250YMK7	1	16.406	cis	1
191	B7T160	1	4.721	cis	1
215	BE4-rAPOBEC1	4	18.539	trans	1
245	F7B644	4	0.134	trans	1
246	D1LZA1	4	4.378	trans	1
247	A0A3Q0DM17	4	0.217	trans	1
248	A0A3Q0DNJ5	4	13.602	trans	1
249	G5AYU5	4	0.105	trans	1
250	A0A2Y9QMV5	4	0.051	trans	1
251	H0XHI0	4	0.435	trans	1
252	A0A3M0K4Y7	4	0.053	trans	1
253	A0A3P4LUZ8	4	0.081	trans	1
254	G5BPM8	4	18.519	trans	1
255	H2M862	4	0.458	trans	1
256	H0Y0C6	4	0.062	trans	1
257	A0A3Q2Z5X6	4	0.044	trans	1
258	A0A2K6NVA7 (RrAPOBEC3F)	4	9.585	trans	1
259	A0A2K6NY90	4	0.056	trans	1
260	Q6ICH2	4	0.039	trans	1
261	G8GPV1	4	3.611	trans	1
262	Q1WBT6	4	0.108	trans	1
263	A0A3B4CS14	4	0.06	trans	1
264	A0A087XZI4	4	0.033	trans	1
265	A0A341AEK4	4	0.07	trans	1
266	E2D879	4	36.743	trans	1
267	A0A2K5RDN6	4	0.06	trans	1
268	A0A2K5RDN7	4	29.084	trans	1
269	A0A1C9CJ69	4	25.402	trans	1
270	A0A2R2Z4D2	4	0.028	trans	1
271	B7T161	4	0.07	trans	1
272	A0A2R2X2G4	4	38.078	trans	1
273	G1Q1M4	4	0.312	trans	1
274	A0A1S3AN78	4	0.047	trans	1
275	A0A151P7C9 (AmAPOBEC1)	4	1.49	trans	1
276	Q4VUI3	4	7.355	trans	1
277	E2RL86	4	0.287	trans	1
278	G1LWB0	4	8.279	trans	1
279	A0A1U7S7K7	4	0.505	trans	1
280	A0A2R2X2J8	4	0.075	trans	1
281	A0A151P6M4	4	0.095	trans	1
282	A0A2K6MNR2	4	0.035	trans	1
283	D3U1S2 (SsAPOBEC3B)	4	7.946	trans	1
284	F1CGT0	4	32.952	trans	1
285	C7AGG3	4	0.077	trans	1
286	A0A250YMK7	4	0.488	trans	1
287	B7T160	4	1.946	trans	1
311	BE4-rAPOBEC1	6	32.996	cis	1
341	F7B644	6	13.276	cis	1
342	D1LZA1	6	16.002	cis	1
343	A0A3Q0DM17	6	34.284	cis	1
344	A0A3Q0DNJ5	6	46.445	cis	1
345	G5AYU5	6	0.453	cis	1
346	A0A2Y9QMV5	6	4.766	cis	1
347	H0XHI0	6	36.867	cis	1
348	A0A3M0K4Y7	6	0.036	cis	1
349	A0A3P4LUZ8	6	27.529	cis	1
350	G5BPM8	6	25.952	cis	1
351	H2M862	6	35.409	cis	1
352	H0Y0C6	6	0.022	cis	1
353	A0A3Q2Z5X6	6	0.03	cis	1
354	A0A2K6NVA7 (RrAPOBEC3F)	6	51.679	cis	1
355	A0A2K6NY90	6	5.518	cis	1
356	Q6ICH2	6	0.019	cis	1
357	G8GPV1	6	32.156	cis	1
358	Q1WBT6	6	3.862	cis	1
359	A0A3B4CS14	6	0.032	cis	1
360	A0A087XZI4	6	0.03	cis	1
361	A0A341AEK4	6	0.214	cis	1
362	E2D879	6	51.517	cis	1
363	A0A2K5RDN6	6	11.126	cis	1
364	A0A2K5RDN7	6	45.394	cis	1
365	A0A1C9CJ69	6	52.88	cis	1
366	A0A2R2Z4D2	6	0.028	cis	1
367	B7T161	6	10.914	cis	1
368	A0A2R2X2G4	6	52.552	cis	1
369	G1Q1M4	6	5.808	cis	1
370	A0A1S3AN78	6	1.895	cis	1
371	A0A151P7C9 (AmAPOBEC1)	6	26.477	cis	1
372	Q4VUI3	6	20.158	cis	1
373	E2RL86	6	14.668	cis	1
374	G1LWB0	6	0.461	cis	1
375	A0A1U7S7K7	6	1.261	cis	1
376	A0A2R2X2J8	6	12.053	cis	1
377	A0A151P6M4	6	26.13	cis	1
378	A0A2K6MNR2	6	0.023	cis	1
379	D3U1S2 (SsAPOBEC3B)	6	42.598	cis	1
380	F1CGT0	6	53.417	cis	1
381	C7AGG3	6	7.078	cis	1
382	A0A250YMK7	6	15.701	cis	1
383	B7T160	6	15.643	cis	1
407	BE4-rAPOBEC1	1	18.352	trans	2
437	F7B644	1	0.21	trans	2
438	D1LZA1	1	0.196	trans	2
439	A0A3Q0DM17	1	0.617	trans	2
440	A0A3Q0DNJ5	1	13.434	trans	2
441	G5AYU5	1	0.201	trans	2
442	A0A2Y9QMV5	1	0.172	trans	2
443	H0XHI0	1	1.403	trans	2
444	A0A3M0K4Y7	1	0.207	trans	2
445	A0A3P4LUZ8	1	0.164	trans	2
446	G5BPM8	1	6.907	trans	2
447	H2M862	1	0.166	trans	2
448	H0Y0C6	1	0.122	trans	2
449	A0A3Q2Z5X6	1	0.132	trans	2
450	A0A2K6NVA7 (RrAPOBEC3F)	1	2.08	trans	2
451	A0A2K6NY90	1	0.071	trans	2
452	Q6ICH2	1	0.121	trans	2
453	G8GPV1	1	1.532	trans	2
454	Q1WBT6	1	0.114	trans	2
455	A0A3B4CS14	1	0.095	trans	2
456	A0A087XZI4	1	0.091	trans	2
457	A0A341AEK4	1	0.089	trans	2
458	E2D879	1	2.631	trans	2
459	A0A2K5RDN6	1	0.116	trans	2
460	A0A2K5RDN7	1	23.969	trans	2
461	A0A1C9CJ69	1	6.78	trans	2
462	A0A2R2Z4D2	1	0.113	trans	2
463	B7T161	1	0.126	trans	2
464	A0A2R2X2G4	1	16.123	trans	2
465	G1Q1M4	1	0.212	trans	2
466	A0A1S3AN78	1	0.163	trans	2
467	A0A151P7C9 (AmAPOBEC1)	1	0.572	trans	2
468	Q4VUI3	1	0.254	trans	2
469	E2RL86	1	0.601	trans	2
470	G1LWB0	1	8.571	trans	2
471	A0A1U7S7K7	1	3.252	trans	2
472	A0A2R2X2J8	1	0.296	trans	2
473	A0A151P6M4	1	0.18	trans	2
474	A0A2K6MNR2	1	0.182	trans	2
475	D3U1S2 (SsAPOBEC3B)	1	0.997	trans	2
476	F1CGT0	1	25.442	trans	2
477	C7AGG3	1	0.276	trans	2
478	A0A250YMK7	1	0.311	trans	2
479	B7T160	1	0.21	trans	2
503	BE4-rAPOBEC1	1	39.148	cis	2
533	F7B644	1	6.211	cis	2
534	D1LZA1	1	4.63	cis	2
535	A0A3Q0DM17	1	27.774	cis	2
536	A0A3Q0DNJ5	1	32.74	cis	2
537	G5AYU5	1	1.095	cis	2
538	A0A2Y9QMV5	1	1.364	cis	2
539	H0XHI0	1	19.616	cis	2
540	A0A3M0K4Y7	1	0.399	cis	2
541	A0A3P4LUZ8	1	2.684	cis	2
542	G5BPM8	1	38.434	cis	2
543	H2M862	1	9.947	cis	2
544	H0Y0C6	1	0.216	cis	2
545	A0A3Q2Z5X6	1	0.304	cis	2
546	A0A2K6NVA7 (RrAPOBEC3F)	1	48.797	cis	2
547	A0A2K6NY90	1	0.421	cis	2
548	Q6ICH2	1	0.253	cis	2
549	G8GPV1	1	31.607	cis	2
550	Q1WBT6	1	13.958	cis	2
551	A0A3B4CS14	1	0.335	cis	2
552	A0A087XZI4	1	0.281	cis	2
553	A0A341AEK4	1	2.969	cis	2
554	E2D879	1	40.834	cis	2
555	A0A2K5RDN6	1	1.505	cis	2
556	A0A2K5RDN7	1	46.427	cis	2
557	A0A1C9CJ69	1	47.373	cis	2
558	A0A2R2Z4D2	1	0.164	cis	2
559	B7T161	1	1.426	cis	2
560	A0A2R2X2G4	1	41.222	cis	2
561	G1Q1M4	1	10.465	cis	2
562	A0A1S3AN78	1	13.433	cis	2
563	A0A151P7C9 (AmAPOBEC1)	1	24.68	cis	2
564	Q4VUI3	1	4.684	cis	2
565	E2RL86	1	12.317	cis	2
566	G1LWB0	1	1.009	cis	2
567	A0A1U7S7K7	1	27.147	cis	2
568	A0A2R2X2J8	1	7.441	cis	2
569	A0A151P6M4	1	9.237	cis	2
570	A0A2K6MNR2	1	0.396	cis	2
571	D3U1S2 (SsAPOBEC3B)	1	30.863	cis	2
572	F1CGT0	1	54.471	cis	2
573	C7AGG3	1	2.942	cis	2
574	A0A250YMK7	1	16.159	cis	2
575	B7T160	1	4.618	cis	2
599	BE4-rAPOBEC1	4	11.045	trans	2
629	F7B644	4	0.238	trans	2
630	D1LZA1	4	2.896	trans	2
631	A0A3Q0DM17	4	0.25	trans	2
632	A0A3Q0DNJ5	4	9.149	trans	2
633	G5AYU5	4	0.064	trans	2
634	A0A2Y9QMV5	4	0.086	trans	2
635	H0XHI0	4	0.125	trans	2
636	A0A3M0K4Y7	4	0.067	trans	2
637	A0A3P4LUZ8	4	0.146	trans	2
638	G5BPM8	4	9.642	trans	2
639	H2M862	4	0.196	trans	2
640	H0Y0C6	4	0.14	trans	2
641	A0A3Q2Z5X6	4	0.108	trans	2
642	A0A2K6NVA7 (RrAPOBEC3F)	4	5.002	trans	2
643	A0A2K6NY90	4	0.089	trans	2
644	Q6ICH2	4	0.08	trans	2
645	G8GPV1	4	3.341	trans	2
646	Q1WBT6	4	0.131	trans	2
647	A0A3B4CS14	4	0.095	trans	2
648	A0A087XZI4	4	0.08	trans	2
649	A0A341AEK4	4	0.067	trans	2
650	E2D879	4	27.417	trans	2
651	A0A2K5RDN6	4	0.069	trans	2
652	A0A2K5RDN7	4	14.837	trans	2
653	A0A1C9CJ69	4	20.138	trans	2
654	A0A2R2Z4D2	4	0.084	trans	2
655	B7T161	4	0.094	trans	2
656	A0A2R2X2G4	4	34.701	trans	2
657	G1Q1M4	4	0.176	trans	2
658	A0A1S3AN78	4	0.078	trans	2
659	A0A151P7C9 (AmAPOBEC1)	4	1.126	trans	2
660	Q4VUI3	4	5.509	trans	2
661	E2RL86	4	0.226	trans	2
662	G1LWB0	4	5.517	trans	2
663	A0A1U7S7K7	4	0.347	trans	2
664	A0A2R2X2J8	4	0.156	trans	2
665	A0A151P6M4	4	0.145	trans	2
666	A0A2K6MNR2	4	0.066	trans	2
667	D3U1S2 (SsAPOBEC3B)	4	5.854	trans	2
668	F1CGT0	4	0.075	trans	2
669	C7AGG3	4	0.066	trans	2
670	A0A250YMK7	4	0.068	trans	2
671	B7T160	4	1.268	trans	2
695	BE4-rAPOBEC1	4	8.363	cis	1
725	F7B644	4	0.829	cis	1
726	D1LZA1	4	0.676	cis	1
727	A0A3Q0DM17	4	2.416	cis	1
728	A0A3Q0DNJ5	4	9.475	cis	1
729	G5AYU5	4	0.279	cis	1
730	A0A2Y9QMV5	4	0.072	cis	1
731	H0XHI0	4	2.275	cis	1
732	A0A3M0K4Y7	4	0.071	cis	1
733	A0A3P4LUZ8	4	1.237	cis	1
734	G5BPM8	4	6.31	cis	1
735	H2M862	4	2.642	cis	1
736	H0Y0C6	4	0.059	cis	1
737	A0A3Q2Z5X6	4	0.056	cis	1
738	A0A2K6NVA7 (RrAPOBEC3F)	4	5.778	cis	1
739	A0A2K6NY90	4	0.079	cis	1
740	Q6ICH2	4	0.071	cis	1
741	G8GPV1	4	1.433	cis	1
742	Q1WBT6	4	0.158	cis	1
743	A0A3B4CS14	4	0.058	cis	1
744	A0A087XZI4	4	0.074	cis	1
745	A0A341AEK4	4	0.085	cis	1
746	E2D879	4	11.64	cis	1
747	A0A2K5RDN6	4	0.247	cis	1
748	A0A2K5RDN7	4	20.892	cis	1
749	A0A1C9CJ69	4	12.752	cis	1
750	A0A2R2Z4D2	4	0.075	cis	1
751	B7T161	4	1.197	cis	1
752	A0A2R2X2G4	4	11.547	cis	1
753	G1Q1M4	4	0.295	cis	1
754	A0A1S3AN78	4	0.176	cis	1
755	A0A151P7C9 (AmAPOBEC1)	4	4.254	cis	1
756	Q4VUI3	4	0.242	cis	1
757	E2RL86	4	4.275	cis	1
758	G1LWB0	4	0.06	cis	1
759	A0A1U7S7K7	4	0.083	cis	1
760	A0A2R2X2J8	4	1.29	cis	1
761	A0A151P6M4	4	0.06	cis	1
762	A0A2K6MNR2	4	0.062	cis	1
763	D3U1S2 (SsAPOBEC3B)	4	4.514	cis	1
764	F1CGT0	4	14.291	cis	1
765	C7AGG3	4	0.814	cis	1
766	A0A250YMK7	4	3.358	cis	1
767	B7T160	4	0.629	cis	1
791	BE4-rAPOBEC1	1	19.887	trans	3
821	F7B644	1	0.078	trans	3
822	D1LZA1	1	0.166	trans	3
823	A0A3Q0DM17	1	0.974	trans	3
824	A0A3Q0DNJ5	1	16.134	trans	3
825	G5AYU5	1	0.109	trans	3
826	A0A2Y9QMV5	1	0.179	trans	3
827	H0XHI0	1	1.141	trans	3
828	A0A3M0K4Y7	1	0.096	trans	3
829	A0A3P4LUZ8	1	0.128	trans	3
830	G5BPM8	1	11.133	trans	3
831	H2M862	1	0.16	trans	3
832	H0Y0C6	1	0.046	trans	3
833	A0A3Q2Z5X6	1	0.054	trans	3
834	A0A2K6NVA7 (RrAPOBEC3F)	1	3.188	trans	3
835	A0A2K6NY90	1	0.071	trans	3
836	Q6ICH2	1	0.076	trans	3
837	G8GPV1	1	0.976	trans	3
838	Q1WBT6	1	0.066	trans	3
839	A0A3B4CS14	1	0.062	trans	3
840	A0A087XZI4	1	0.028	trans	3
841	A0A341AEK4	1	0.06	trans	3
842	E2D879	1	3.253	trans	3
843	A0A2K5RDN6	1	0.078	trans	3
844	A0A2K5RDN7	1	29.163	trans	3
845	A0A1C9CJ69	1	11.212	trans	3
846	A0A2R2Z4D2	1	0.038	trans	3
847	B7T161	1	0.068	trans	3
848	A0A2R2X2G4	1	17.228	trans	3
849	G1Q1M4	1	0.094	trans	3
850	A0A1S3AN78	1	0.033	trans	3
851	A0A151P7C9 (AmAPOBEC1)	1	0.814	trans	3
852	Q4VUI3	1	0.332	trans	3
853	E2RL86	1	0.511	trans	3
854	G1LWB0	1	11.148	trans	3
855	A0A1U7S7K7	1	3.734	trans	3
856	A0A2R2X2J8	1	0.184	trans	3
857	A0A151P6M4	1	0.1	trans	3
858	A0A2K6MNR2	1	0.046	trans	3
859	D3U1S2 (SsAPOBEC3B)	1	0.603	trans	3
860	F1CGT0	1	20.593	trans	3
861	C7AGG3	1	0.093	trans	3
862	A0A250YMK7	1	0.389	trans	3
863	B7T160	1	0.105	trans	3
887	BE4-rAPOBEC1	4	14.226	trans	3
917	F7B644	4	0.062	trans	3
918	D1LZA1	4	2.408	trans	3
919	A0A3Q0DM17	4	0.217	trans	3
920	A0A3Q0DNJ5	4	11.437	trans	3
921	G5AYU5	4	0.035	trans	3
922	A0A2Y9QMV5	4	0.06	trans	3
923	H0XHI0	4	0.304	trans	3
924	A0A3M0K4Y7	4	0.038	trans	3
925	A0A3P4LUZ8	4	0.062	trans	3
926	G5BPM8	4	15.141	trans	3
927	H2M862	4	0.515	trans	3
928	H0Y0C6	4	0.04	trans	3
929	A0A3Q2Z5X6	4	0.053	trans	3
930	A0A2K6NVA7 (RrAPOBEC3F)	4	7.857	trans	3
931	A0A2K6NY90	4	0.039	trans	3
932	Q6ICH2	4	0.049	trans	3
933	G8GPV1	4	3.639	trans	3
934	Q1WBT6	4	0.138	trans	3
935	A0A3B4CS14	4	0.044	trans	3
936	A0A087XZI4	4	0.047	trans	3
937	A0A341AEK4	4	0.046	trans	3
938	E2D879	4	34.701	trans	3
939	A0A2K5RDN6	4	0.041	trans	3
940	A0A2K5RDN7	4	20.747	trans	3
941	A0A1C9CJ69	4	24.867	trans	3
942	A0A2R2Z4D2	4	0.044	trans	3
943	B7T161	4	0.048	trans	3
944	A0A2R2X2G4	4	33.696	trans	3
945	G1Q1M4	4	0.199	trans	3
946	A0A1S3AN78	4	0.044	trans	3
947	A0A151P7C9 (AmAPOBEC1)	4	1.135	trans	3
948	Q4VUI3	4	8.378	trans	3
949	E2RL86	4	0.247	trans	3
950	G1LWB0	4	6.447	trans	3
951	A0A1U7S7K7	4	0.576	trans	3
952	A0A2R2X2J8	4	0.069	trans	3
953	A0A151P6M4	4	0.061	trans	3
954	A0A2K6MNR2	4	0.039	trans	3
955	D3U1S2 (SsAPOBEC3B)	4	5.976	trans	3
956	F1CGT0	4	27.223	trans	3
957	C7AGG3	4	0.049	trans	3
958	A0A250YMK7	4	0.319	trans	3
959	B7T160	4	1.207	trans	3
983	BE4-rAPOBEC1	4	11.368	cis	2
1013	F7B644	4	3.098	cis	2
1014	D1LZA1	4	2.449	cis	2
1015	A0A3Q0DM17	4	3.086	cis	2
1016	A0A3Q0DNJ5	4	13.989	cis	2
1017	G5AYU5	4	0.581	cis	2
1018	A0A2Y9QMV5	4	0.326	cis	2
1019	H0XHI0	4	6.706	cis	2
1020	A0A3M0K4Y7	4	0.044	cis	2
1021	A0A3P4LUZ8	4	3.981	cis	2
1022	G5BPM8	4	14.974	cis	2
1023	H2M862	4	5.69	cis	2
1024	H0Y0C6	4	0.043	cis	2
1025	A0A3Q2Z5X6	4	0.043	cis	2
1026	A0A2K6NVA7 (RrAPOBEC3F)	4	13.871	cis	2
1027	A0A2K6NY90	4	0.289	cis	2
1028	Q6ICH2	4	0.046	cis	2
1029	G8GPV1	4	5.514	cis	2
1030	Q1WBT6	4	0.344	cis	2
1031	A0A3B4CS14	4	0.053	cis	2
1032	A0A087XZI4	4	0.042	cis	2
1033	A0A341AEK4	4	0.039	cis	2
1034	E2D879	4	22.248	cis	2
1035	A0A2K5RDN6	4	1.169	cis	2
1036	A0A2K5RDN7	4	34.718	cis	2
1037	A0A1C9CJ69	4	22.592	cis	2
1038	A0A2R2Z4D2	4	0.032	cis	2
1039	B7T161	4	2.665	cis	2
1040	A0A2R2X2G4	4	18.749	cis	2
1041	G1Q1M4	4	0.973	cis	2
1042	A0A1S3AN78	4	0.488	cis	2
1043	A0A151P7C9 (AmAPOBEC1)	4	10.382	cis	2
1044	Q4VUI3	4	1.883	cis	2
1045	E2RL86	4	10.286	cis	2
1046	G1LWB0	4	0.207	cis	2
1047	A0A1U7S7K7	4	0.088	cis	2
1048	A0A2R2X2J8	4	3.67	cis	2
1049	A0A151P6M4	4	0.125	cis	2
1050	A0A2K6MNR2	4	0.066	cis	2
1051	D3U1S2 (SsAPOBEC3B)	4	10.071	cis	2
1052	F1CGT0	4	20.028	cis	2
1053	C7AGG3	4	3.665	cis	2
1054	A0A250YMK7	4	8.759	cis	2
1055	B7T160	4	2.3	cis	2
1079	BE4-rAPOBEC1	6	7.873	trans	1
1109	F7B644	6	0.13	trans	1
1110	D1LZA1	6	0.194	trans	1
1111	A0A3Q0DM17	6	0.157	trans	1
1112	A0A3Q0DNJ5	6	12.188	trans	1
1113	G5AYU5	6	0.13	trans	1
1114	A0A2Y9QMV5	6	0.062	trans	1
1115	H0XHI0	6	0.342	trans	1
1116	A0A3M0K4Y7	6	0.041	trans	1
1117	A0A3P4LUZ8	6	0.098	trans	1
1118	G5BPM8	6	11.594	trans	1
1119	H2M862	6	0.304	trans	1
1120	H0Y0C6	6	0.093	trans	1
1121	A0A3Q2Z5X6	6	0.126	trans	1
1122	A0A2K6NVA7 (RrAPOBEC3F)	6	5.545	trans	1
1123	A0A2K6NY90	6	0.042	trans	1
1124	Q6ICH2	6	0.035	trans	1
1125	G8GPV1	6	2.483	trans	1
1126	Q1WBT6	6	0.065	trans	1
1127	A0A3B4CS14	6	0.06	trans	1
1128	A0A087XZI4	6	0.047	trans	1
1129	A0A341AEK4	6	0.09	trans	1
1130	E2D879	6	12.463	trans	1
1131	A0A2K5RDN6	6	0.062	trans	1
1132	A0A2K5RDN7	6	12.533	trans	1
1133	A0A1C9CJ69	6	6.091	trans	1
1134	A0A2R2Z4D2	6	0.034	trans	1
1135	B7T161	6	0.036	trans	1
1136	A0A2R2X2G4	6	11.995	trans	1
1137	G1Q1M4	6	0.171	trans	1
1138	A0A1S3AN78	6	0.149	trans	1
1139	A0A151P7C9 (AmAPOBEC1)	6	1.506	trans	1
1140	Q4VUI3	6	1.03	trans	1
1141	E2RL86	6	0.6	trans	1
1142	G1LWB0	6	7.649	trans	1
1143	A0A1U7S7K7	6	1.8	trans	1
1144	A0A2R2X2J8	6	0.069	trans	1
1145	A0A151P6M4	6	0.134	trans	1
1146	A0A2K6MNR2	6	0.115	trans	1
1147	D3U1S2 (SsAPOBEC3B)	6	0.476	trans	1
1148	F1CGT0	6	14.571	trans	1
1149	C7AGG3	6	0.087	trans	1
1150	A0A250YMK7	6	0.119	trans	1
1151	B7T160	6	0.353	trans	1
1175	BE4-rAPOBEC1	6	33.724	cis	2
1205	F7B644	6	16.684	cis	2
1206	D1LZA1	6	19.245	cis	2
1207	A0A3Q0DM17	6	34.534	cis	2
1208	A0A3Q0DNJ5	6	53.272	cis	2
1209	G5AYU5	6	0.668	cis	2
1210	A0A2Y9QMV5	6	5.974	cis	2
1211	H0XHI0	6	40.644	cis	2
1212	A0A3M0K4Y7	6	0.064	cis	2
1213	A0A3P4LUZ8	6	34.853	cis	2
1214	G5BPM8	6	30.48	cis	2
1215	H2M862	6	35.099	cis	2
1216	H0Y0C6	6	0.071	cis	2
1217	A0A3Q2Z5X6	6	0.07	cis	2
1218	A0A2K6NVA7 (RrAPOBEC3F)	6	61.71	cis	2
1219	A0A2K6NY90	6	5.464	cis	2
1220	Q6ICH2	6	0.074	cis	2
1221	G8GPV1	6	38.464	cis	2
1222	Q1WBT6	6	3.949	cis	2
1223	A0A3B4CS14	6	0.069	cis	2
1224	A0A087XZI4	6	0.044	cis	2
1225	A0A341AEK4	6	0.349	cis	2
1226	E2D879	6	60.108	cis	2
1227	A0A2K5RDN6	6	13.176	cis	2
1228	A0A2K5RDN7	6	48.581	cis	2
1229	A0A1C9CJ69	6	60.182	cis	2
1230	A0A2R2Z4D2	6	0.075	cis	2
1231	B7T161	6	11.723	cis	2
1232	A0A2R2X2G4	6	54.022	cis	2
1233	G1Q1M4	6	7.776	cis	2
1234	A0A1S3AN78	6	1.798	cis	2
1235	A0A151P7C9 (AmAPOBEC1)	6	29.567	cis	2
1236	Q4VUI3	6	21.618	cis	2
1237	E2RL86	6	19.492	cis	2
1238	G1LWB0	6	1.173	cis	2
1239	A0A1U7S7K7	6	1.049	cis	2
1240	A0A2R2X2J8	6	15.103	cis	2
1241	A0A151P6M4	6	27.451	cis	2
1242	A0A2K6MNR2	6	0.06	cis	2
1243	D3U1S2 (SsAPOBEC3B)	6	41.613	cis	2
1244	F1CGT0	6	56.425	cis	2
1245	C7AGG3	6	9.478	cis	2
1246	A0A250YMK7	6	19.895	cis	2
1247	B7T160	6	18.484	cis	2
1271	BE4-rAPOBEC1	6	7.371	trans	2
1301	F7B644	6	0.771	trans	2
1302	D1LZA1	6	0.275	trans	2
1303	A0A3Q0DM17	6	0.206	trans	2
1304	A0A3Q0DNJ5	6	8.439	trans	2
1305	G5AYU5	6	0.157	trans	2
1306	A0A2Y9QMV5	6	0.127	trans	2
1307	H0XHI0	6	0.24	trans	2
1308	A0A3M0K4Y7	6	0.08	trans	2
1309	A0A3P4LUZ8	6	0.198	trans	2
1310	G5BPM8	6	10.265	trans	2
1311	H2M862	6	0.263	trans	2
1312	H0Y0C6	6	0.081	trans	2
1313	A0A3Q2Z5X6	6	0.081	trans	2
1314	A0A2K6NVA7 (RrAPOBEC3F)	6	3.793	trans	2
1315	A0A2K6NY90	6	0.064	trans	2
1316	Q6ICH2	6	0.029	trans	2
1317	G8GPV1	6	2.383	trans	2
1318	Q1WBT6	6	0.174	trans	2
1319	A0A3B4CS14	6	0.169	trans	2
1320	A0A087XZI4	6	0.076	trans	2
1321	A0A341AEK4	6	0.146	trans	2
1322	E2D879	6	9.83	trans	2
1323	A0A2K5RDN6	6	0.063	trans	2
1324	A0A2K5RDN7	6	13.646	trans	2
1325	A0A1C9CJ69	6	4.893	trans	2
1326	A0A2R2Z4D2	6	0.149	trans	2
1327	B7T161	6	0.081	trans	2
1328	A0A2R2X2G4	6	10.113	trans	2
1329	G1Q1M4	6	0.074	trans	2
1330	A0A1S3AN78	6	0.062	trans	2
1331	A0A151P7C9 (AmAPOBEC1)	6	0.936	trans	2
1332	Q4VUI3	6	0.55	trans	2
1333	E2RL86	6	0.319	trans	2
1334	G1LWB0	6	6.061	trans	2
1335	A0A1U7S7K7	6	1.37	trans	2
1336	A0A2R2X2J8	6	0.136	trans	2
1337	A0A151P6M4	6	0.162	trans	2
1338	A0A2K6MNR2	6	0.09	trans	2
1339	D3U1S2 (SsAPOBEC3B)	6	0.501	trans	2
1340	F1CGT0	6	15.124	trans	2
1341	C7AGG3	6	0.652	trans	2
1342	A0A250YMK7	6	0.202	trans	2
1343	B7T160	6	0.401	trans	2
1367	BE4-rAPOBEC1	6	36.213	cis	3
1397	F7B644	6	11.132	cis	3
1398	D1LZA1	6	12.882	cis	3
1399	A0A3Q0DM17	6	29.894	cis	3
1400	A0A3Q0DNJ5	6	42.186	cis	3
1401	G5AYU5	6	0.484	cis	3
1402	A0A2Y9QMV5	6	4.493	cis	3
1403	H0XHI0	6	31.944	cis	3
1404	A0A3M0K4Y7	6	0.031	cis	3
1405	A0A3P4LUZ8	6	24.783	cis	3
1406	G5BPM8	6	24.147	cis	3
1407	H2M862	6	27.429	cis	3
1408	H0Y0C6	6	0.054	cis	3
1409	A0A3Q2Z5X6	6	0.025	cis	3
1410	A0A2K6NVA7 (RrAPOBEC3F)	6	46.525	cis	3
1411	A0A2K6NY90	6	5.67	cis	3
1412	Q6ICH2	6	0.048	cis	3
1413	G8GPV1	6	28.905	cis	3
1414	Q1WBT6	6	3.266	cis	3
1415	A0A3B4CS14	6	0.031	cis	3
1416	A0A087XZI4	6	0.038	cis	3
1417	A0A341AEK4	6	0.143	cis	3
1418	E2D879	6	43.918	cis	3
1419	A0A2K5RDN6	6	9.884	cis	3
1420	A0A2K5RDN7	6	36.025	cis	3
1421	A0A1C9CJ69	6	43.11	cis	3
1422	A0A2R2Z4D2	6	0.029	cis	3
1423	B7T161	6	10.066	cis	3
1424	A0A2R2X2G4	6	44.259	cis	3
1425	G1Q1M4	6	3.934	cis	3
1426	A0A1S3AN78	6	1.191	cis	3
1427	A0A151P7C9 (AmAPOBEC1)	6	21.273	cis	3
1428	Q4VUI3	6	14.193	cis	3
1429	E2RL86	6	9.161	cis	3
1430	G1LWB0	6	0.284	cis	3
1431	A0A1U7S7K7	6	0.886	cis	3
1432	A0A2R2X2J8	6	10.092	cis	3
1433	A0A151P6M4	6	25.004	cis	3
1434	A0A2K6MNR2	6	0.039	cis	3
1435	D3U1S2 (SsAPOBEC3B)	6	37.71	cis	3
1436	F1CGT0	6	46.075	cis	3
1437	C7AGG3	6	5.665	cis	3
1438	A0A250YMK7	6	12.156	cis	3
1439	B7T160	6	12.383	cis	3
1463	BE4-rAPOBEC1	4	14.453	cis	3
1493	F7B644	4	2.987	cis	3
1494	D1LZA1	4	2.804	cis	3
1495	A0A3Q0DM17	4	4.236	cis	3
1496	A0A3Q0DNJ5	4	17.179	cis	3
1497	G5AYU5	4	0.286	cis	3
1498	A0A2Y9QMV5	4	0.296	cis	3
1499	H0XHI0	4	5.29	cis	3
1500	A0A3M0K4Y7	4	0.047	cis	3
1501	A0A3P4LUZ8	4	2.891	cis	3
1502	G5BPM8	4	12.379	cis	3
1503	H2M862	4	5.567	cis	3
1504	H0Y0C6	4	0.031	cis	3
1505	A0A3Q2Z5X6	4	0.045	cis	3
1506	A0A2K6NVA7 (RrAPOBEC3F)	4	12.91	cis	3
1507	A0A2K6NY90	4	0.332	cis	3
1508	Q6ICH2	4	0.038	cis	3
1509	G8GPV1	4	2.957	cis	3
1510	Q1WBT6	4	0.266	cis	3
1511	A0A3B4CS14	4	0.059	cis	3
1512	A0A087XZI4	4	0.032	cis	3
1513	A0A341AEK4	4	0.044	cis	3
1514	E2D879	4	21.058	cis	3
1515	A0A2K5RDN6	4	0.895	cis	3
1516	A0A2K5RDN7	4	37.687	cis	3
1517	A0A1C9CJ69	4	21.116	cis	3
1518	A0A2R2Z4D2	4	0.025	cis	3
1519	B7T161	4	3.369	cis	3
1520	A0A2R2X2G4	4	21.695	cis	3
1521	G1Q1M4	4	0.805	cis	3
1522	A0A1S3AN78	4	0.353	cis	3
1523	A0A151P7C9 (AmAPOBEC1)	4	8.476	cis	3
1524	Q4VUI3	4	0.956	cis	3
1525	E2RL86	4	10.431	cis	3
1526	G1LWB0	4	0.129	cis	3
1527	A0A1U7S7K7	4	0.081	cis	3
1528	A0A2R2X2J8	4	3.809	cis	3
1529	A0A151P6M4	4	0.174	cis	3
1530	A0A2K6MNR2	4	0.038	cis	3
1531	D3U1S2 (SsAPOBEC3B)	4	10.776	cis	3
1532	F1CGT0	4	21.131	cis	3
1533	C7AGG3	4	3.183	cis	3
1534	A0A250YMK7	4	9.244	cis	3
1535	B7T160	4	3.525	cis	3
1559	BE4-rAPOBEC1	6	8.331	trans	3
1589	F7B644	6	0.153	trans	3
1590	D1LZA1	6	0.363	trans	3
1591	A0A3Q0DM17	6	0.287	trans	3
1592	A0A3Q0DNJ5	6	13.946	trans	3
1593	G5AYU5	6	0.23	trans	3
1594	A0A2Y9QMV5	6	0.161	trans	3
1595	H0XHI0	6	0.305	trans	3
1596	A0A3M0K4Y7	6	0.15	trans	3
1597	A0A3P4LUZ8	6	0.119	trans	3
1598	G5BPM8	6	13.011	trans	3
1599	H2M862	6	0.438	trans	3
1600	H0Y0C6	6	0.108	trans	3
1601	A0A3Q2Z5X6	6	0.121	trans	3
1602	A0A2K6NVA7 (RrAPOBEC3F)	6	6.927	trans	3
1603	A0A2K6NY90	6	0.19	trans	3
1604	Q6ICH2	6	0.043	trans	3
1605	G8GPV1	6	4.555	trans	3
1606	Q1WBT6	6	0.083	trans	3
1607	A0A3B4CS14	6	0.081	trans	3
1608	A0A087XZI4	6	0.075	trans	3
1609	A0A341AEK4	6	0.148	trans	3
1610	E2D879	6	15.829	trans	3
1611	A0A2K5RDN6	6	0.126	trans	3
1612	A0A2K5RDN7	6	17.034	trans	3
1613	A0A1C9CJ69	6	8.125	trans	3
1614	A0A2R2Z4D2	6	0.126	trans	3
1615	B7T161	6	0.106	trans	3
1616	A0A2R2X2G4	6	14.052	trans	3
1617	G1Q1M4	6	0.124	trans	3
1618	A0A1S3AN78	6	0.134	trans	3
1619	A0A151P7C9 (AmAPOBEC1)	6	2.048	trans	3
1620	Q4VUI3	6	0.846	trans	3
1621	E2RL86	6	0.58	trans	3
1622	G1LWB0	6	10.657	trans	3
1623	A0A1U7S7K7	6	2.348	trans	3
1624	A0A2R2X2J8	6	0.076	trans	3
1625	A0A151P6M4	6	0.21	trans	3
1626	A0A2K6MNR2	6	0.121	trans	3
1627	D3U1S2 (SsAPOBEC3B)	6	0.901	trans	3
1628	F1CGT0	6	14.615	trans	3
1629	C7AGG3	6	0.076	trans	3
1630	A0A250YMK7	6	0.226	trans	3
1631	B7T160	6	0.518	trans	3
1655	BE4-rAPOBEC1	1	43.43	cis	3
1684	F7B644	1	0.362	cis	3
1685	D1LZA1	1	5.053	cis	3
1686	A0A3Q0DM17	1	29.818	cis	3
1687	A0A3Q0DNJ5	1	35.459	cis	3
1688	G5AYU5	1	0.019	cis	3
1689	A0A2Y9QMV5	1	0.033	cis	3
1690	H0XHI0	1	16.33	cis	3
1691	A0A3M0K4Y7	1	0.086	cis	3
1692	A0A3P4LUZ8	1	1.735	cis	3
1693	G5BPM8	1	30.041	cis	3
1694	H2M862	1	8.51	cis	3
1695	H0Y0C6	1	0.178	cis	3
1696	A0A3Q2Z5X6	1	0.053	cis	3
1697	A0A2K6NVA7 (RrAPOBEC3F)	1	51.04	cis	3
1698	A0A2K6NY90	1	0.312	cis	3
1699	Q6ICH2	1	0.041	cis	3
1700	G8GPV1	1	27.097	cis	3
1701	Q1WBT6	1	12.192	cis	3
1702	A0A3B4CS14	1	0.047	cis	3
1703	A0A087XZI4	1	0.047	cis	3
1704	A0A341AEK4	1	2.054	cis	3
1705	E2D879	1	30.628	cis	3
1706	A0A2K5RDN6	1	2.044	cis	3
1707	A0A2K5RDN7	1	58.955	cis	3
1708	A0A1C9CJ69	1	50.032	cis	3
1709	A0A2R2Z4D2	1	0.174	cis	3
1710	B7T161	1	0.03	cis	3
1711	A0A2R2X2G4	1	45.129	cis	3
1712	G1Q1M4	1	0.06	cis	3
1713	A0A1S3AN78	1	18.884	cis	3
1714	A0A151P7C9 (AmAPOBEC1)	1	0.048	cis	3
1715	Q4VUI3	1	6.474	cis	3
1716	E2RL86	1	14.86	cis	3
1717	G1LWB0	1	0.904	cis	3
1718	A0A1U7S7K7	1	33.495	cis	3
1719	A0A2R2X2J8	1	15.16	cis	3
1720	A0A151P6M4	1	11.792	cis	3
1721	A0A2K6MNR2	1	0.174	cis	3
1722	D3U1S2 (SsAPOBEC3B)	1	32.774	cis	3
1723	F1CGT0	1	67.91	cis	3
1724	C7AGG3	1	4.253	cis	3
1725	A0A250YMK7	1	17.263	cis	3
1726	B7T160	1	11.397	cis	3
