# Supplementary material for: Cytosine base editors with minimized unguided DNA and RNA off-target events and high on-target activity
Source: Nat Commun. 2020 Apr 28;11:2052. doi: 10.1038/s41467-020-15887-5 (PMC7189382; doi:10.1038/s41467-020-15887-5)
Supplement: Supplementary file 3 — Source Data [file 41467_2020_15887_MOESM3_ESM.zip › figure_source_data/soucre data_Supp_Fig6.xlsx]

## Sheet: supp_fig_6
	Editor name	Target Site	max_C_to_T_rate	replicate	cis_trans
2	BE4-rAPOBEC1	1	27.052	1	trans
16	BE4-PpAPOBEC1-H122A	1	0.316	1	trans
17	BE4-PpAPOBEC1-K34A	1	1.792	1	trans
18	BE4-PpAPOBEC1-R33A	1	1.493	1	trans
19	BE4-PpAPOBEC1-R33A K34A	1	0.256	1	trans
35	BE4-PpAPOBEC1	1	10.357	1	trans
46	BE4-rAPOBEC1	1	49.848	1	cis
60	BE4-PpAPOBEC1-H122A	1	37.57	1	cis
61	BE4-PpAPOBEC1-K34A	1	51.704	1	cis
62	BE4-PpAPOBEC1-R33A	1	54.588	1	cis
63	BE4-PpAPOBEC1-R33A K34A	1	36.653	1	cis
79	BE4-PpAPOBEC1	1	55.499	1	cis
90	BE4-rAPOBEC1	2	25.893	1	trans
104	BE4-PpAPOBEC1-H122A	2	0.65	1	trans
105	BE4-PpAPOBEC1-K34A	2	1.673	1	trans
106	BE4-PpAPOBEC1-R33A	2	2.095	1	trans
107	BE4-PpAPOBEC1-R33A K34A	2	0.241	1	trans
123	BE4-PpAPOBEC1	2	13.828	1	trans
134	BE4-rAPOBEC1	2	26.539	1	cis
148	BE4-PpAPOBEC1-H122A	2	18.666	1	cis
149	BE4-PpAPOBEC1-K34A	2	6.035	1	cis
150	BE4-PpAPOBEC1-R33A	2	8.819	1	cis
151	BE4-PpAPOBEC1-R33A K34A	2	0.781	1	cis
167	BE4-PpAPOBEC1	2	31.656	1	cis
187	BE4-PpAPOBEC1	3	11.296	1	trans
198	BE4-rAPOBEC1	3	70.188	1	cis
212	BE4-PpAPOBEC1-H122A	3	54.104	1	cis
213	BE4-PpAPOBEC1-K34A	3	63.741	1	cis
214	BE4-PpAPOBEC1-R33A	3	67.418	1	cis
215	BE4-PpAPOBEC1-R33A K34A	3	42.937	1	cis
231	BE4-PpAPOBEC1	3	63.371	1	cis
242	BE4-rAPOBEC1	4	16.507	1	trans
256	BE4-PpAPOBEC1-H122A	4	0.113	1	trans
257	BE4-PpAPOBEC1-K34A	4	0.531	1	trans
258	BE4-PpAPOBEC1-R33A	4	0.615	1	trans
259	BE4-PpAPOBEC1-R33A K34A	4	0.063	1	trans
275	BE4-PpAPOBEC1	4	5.589	1	trans
286	BE4-rAPOBEC1	4	8.474	1	cis
300	BE4-PpAPOBEC1-H122A	4	2.046	1	cis
301	BE4-PpAPOBEC1-K34A	4	2.296	1	cis
302	BE4-PpAPOBEC1-R33A	4	3.482	1	cis
303	BE4-PpAPOBEC1-R33A K34A	4	0.314	1	cis
319	BE4-PpAPOBEC1	4	17.993	1	cis
330	BE4-rAPOBEC1	5	0.045	1	trans
344	BE4-PpAPOBEC1-H122A	5	0.028	1	trans
345	BE4-PpAPOBEC1-K34A	5	0.04	1	trans
346	BE4-PpAPOBEC1-R33A	5	0.036	1	trans
347	BE4-PpAPOBEC1-R33A K34A	5	0.046	1	trans
363	BE4-PpAPOBEC1	5	0.068	1	trans
374	BE4-rAPOBEC1	5	22.458	1	cis
388	BE4-PpAPOBEC1-H122A	5	2.995	1	cis
389	BE4-PpAPOBEC1-K34A	5	7.025	1	cis
390	BE4-PpAPOBEC1-R33A	5	4.474	1	cis
391	BE4-PpAPOBEC1-R33A K34A	5	1.201	1	cis
407	BE4-PpAPOBEC1	5	24.075	1	cis
418	BE4-rAPOBEC1	6	9.445	1	trans
430	BE4-PpAPOBEC1-H122A	6	0.204	1	trans
431	BE4-PpAPOBEC1-K34A	6	0.368	1	trans
432	BE4-PpAPOBEC1-R33A	6	0.697	1	trans
433	BE4-PpAPOBEC1-R33A K34A	6	0.14	1	trans
449	BE4-PpAPOBEC1	6	4.688	1	trans
460	BE4-rAPOBEC1	6	41.359	1	cis
474	BE4-PpAPOBEC1-H122A	6	47.642	1	cis
475	BE4-PpAPOBEC1-K34A	6	5.31	1	cis
476	BE4-PpAPOBEC1-R33A K34A	6	1.054	1	cis
490	BE4-PpAPOBEC1	6	34.155	1	cis
499	BE4-rAPOBEC1	7	23.127	1	trans
513	BE4-PpAPOBEC1-H122A	7	0.26	1	trans
514	BE4-PpAPOBEC1-K34A	7	0.913	1	trans
515	BE4-PpAPOBEC1-R33A	7	2.371	1	trans
516	BE4-PpAPOBEC1-R33A K34A	7	0.186	1	trans
532	BE4-PpAPOBEC1	7	9.951	1	trans
543	BE4-rAPOBEC1	7	41.867	1	cis
557	BE4-PpAPOBEC1-H122A	7	36.731	1	cis
558	BE4-PpAPOBEC1-K34A	7	41.656	1	cis
559	BE4-PpAPOBEC1-R33A	7	41.883	1	cis
560	BE4-PpAPOBEC1-R33A K34A	7	22.399	1	cis
576	BE4-PpAPOBEC1	7	42.861	1	cis
587	BE4-rAPOBEC1	8	5.708	1	trans
601	BE4-PpAPOBEC1-H122A	8	0.213	1	trans
602	BE4-PpAPOBEC1-K34A	8	0.267	1	trans
603	BE4-PpAPOBEC1-R33A	8	0.318	1	trans
604	BE4-PpAPOBEC1-R33A K34A	8	0.053	1	trans
620	BE4-PpAPOBEC1	8	2.497	1	trans
631	BE4-rAPOBEC1	8	43.861	1	cis
645	BE4-PpAPOBEC1-H122A	8	26.577	1	cis
646	BE4-PpAPOBEC1-K34A	8	39.933	1	cis
647	BE4-PpAPOBEC1-R33A	8	47.346	1	cis
648	BE4-PpAPOBEC1-R33A K34A	8	11.431	1	cis
664	BE4-PpAPOBEC1	8	50.702	1	cis
675	BE4-rAPOBEC1	9	0.475	1	trans
689	BE4-PpAPOBEC1-H122A	9	0.03	1	trans
690	BE4-PpAPOBEC1-K34A	9	0.037	1	trans
691	BE4-PpAPOBEC1-R33A	9	0.04	1	trans
692	BE4-PpAPOBEC1-R33A K34A	9	0.03	1	trans
708	BE4-PpAPOBEC1	9	0.339	1	trans
719	BE4-rAPOBEC1	9	7.69	1	cis
733	BE4-PpAPOBEC1-H122A	9	2.975	1	cis
734	BE4-PpAPOBEC1-K34A	9	5.309	1	cis
735	BE4-PpAPOBEC1-R33A	9	5.308	1	cis
736	BE4-PpAPOBEC1-R33A K34A	9	2.475	1	cis
752	BE4-PpAPOBEC1	9	5.829	1	cis
763	BE4-rAPOBEC1	10	0.267	1	trans
777	BE4-PpAPOBEC1-H122A	10	0.419	1	trans
778	BE4-PpAPOBEC1-K34A	10	0.051	1	trans
779	BE4-PpAPOBEC1-R33A	10	0.233	1	trans
780	BE4-PpAPOBEC1-R33A K34A	10	0.055	1	trans
796	BE4-PpAPOBEC1	10	0.409	1	trans
807	BE4-rAPOBEC1	10	26.603	1	cis
821	BE4-PpAPOBEC1-H122A	10	47.771	1	cis
822	BE4-PpAPOBEC1-K34A	10	6.997	1	cis
823	BE4-PpAPOBEC1-R33A	10	19.654	1	cis
824	BE4-PpAPOBEC1-R33A K34A	10	2.35	1	cis
840	BE4-PpAPOBEC1	10	44.835	1	cis
851	BE4-rAPOBEC1	1	22.45	2	trans
865	BE4-PpAPOBEC1-H122A	1	0.355	2	trans
866	BE4-PpAPOBEC1-K34A	1	0.937	2	trans
867	BE4-PpAPOBEC1-R33A	1	0.788	2	trans
868	BE4-PpAPOBEC1-R33A K34A	1	0.202	2	trans
884	BE4-PpAPOBEC1	1	6.038	2	trans
894	BE4-rAPOBEC1	1	34.93	2	cis
908	BE4-PpAPOBEC1-H122A	1	24.491	2	cis
909	BE4-PpAPOBEC1-K34A	1	32.188	2	cis
910	BE4-PpAPOBEC1-R33A	1	32.167	2	cis
911	BE4-PpAPOBEC1-R33A K34A	1	21.739	2	cis
927	BE4-PpAPOBEC1	1	39.892	2	cis
938	BE4-rAPOBEC1	2	18.536	2	trans
952	BE4-PpAPOBEC1-H122A	2	0.333	2	trans
953	BE4-PpAPOBEC1-K34A	2	0.786	2	trans
954	BE4-PpAPOBEC1-R33A	2	1.144	2	trans
955	BE4-PpAPOBEC1-R33A K34A	2	0.084	2	trans
971	BE4-PpAPOBEC1	2	8.921	2	trans
982	BE4-rAPOBEC1	2	16.812	2	cis
996	BE4-PpAPOBEC1-H122A	2	5.977	2	cis
997	BE4-PpAPOBEC1-K34A	2	1.897	2	cis
998	BE4-PpAPOBEC1-R33A	2	2.928	2	cis
999	BE4-PpAPOBEC1-R33A K34A	2	0.253	2	cis
1015	BE4-PpAPOBEC1	2	18.194	2	cis
1037	BE4-PpAPOBEC1	3	13.837	2	trans
1048	BE4-rAPOBEC1	3	51.81	2	cis
1062	BE4-PpAPOBEC1-H122A	3	44.52	2	cis
1063	BE4-PpAPOBEC1-K34A	3	43.983	2	cis
1064	BE4-PpAPOBEC1-R33A	3	53.551	2	cis
1065	BE4-PpAPOBEC1-R33A K34A	3	39.999	2	cis
1080	BE4-PpAPOBEC1	3	55.925	2	cis
1090	BE4-rAPOBEC1	4	17.624	2	trans
1104	BE4-PpAPOBEC1-H122A	4	0.159	2	trans
1105	BE4-PpAPOBEC1-K34A	4	0.173	2	trans
1106	BE4-PpAPOBEC1-R33A	4	0.619	2	trans
1107	BE4-PpAPOBEC1-R33A K34A	4	0.151	2	trans
1121	BE4-PpAPOBEC1	4	3.737	2	trans
1132	BE4-rAPOBEC1	4	8.168	2	cis
1146	BE4-PpAPOBEC1-H122A	4	1.768	2	cis
1147	BE4-PpAPOBEC1-K34A	4	2.046	2	cis
1148	BE4-PpAPOBEC1-R33A	4	2.887	2	cis
1149	BE4-PpAPOBEC1-R33A K34A	4	0.281	2	cis
1165	BE4-PpAPOBEC1	4	9.639	2	cis
1176	BE4-rAPOBEC1	5	0.067	2	trans
1190	BE4-PpAPOBEC1-H122A	5	0.057	2	trans
1191	BE4-PpAPOBEC1-K34A	5	0.041	2	trans
1192	BE4-PpAPOBEC1-R33A	5	0.025	2	trans
1193	BE4-PpAPOBEC1-R33A K34A	5	0.042	2	trans
1209	BE4-PpAPOBEC1	5	0.048	2	trans
1220	BE4-rAPOBEC1	5	25.812	2	cis
1234	BE4-PpAPOBEC1-H122A	5	2.367	2	cis
1235	BE4-PpAPOBEC1-K34A	5	6.164	2	cis
1236	BE4-PpAPOBEC1-R33A	5	3.298	2	cis
1237	BE4-PpAPOBEC1-R33A K34A	5	0.586	2	cis
1253	BE4-PpAPOBEC1	5	23.142	2	cis
1264	BE4-rAPOBEC1	6	8.507	2	trans
1278	BE4-PpAPOBEC1-H122A	6	0.141	2	trans
1279	BE4-PpAPOBEC1-K34A	6	0.257	2	trans
1280	BE4-PpAPOBEC1-R33A	6	0.544	2	trans
1281	BE4-PpAPOBEC1-R33A K34A	6	0.122	2	trans
1297	BE4-PpAPOBEC1	6	1.788	2	trans
1308	BE4-rAPOBEC1	6	36.704	2	cis
1322	BE4-PpAPOBEC1-H122A	6	38.036	2	cis
1323	BE4-PpAPOBEC1-K34A	6	5.492	2	cis
1324	BE4-PpAPOBEC1-R33A	6	13.551	1	cis
1325	BE4-PpAPOBEC1-R33A K34A	6	0.831	2	cis
1341	BE4-PpAPOBEC1	6	22.564	2	cis
1352	BE4-rAPOBEC1	7	25.532	2	trans
1366	BE4-PpAPOBEC1-H122A	7	0.176	2	trans
1367	BE4-PpAPOBEC1-K34A	7	1.048	2	trans
1368	BE4-PpAPOBEC1-R33A	7	2.348	2	trans
1369	BE4-PpAPOBEC1-R33A K34A	7	0.252	2	trans
1385	BE4-PpAPOBEC1	7	7.098	2	trans
1396	BE4-rAPOBEC1	7	40.162	2	cis
1410	BE4-PpAPOBEC1-H122A	7	37.429	2	cis
1411	BE4-PpAPOBEC1-K34A	7	38.679	2	cis
1412	BE4-PpAPOBEC1-R33A	7	45.178	2	cis
1413	BE4-PpAPOBEC1-R33A K34A	7	21.667	2	cis
1429	BE4-PpAPOBEC1	7	38.025	2	cis
1440	BE4-rAPOBEC1	8	6.159	2	trans
1454	BE4-PpAPOBEC1-H122A	8	0.295	2	trans
1455	BE4-PpAPOBEC1-K34A	8	0.224	2	trans
1456	BE4-PpAPOBEC1-R33A	8	0.355	2	trans
1457	BE4-PpAPOBEC1-R33A K34A	8	0.046	2	trans
1473	BE4-PpAPOBEC1	8	3.106	2	trans
1484	BE4-rAPOBEC1	8	50.364	2	cis
1498	BE4-PpAPOBEC1-H122A	8	22.467	2	cis
1499	BE4-PpAPOBEC1-K34A	8	33.6	2	cis
1500	BE4-PpAPOBEC1-R33A	8	41.395	2	cis
1501	BE4-PpAPOBEC1-R33A K34A	8	8.839	2	cis
1517	BE4-PpAPOBEC1	8	44.355	2	cis
1528	BE4-rAPOBEC1	9	0.586	2	trans
1542	BE4-PpAPOBEC1-H122A	9	0.029	2	trans
1543	BE4-PpAPOBEC1-K34A	9	0.04	2	trans
1544	BE4-PpAPOBEC1-R33A	9	0.037	2	trans
1545	BE4-PpAPOBEC1-R33A K34A	9	0.036	2	trans
1561	BE4-PpAPOBEC1	9	0.158	2	trans
1572	BE4-rAPOBEC1	9	7.605	2	cis
1586	BE4-PpAPOBEC1-H122A	9	1.65	2	cis
1587	BE4-PpAPOBEC1-K34A	9	7.23	2	cis
1588	BE4-PpAPOBEC1-R33A	9	5.564	2	cis
1589	BE4-PpAPOBEC1-R33A K34A	9	3.233	2	cis
1605	BE4-PpAPOBEC1	9	5.898	2	cis
1616	BE4-rAPOBEC1	10	0.134	2	trans
1630	BE4-PpAPOBEC1-H122A	10	0.47	2	trans
1631	BE4-PpAPOBEC1-K34A	10	0.068	2	trans
1632	BE4-PpAPOBEC1-R33A	10	0.257	2	trans
1633	BE4-PpAPOBEC1-R33A K34A	10	0.052	2	trans
1648	BE4-PpAPOBEC1	10	0.386	2	trans
1659	BE4-rAPOBEC1	10	24.958	2	cis
1673	BE4-PpAPOBEC1-H122A	10	32.514	2	cis
1674	BE4-PpAPOBEC1-K34A	10	5.422	2	cis
1675	BE4-PpAPOBEC1-R33A	10	15.839	2	cis
1676	BE4-PpAPOBEC1-R33A K34A	10	1.712	2	cis
1692	BE4-PpAPOBEC1	10	35.287	2	cis
1703	BE4-rAPOBEC1	1	26.212	3	trans
1717	BE4-PpAPOBEC1-H122A	1	0.16	3	trans
1718	BE4-PpAPOBEC1-K34A	1	0.539	3	trans
1719	BE4-PpAPOBEC1-R33A	1	0.635	3	trans
1720	BE4-PpAPOBEC1-R33A K34A	1	0.131	3	trans
1736	BE4-PpAPOBEC1	1	6.817	3	trans
1747	BE4-rAPOBEC1	1	47.772	3	cis
1761	BE4-PpAPOBEC1-H122A	1	30.697	3	cis
1762	BE4-PpAPOBEC1-K34A	1	45.251	3	cis
1763	BE4-PpAPOBEC1-R33A	1	36.164	3	cis
1764	BE4-PpAPOBEC1-R33A K34A	1	28.394	3	cis
1780	BE4-PpAPOBEC1	1	46.107	3	cis
1791	BE4-rAPOBEC1	2	20.713	3	trans
1805	BE4-PpAPOBEC1-H122A	2	0.56	3	trans
1806	BE4-PpAPOBEC1-K34A	2	1.493	3	trans
1807	BE4-PpAPOBEC1-R33A	2	2.192	3	trans
1808	BE4-PpAPOBEC1-R33A K34A	2	0.332	3	trans
1824	BE4-PpAPOBEC1	2	13.848	3	trans
1835	BE4-rAPOBEC1	2	27.711	3	cis
1849	BE4-PpAPOBEC1-H122A	2	11.869	3	cis
1850	BE4-PpAPOBEC1-K34A	2	2.985	3	cis
1851	BE4-PpAPOBEC1-R33A	2	4.094	3	cis
1852	BE4-PpAPOBEC1-R33A K34A	2	0.48	3	cis
1868	BE4-PpAPOBEC1	2	25.271	3	cis
1890	BE4-PpAPOBEC1	3	19.407	3	trans
1901	BE4-rAPOBEC1	3	74.794	3	cis
1915	BE4-PpAPOBEC1-H122A	3	67.191	3	cis
1916	BE4-PpAPOBEC1-K34A	3	70.993	3	cis
1917	BE4-PpAPOBEC1-R33A	3	69.242	3	cis
1918	BE4-PpAPOBEC1-R33A K34A	3	66.065	3	cis
1934	BE4-PpAPOBEC1	3	71.733	3	cis
1945	BE4-rAPOBEC1	4	20.128	3	trans
1959	BE4-PpAPOBEC1-H122A	4	0.071	3	trans
1960	BE4-PpAPOBEC1-K34A	4	0.47	3	trans
1961	BE4-PpAPOBEC1-R33A	4	1.084	3	trans
1962	BE4-PpAPOBEC1-R33A K34A	4	0.119	3	trans
1978	BE4-PpAPOBEC1	4	5.16	3	trans
1989	BE4-rAPOBEC1	4	14.543	3	cis
2003	BE4-PpAPOBEC1-H122A	4	2.232	3	cis
2004	BE4-PpAPOBEC1-K34A	4	2.977	3	cis
2005	BE4-PpAPOBEC1-R33A	4	5.783	3	cis
2006	BE4-PpAPOBEC1-R33A K34A	4	0.495	3	cis
2022	BE4-PpAPOBEC1	4	18.594	3	cis
2033	BE4-rAPOBEC1	5	0.05	3	trans
2047	BE4-PpAPOBEC1-H122A	5	0.035	3	trans
2048	BE4-PpAPOBEC1-K34A	5	0.033	3	trans
2049	BE4-PpAPOBEC1-R33A	5	0.06	3	trans
2050	BE4-PpAPOBEC1-R33A K34A	5	0.043	3	trans
2066	BE4-PpAPOBEC1	5	0.1	3	trans
2077	BE4-rAPOBEC1	5	31.46	3	cis
2091	BE4-PpAPOBEC1-H122A	5	2.66	3	cis
2092	BE4-PpAPOBEC1-K34A	5	8.239	3	cis
2093	BE4-PpAPOBEC1-R33A	5	5.34	3	cis
2094	BE4-PpAPOBEC1-R33A K34A	5	1.126	3	cis
2110	BE4-PpAPOBEC1	5	27.871	3	cis
2121	BE4-rAPOBEC1	1	16.248	4	trans
2135	BE4-PpAPOBEC1-H122A	1	0.192	4	trans
2136	BE4-PpAPOBEC1-K34A	1	0.563	4	trans
2137	BE4-PpAPOBEC1-R33A	1	0.558	4	trans
2138	BE4-PpAPOBEC1-R33A K34A	1	0.178	4	trans
2154	BE4-PpAPOBEC1	1	4.791	4	trans
2165	BE4-rAPOBEC1	1	30.49	4	cis
2179	BE4-PpAPOBEC1-H122A	1	19.862	4	cis
2180	BE4-PpAPOBEC1-K34A	1	26.705	4	cis
2181	BE4-PpAPOBEC1-R33A	1	28.627	4	cis
2182	BE4-PpAPOBEC1-R33A K34A	1	17.816	4	cis
2198	BE4-PpAPOBEC1	1	32.972	4	cis
2209	BE4-rAPOBEC1	2	11.979	4	trans
2223	BE4-PpAPOBEC1-H122A	2	0.283	4	trans
2224	BE4-PpAPOBEC1-K34A	2	0.605	4	trans
2225	BE4-PpAPOBEC1-R33A	2	1.051	4	trans
2226	BE4-PpAPOBEC1-R33A K34A	2	0.063	4	trans
2242	BE4-PpAPOBEC1	2	6.983	4	trans
2253	BE4-rAPOBEC1	2	18.689	4	cis
2267	BE4-PpAPOBEC1-H122A	2	7.233	4	cis
2268	BE4-PpAPOBEC1-K34A	2	1.639	4	cis
2269	BE4-PpAPOBEC1-R33A	2	2.724	4	cis
2270	BE4-PpAPOBEC1-R33A K34A	2	0.279	4	cis
2286	BE4-PpAPOBEC1	2	17.167	4	cis
2308	BE4-PpAPOBEC1	3	11.231	4	trans
2319	BE4-rAPOBEC1	3	51.114	4	cis
2333	BE4-PpAPOBEC1-H122A	3	37.537	4	cis
2334	BE4-PpAPOBEC1-K34A	3	38.062	4	cis
2335	BE4-PpAPOBEC1-R33A	3	42.953	4	cis
2336	BE4-PpAPOBEC1-R33A K34A	3	34.349	4	cis
2352	BE4-PpAPOBEC1	3	44.883	4	cis
2363	BE4-rAPOBEC1	4	12.503	4	trans
2377	BE4-PpAPOBEC1-H122A	4	0.071	4	trans
2378	BE4-PpAPOBEC1-K34A	4	0.158	4	trans
2379	BE4-PpAPOBEC1-R33A	4	0.719	4	trans
2380	BE4-PpAPOBEC1-R33A K34A	4	0.074	4	trans
2396	BE4-PpAPOBEC1	4	2.676	4	trans
2407	BE4-rAPOBEC1	4	8.743	4	cis
2421	BE4-PpAPOBEC1-H122A	4	1.64	4	cis
2422	BE4-PpAPOBEC1-K34A	4	1.668	4	cis
2423	BE4-PpAPOBEC1-R33A	4	2.881	4	cis
2424	BE4-PpAPOBEC1-R33A K34A	4	0.31	4	cis
2440	BE4-PpAPOBEC1	4	11.847	4	cis
2451	BE4-rAPOBEC1	6	9.001	3	trans
2463	BE4-PpAPOBEC1-H122A	6	0.134	3	trans
2464	BE4-PpAPOBEC1-K34A	6	0.413	3	trans
2478	BE4-PpAPOBEC1	6	3.902	3	trans
2483	BE4-rAPOBEC1	6	38.164	3	cis
2496	BE4-PpAPOBEC1-H122A	6	48.642	3	cis
2497	BE4-PpAPOBEC1-R33A K34A	6	1.313	3	cis
2513	BE4-PpAPOBEC1	6	33.059	3	cis
2524	BE4-rAPOBEC1	7	31.407	3	trans
2538	BE4-PpAPOBEC1-H122A	7	0.286	3	trans
2539	BE4-PpAPOBEC1-K34A	7	1.207	3	trans
2540	BE4-PpAPOBEC1-R33A	7	3.185	3	trans
2541	BE4-PpAPOBEC1-R33A K34A	7	0.247	3	trans
2557	BE4-PpAPOBEC1	7	11.936	3	trans
2568	BE4-rAPOBEC1	7	51.11	3	cis
2582	BE4-PpAPOBEC1-H122A	7	47.672	3	cis
2583	BE4-PpAPOBEC1-K34A	7	51.439	3	cis
2584	BE4-PpAPOBEC1-R33A	7	48.096	3	cis
2585	BE4-PpAPOBEC1-R33A K34A	7	29.288	3	cis
2601	BE4-PpAPOBEC1	7	47.005	3	cis
2612	BE4-rAPOBEC1	8	5.82	3	trans
2626	BE4-PpAPOBEC1-H122A	8	0.315	3	trans
2627	BE4-PpAPOBEC1-K34A	8	0.426	3	trans
2628	BE4-PpAPOBEC1-R33A	8	0.535	3	trans
2629	BE4-PpAPOBEC1-R33A K34A	8	0.071	3	trans
2645	BE4-PpAPOBEC1	8	3.343	3	trans
2656	BE4-rAPOBEC1	8	62.011	3	cis
2670	BE4-PpAPOBEC1-H122A	8	32.534	3	cis
2671	BE4-PpAPOBEC1-K34A	8	47.221	3	cis
2672	BE4-PpAPOBEC1-R33A	8	54.298	3	cis
2673	BE4-PpAPOBEC1-R33A K34A	8	15.311	3	cis
2689	BE4-PpAPOBEC1	8	55.739	3	cis
2700	BE4-rAPOBEC1	9	0.571	3	trans
2714	BE4-PpAPOBEC1-H122A	9	0.02	3	trans
2715	BE4-PpAPOBEC1-K34A	9	0.06	3	trans
2716	BE4-PpAPOBEC1-R33A	9	0.059	3	trans
2717	BE4-PpAPOBEC1-R33A K34A	9	0.027	3	trans
2733	BE4-PpAPOBEC1	9	0.354	3	trans
2744	BE4-rAPOBEC1	9	12.301	3	cis
2758	BE4-PpAPOBEC1-H122A	9	3.752	3	cis
2759	BE4-PpAPOBEC1-K34A	9	8.649	3	cis
2760	BE4-PpAPOBEC1-R33A	9	10.419	3	cis
2761	BE4-PpAPOBEC1-R33A K34A	9	5.422	3	cis
2777	BE4-PpAPOBEC1	9	14.007	3	cis
2788	BE4-rAPOBEC1	10	0.177	3	trans
2802	BE4-PpAPOBEC1-H122A	10	0.507	3	trans
2803	BE4-PpAPOBEC1-K34A	10	0.047	3	trans
2804	BE4-PpAPOBEC1-R33A	10	0.343	3	trans
2805	BE4-PpAPOBEC1-R33A K34A	10	0.06	3	trans
2821	BE4-PpAPOBEC1	10	0.535	3	trans
2832	BE4-rAPOBEC1	10	41.646	3	cis
2846	BE4-PpAPOBEC1-H122A	10	50.223	3	cis
2847	BE4-PpAPOBEC1-K34A	10	8.059	3	cis
2848	BE4-PpAPOBEC1-R33A	10	27.173	3	cis
2849	BE4-PpAPOBEC1-R33A K34A	10	3.354	3	cis
2865	BE4-PpAPOBEC1	10	49.86	3	cis
2876	BE4-rAPOBEC1	6	5.932	4	trans
2890	BE4-PpAPOBEC1-H122A	6	0.103	4	trans
2891	BE4-PpAPOBEC1-K34A	6	0.254	4	trans
2892	BE4-PpAPOBEC1-R33A	6	0.378	3	trans
2893	BE4-PpAPOBEC1-R33A K34A	6	0.084	3	trans
2909	BE4-PpAPOBEC1	6	2.887	4	trans
2920	BE4-rAPOBEC1	6	27.701	4	cis
2934	BE4-PpAPOBEC1-H122A	6	35.493	4	cis
2935	BE4-PpAPOBEC1-K34A	6	3.793	3	cis
2936	BE4-PpAPOBEC1-R33A	6	11.641	2	cis
2937	BE4-PpAPOBEC1-R33A K34A	6	0.785	4	cis
2953	BE4-PpAPOBEC1	6	26.119	4	cis
2964	BE4-rAPOBEC1	7	21.099	4	trans
2978	BE4-PpAPOBEC1-H122A	7	0.169	4	trans
2979	BE4-PpAPOBEC1-K34A	7	0.773	4	trans
2980	BE4-PpAPOBEC1-R33A	7	2.08	4	trans
2981	BE4-PpAPOBEC1-R33A K34A	7	0.165	4	trans
2997	BE4-PpAPOBEC1	7	8.415	4	trans
3008	BE4-rAPOBEC1	7	40.82	4	cis
3022	BE4-PpAPOBEC1-H122A	7	41.349	4	cis
3023	BE4-PpAPOBEC1-K34A	7	38.821	4	cis
3024	BE4-PpAPOBEC1-R33A	7	39.055	4	cis
3025	BE4-PpAPOBEC1-R33A K34A	7	23.297	4	cis
3041	BE4-PpAPOBEC1	7	36.481	4	cis
3052	BE4-rAPOBEC1	8	5.142	4	trans
3066	BE4-PpAPOBEC1-H122A	8	0.088	4	trans
3067	BE4-PpAPOBEC1-K34A	8	0.098	4	trans
3068	BE4-PpAPOBEC1-R33A	8	0.162	4	trans
3069	BE4-PpAPOBEC1-R33A K34A	8	0.059	4	trans
3085	BE4-PpAPOBEC1	8	1.337	4	trans
3096	BE4-rAPOBEC1	8	30.191	4	cis
3110	BE4-PpAPOBEC1-H122A	8	20.507	4	cis
3111	BE4-PpAPOBEC1-K34A	8	30.694	4	cis
3112	BE4-PpAPOBEC1-R33A	8	29.793	4	cis
3113	BE4-PpAPOBEC1-R33A K34A	8	9.142	4	cis
3129	BE4-PpAPOBEC1	8	33.689	4	cis
3140	BE4-rAPOBEC1	9	0.401	4	trans
3154	BE4-PpAPOBEC1-H122A	9	0.024	4	trans
3155	BE4-PpAPOBEC1-K34A	9	0.043	4	trans
3156	BE4-PpAPOBEC1-R33A	9	0.032	4	trans
3157	BE4-PpAPOBEC1-R33A K34A	9	0.021	4	trans
3173	BE4-PpAPOBEC1	9	0.132	4	trans
3184	BE4-rAPOBEC1	9	5.075	4	cis
3198	BE4-PpAPOBEC1-H122A	9	2.256	4	cis
3199	BE4-PpAPOBEC1-K34A	9	5.108	4	cis
3200	BE4-PpAPOBEC1-R33A	9	4.922	4	cis
3201	BE4-PpAPOBEC1-R33A K34A	9	2.136	4	cis
3217	BE4-PpAPOBEC1	9	4.469	4	cis
3228	BE4-rAPOBEC1	10	0.124	4	trans
3242	BE4-PpAPOBEC1-H122A	10	0.322	4	trans
3243	BE4-PpAPOBEC1-K34A	10	0.047	4	trans
3244	BE4-PpAPOBEC1-R33A	10	0.275	4	trans
3245	BE4-PpAPOBEC1-R33A K34A	10	0.048	4	trans
3261	BE4-PpAPOBEC1	10	0.333	4	trans
3272	BE4-rAPOBEC1	10	25.029	4	cis
3286	BE4-PpAPOBEC1-H122A	10	34.087	4	cis
3287	BE4-PpAPOBEC1-K34A	10	4.808	4	cis
3288	BE4-PpAPOBEC1-R33A	10	16.547	4	cis
3289	BE4-PpAPOBEC1-R33A K34A	10	1.656	4	cis
3305	BE4-PpAPOBEC1	10	30.88	4	cis
3316	BE4-rAPOBEC1	3	23.116	1	trans
3330	BE4-PpAPOBEC1-H122A	3	0.936	1	trans
3331	BE4-PpAPOBEC1-K34A	3	3.635	1	trans
3332	BE4-PpAPOBEC1-R33A	3	4.49	1	trans
3333	BE4-PpAPOBEC1-R33A K34A	3	0.745	1	trans
3338	BE4-rAPOBEC1	3	16.111	2	trans
3352	BE4-PpAPOBEC1-H122A	3	0.609	2	trans
3353	BE4-PpAPOBEC1-K34A	3	2.1	2	trans
3354	BE4-PpAPOBEC1-R33A	3	2.315	2	trans
3355	BE4-PpAPOBEC1-R33A K34A	3	0.385	2	trans
3360	BE4-rAPOBEC1	3	15.351	3	trans
3374	BE4-PpAPOBEC1-H122A	3	0.432	3	trans
3375	BE4-PpAPOBEC1-K34A	3	1.534	3	trans
3376	BE4-PpAPOBEC1-R33A	3	2.006	3	trans
3377	BE4-PpAPOBEC1-R33A K34A	3	0.293	3	trans
3382	BE4-rAPOBEC1	3	22.693	4	trans
3396	BE4-PpAPOBEC1-H122A	3	0.935	4	trans
3397	BE4-PpAPOBEC1-K34A	3	3.196	4	trans
3398	BE4-PpAPOBEC1-R33A	3	3.658	4	trans
3399	BE4-PpAPOBEC1-R33A K34A	3	1.487	4	trans
3403	BE4-PpAPOBEC1-R33A	6	18.903	3	cis
3416	BE4-PpAPOBEC1-K34A	6	6.356	4	cis
3417	BE4-PpAPOBEC1-R33A	6	0.587	4	trans
3420	BE4-PpAPOBEC1-R33A	6	17.048	4	cis
3421	BE4-PpAPOBEC1-R33A K34A	6	0.153	4	trans
3428	BE4-rAPOBEC1	5	0.029	4	trans
3442	BE4-PpAPOBEC1-H122A	5	0.021	4	trans
3443	BE4-PpAPOBEC1-K34A	5	0.04	4	trans
3444	BE4-PpAPOBEC1-R33A	5	0.026	4	trans
3445	BE4-PpAPOBEC1-R33A K34A	5	0.024	4	trans
3461	BE4-PpAPOBEC1	5	0.052	4	trans
3472	BE4-rAPOBEC1	5	18.615	4	cis
3486	BE4-PpAPOBEC1-H122A	5	1.681	4	cis
3487	BE4-PpAPOBEC1-K34A	5	4.237	4	cis
3488	BE4-PpAPOBEC1-R33A	5	2.415	4	cis
3489	BE4-PpAPOBEC1-R33A K34A	5	0.58	4	cis
3505	BE4-PpAPOBEC1	5	16.202	4	cis
